# Supplementary material for: Mutant p53 regulates a distinct gene set by a mode of genome occupancy that is shared with wild type
Source: EMBO Rep. 2025 Jan 28;26(5):1315–43. doi: 10.1038/s44319-025-00375-y (PMC11893899; doi:10.1038/s44319-025-00375-y)
Supplement: Supplementary file 3 — Source data Fig. 1 [file 44319_2025_375_MOESM3_ESM.zip]

Archive with 22 entries (17 files):
- Figure 1/
- __MACOSX/._Figure 1
- Figure 1/.DS_Store
- __MACOSX/Figure 1/._.DS_Store
- Figure 1/1A/
- __MACOSX/Figure 1/._1A
- Figure 1/1B/
- __MACOSX/Figure 1/._1B
- Figure 1/1E/
- __MACOSX/Figure 1/._1E
- Figure 1/1C/
- __MACOSX/Figure 1/._1C
- Figure 1/1A/Lethal irradiation 9 5 Gy.csv
- __MACOSX/Figure 1/1A/._Lethal irradiation 9 5 Gy.csv
- Figure 1/1B/% LSK cells.csv
- __MACOSX/Figure 1/1B/._% LSK cells.csv
- Figure 1/1E/ChIPseq Venn Diagram.xlsx
- __MACOSX/Figure 1/1E/._ChIPseq Venn Diagram.xlsx
- Figure 1/1E/.DS_Store
- __MACOSX/Figure 1/1E/._.DS_Store
- Figure 1/1C/RNAseq Volcano Plots.xlsx
- __MACOSX/Figure 1/1C/._RNAseq Volcano Plots.xlsx
