# Supplementary material for: Mutant p53 regulates a distinct gene set by a mode of genome occupancy that is shared with wild type
Source: EMBO Rep. 2025 Jan 28;26(5):1315–43. doi: 10.1038/s44319-025-00375-y (PMC11893899; doi:10.1038/s44319-025-00375-y)
Supplement: Supplementary file 3 — Source data Fig. 1 [file 44319_2025_375_MOESM3_ESM.zip › Figure 1/1A/Lethal irradiation 9 5 Gy.csv]

	Day	Trp53(+/+)	Mdm2-Tg	Trp53(-/-)	R172H/+	R172H/-	Trp53(+/-)
a1	9	1
a2	10	1
a3	11	1
a4	13	1
a5	13	1
a6	7	1
b1	60		0
b2	60		0
b3	60		0
b4	60		0
b5	60		0
c1	60			0
c2	60			0
c3	60			0
c4	60			0
c5	60			0
d1	10				1
d2	15				1
d3	17				1
d4	60				0
d5	60				0
d6	60				0
d7	60				0
d8	60				0
e1	60					0
e2	60					0
e3	60					0
e4
e5
g1	15						1
g2	17						1
g3	19						1
g4	17						1
g5
g6
