# Supplementary material for: Mutant p53 regulates a distinct gene set by a mode of genome occupancy that is shared with wild type
Source: EMBO Rep. 2025 Jan 28;26(5):1315–43. doi: 10.1038/s44319-025-00375-y (PMC11893899; doi:10.1038/s44319-025-00375-y)
Supplement: Supplementary file 3 — Source data Fig. 1 [file 44319_2025_375_MOESM3_ESM.zip › Figure 1/1B/% LSK cells.csv]

		p53+/+	p53+/+	p53+/+	p53+/+	p53+/+	p53+/+	p53+/+	p53+/+	p53+/+	p53+/+	p53+/+	p53+/+	p53+/+	p53+/+	p53+/+	p53+/+	p53+/+	p53+/+	p53+/+	p53+/+	p53-/-	p53-/-	p53-/-	p53-/-	p53-/-	p53-/-	p53-/-	p53-/-	p53-/-	p53-/-	p53-/-	p53-/-	p53-/-	p53-/-	p53-/-	p53-/-	p53-/-	p53-/-	p53-/-	p53-/-	R172H/+	R172H/+	R172H/+	R172H/+	R172H/+	R172H/+	R172H/+	R172H/+
%LSK of total cells		0.4	0.5	0.4	0.3	0.4	0.3	0.4	0.3	0.5	0.4	0.4	0.4									0.5	0.4	1.3	0.8	0.5	0.5															0.62	0.58	0.6	0.3	0.3	0.3	0.2
[truncated: 72 more columns]
