# Supplementary material for: Mutant p53 regulates a distinct gene set by a mode of genome occupancy that is shared with wild type
Source: EMBO Rep. 2025 Jan 28;26(5):1315–43. doi: 10.1038/s44319-025-00375-y (PMC11893899; doi:10.1038/s44319-025-00375-y)
Supplement: Supplementary file 3 — Source data Fig. 1 [file 44319_2025_375_MOESM3_ESM.zip › Figure 1/1E/ChIPseq Venn Diagram.xlsx]

## Sheet: m- ONLY 3
seqnames	start	end	width	strand	region	geno	peak	feature	start_position	end_position	feature_strand	insideFeature	distancetoFeature	shortestDistance	fromOverlappingOrNearest	gene_name
chr11	74724461	74724560	100	*	region41	M.null	X0080	ENSMUSG00000020745	74673949	74724670	-	inside	160	110	NearestLocation	Pafah1b1
chr3	129725171	129725190	20	*	region124	M.null	X0081	ENSMUSG00000028017	129677575	129755322	-	inside	30142	30132	NearestLocation	Egf
chr8	110902431	110902540	110	*	region192	M.null	X0082	ENSMUSG00000031753	110846600	110882227	+	downstream	55886	20204	Overlapping	Cog4

## Sheet: m- & ++ 1
seqnames	start	end	width	strand	region	geno	peak	feature	start_position	end_position	feature_strand	insideFeature	distancetoFeature	shortestDistance	fromOverlappingOrNearest	gene_name
chr4	97499911	97499960	50	*	region128	Mn.WT	X1302	ENSMUSG00000084159	97521428	97522332	-	downstream	22396	21468	NearestLocation	Gm12696

## Sheet: ++ ONLY 55
55	seqnames	start	end	width	strand	region	geno	peak	feature	start_position	end_position	feature_strand	insideFeature	distancetoFeature	shortestDistance	fromOverlappingOrNearest	gene_name
	chr1	88276981	88277000	20	*	region7	WT	X0001	ENSMUSG00000079429	88226986	88262289	+	downstream	50004	14692	Overlapping	Mroh2a
	chr1	91801331	91801350	20	*	region8	WT	X0002	ENSMUSG00000100980	91798528	91802937	-	inside	1597	1587	Overlapping	Gm29100
	chr1	181401421	181401460	40	*	region21	WT	X0003	ENSMUSG00000026514	181352628	181460641	+	inside	48812	48793	Overlapping	Cnih3
	chr10	27597361	27597440	80	*	region26	WT	X0004	ENSMUSG00000019899	26980036	27619758	-	inside	22358	22318	Overlapping	Lama2
	chr10	42261311	42261330	20	*	region27	WT	X0005	ENSMUSG00000048756	42181841	42276755	-	inside	15435	15425	NearestLocation	Foxo3
	chr10	91418751	91418800	50	*	region39	WT	X0006	ENSMUSG00000019961	91147571	91171582	-	upstream	-247194	247169	NearestLocation	Tmpo
	chr10	117687851	117687870	20	*	region41	WT	X0007	ENSMUSG00000020183	117629500	117687352	+	downstream	58360	499	Overlapping	Cpm
	chr10	117701841	117701870	30	*	region42	WT	X0008	ENSMUSG00000020183	117629500	117687352	+	downstream	72356	14489	Overlapping	Cpm
	chr11	3127071	3127140	70	*	region46	WT	X0009	ENSMUSG00000082286	3125904	3131004	+	inside	1202	1167	NearestLocation	Pisd-ps1
	chr11	53765231	53765370	140	*	region56	WT	X0010	ENSMUSG00000036117	53720794	53725106	+	downstream	44506	40125	Overlapping	Il5
	chr13	44869611	44869680	70	*	region84	WT	X0011	ENSMUSG00000038518	44729474	44921643	+	inside	140172	51963	Overlapping	Jarid2
	chr13	74528311	74530610	2300	*	region89	WT	X0012	ENSMUSG00000069208	74480517	74482943	-	upstream	-46517	45368	NearestLocation	Zfp825
	chr13	92484001	92484120	120	*	region91	WT	X0013	ENSMUSG00000045034	92425896	92441658	+	downstream	58164	42343	Overlapping	Ankrd34b
	chr14	40448331	40448380	50	*	region97	WT	X0014	ENSMUSG00000095140	40421515	40421621	+	downstream	26841	26710	NearestLocation	Gm24388
	chr14	46788351	46788470	120	*	region98	WT	X0015	ENSMUSG00000037628	46760541	46771525	+	downstream	27869	16826	Overlapping	Cdkn3
	chr14	104336961	104336990	30	*	region105	WT	X0016	ENSMUSG00000048349	104461676	104467999	-	downstream	131023	124686	NearestLocation	Pou4f1
	chr16	91534661	91534680	20	*	region125	WT	X0017	ENSMUSG00000022967	91485238	91507441	+	downstream	49432	27220	Overlapping	Ifnar1
	chr18	83028061	83028180	120	*	region150	WT	X0018	ENSMUSG00000058881	82910879	83005314	+	downstream	117241	22747	Overlapping	Zfp516
	chr19	31337441	31337500	60	*	region157	WT	X0019	ENSMUSG00000052920	30567551	31765033	-	inside	427563	427533	Overlapping	Prkg1
	chr2	43654151	43654180	30	*	region165	WT	X0020	ENSMUSG00000026866	43555329	43682715	+	inside	98837	28535	Overlapping	Kynu
	chr2	163280991	163281140	150	*	region176	WT	X0021	ENSMUSG00000074607	163203125	163324170	+	inside	77941	43030	NearestLocation	Tox2
	chr2	164837701	164837730	30	*	region177	WT	X0022	ENSMUSG00000050373	164785823	164793816	+	downstream	51893	43885	Overlapping	Snx21
	chr2	178411651	178411670	20	*	region179	WT	X0023	ENSMUSG00000060445	178345293	178407685	-	upstream	-3975	3966	Overlapping	Sycp2
	chr3	144416041	144416090	50	*	region191	WT	X0024	ENSMUSG00000040151	144431103	144570181	-	downstream	154115	15013	NearestLocation	Hs2st1
	chr3	153123771	153123830	60	*	region192	WT	X0025	ENSMUSG00000039037	152817081	152982246	-	upstream	-141554	141525	NearestLocation	St6galnac5
	chr4	53517891	53517940	50	*	region196	WT	X0026	ENSMUSG00000028412	53440413	53622478	+	inside	77503	77478	Overlapping	Slc44a1
	chr4	56855691	56855850	160	*	region198	WT	X0027	ENSMUSG00000038827	56802345	56809601	+	downstream	53425	46090	Overlapping	Fam206a
	chr4	124434461	124434550	90	*	region202	WT	X0028	ENSMUSG00000084757	124414416	124485959	-	inside	51453	20045	NearestLocation	1700057H15Rik
	chr4	130230971	130231020	50	*	region204	WT	X0029	ENSMUSG00000023120	130209109	130222401	-	upstream	-8595	8570	NearestLocation	Gm853
	chr5	23762021	23762060	40	*	region218	WT	X0030	ENSMUSG00000057541	23740648	23783711	-	inside	21671	21373	NearestLocation	Pus7
	chr5	33378531	33378630	100	*	region222	WT	X0031	ENSMUSG00000079562	33335572	33373294	+	downstream	43008	5237	Overlapping	Maea
	chr5	102273491	102273540	50	*	region223	WT	X0032	ENSMUSG00000043940	101832956	102069921	-	upstream	-203595	203570	NearestLocation	Wdfy3
	chr5	114173101	114173160	60	*	region227	WT	X0033	ENSMUSG00000029592	114100333	114123506	+	downstream	72797	49595	Overlapping	Usp30
	chr5	138619621	138619700	80	*	region236	WT	X0034	ENSMUSG00000058291	138604616	138619761	-	inside	101	61	NearestLocation	Zfp68
	chr5	142385111	142385260	150	*	region239	WT	X0035	ENSMUSG00000056493	142401497	142462014	+	upstream	-16311	16237	NearestLocation	Foxk1
	chr6	36899441	36899490	50	*	region247	WT	X0036	ENSMUSG00000038665	36846022	37300184	-	inside	400718	53419	Overlapping	Dgki
	chr6	125876941	125877120	180	*	region255	WT	X0037	ENSMUSG00000038115	125690419	126040126	+	inside	186611	163006	Overlapping	Ano2
	chr7	34472321	34472490	170	*	region262	WT	X0038	ENSMUSG00000085124	34438137	34520885	+	inside	34269	34184	Overlapping	Gm12766
	chr7	43624411	43624590	180	*	region263	WT	X0039	ENSMUSG00000056592	43562256	43575461	+	downstream	62244	48950	Overlapping	Zfp658
	chr7	45215711	45215760	50	*	region265	WT	X0040	ENSMUSG00000070570	45163921	45176138	+	downstream	51815	39573	Overlapping	Slc17a7
	chr7	66238341	66238390	50	*	region269	WT	X0041	ENSMUSG00000097634	66109515	66173121	-	upstream	-65245	65220	NearestLocation	Gm26827
	chr7	118096301	118096360	60	*	region274	WT	X0042	ENSMUSG00000008683	118104378	118116186	-	downstream	19856	8018	NearestLocation	Rps15a
	chr7	134961281	134961450	170	*	region281	WT	X0043	ENSMUSG00000058325	134670687	135173639	+	inside	290679	212189	Overlapping	Dock1
	chr8	22047161	22047210	50	*	region285	WT	X0044	ENSMUSG00000006567	21992785	22060305	-	inside	13119	13095	NearestLocation	Atp7b
	chr9	3023401	3023560	160	*	region308	WT	X0045	ENSMUSG00000097312	3000282	3038313	-	inside	14833	14753	Overlapping	Gm26870
	chr9	21760501	21760670	170	*	region314	WT	X0046	ENSMUSG00000097155	21717616	21723450	-	upstream	-37136	37051	Overlapping	Gm26511
	chr9	31458761	31458880	120	*	region315	WT	X0047	ENSMUSG00000042185	31386192	31421333	+	downstream	72628	37428	Overlapping	Nfrkb
	chr9	83485441	83485560	120	*	region318	WT	X0048	ENSMUSG00000032258	83390293	83441127	-	upstream	-44373	44314	Overlapping	Lca5
	chrX	76598521	76599250	730	*	region331	WT	X0049	ENSMUSG00000079525	76582610	76602924	-	inside	4038	3674	NearestLocation	4930468A15Rik
	chrX	129757081	129757120	40	*	region332	WT	X0050	ENSMUSG00000034480	129749742	130465834	+	inside	7358	7339	NearestLocation	Diap2
	chrX	143482901	143483210	310	*	region333	WT	X0051	ENSMUSG00000031284	143518591	143797796	+	upstream	-35535	35381	NearestLocation	Pak3
	chr12	16374411	16374580	170	*	region73	S.W	X1552	ENSMUSG00000020593	16535669	16589770	-	downstream	215274	161089	NearestLocation	Lpin1
	chr3	81058311	81058500	190	*	region185	S.W	X1553	ENSMUSG00000028019	81036416	81214040	+	inside	21990	21895	Overlapping	Pdgfc
	chr6	120187681	120187740	60	*	region254	S.W	X1554	ENSMUSG00000041377	120093350	120200339	+	inside	94360	12599	Overlapping	Ninj2
	chr9	117159321	117159500	180	*	region326	S.W	X1555	ENSMUSG00000039607	116572746	117629913	-	inside	470503	470413	Overlapping	Rbms3

## Sheet: m+ ONLY 1125 
1125	seqnames	start	end	width	strand	region	geno	peak	feature	start_position	end_position	feature_strand	insideFeature	distancetoFeature	shortestDistance	fromOverlappingOrNearest	gene_name
	chr1	9639111	9639240	130	*	region1	M.plus	X0083	ENSMUSG00000079671	9560832	9631175	-	upstream	-8001	7936	Overlapping	2610203C22Rik
	chr1	13589931	13589950	20	*	region2	M.plus	X0084	ENSMUSG00000025935	13564698	13589910	-	upstream	-30	21	NearestLocation	Tram1
	chr1	13605741	13605790	50	*	region3	M.plus	X0085	ENSMUSG00000025935	13564698	13589910	-	upstream	-15856	15831	NearestLocation	Tram1
	chr1	30873801	30873920	120	*	region4	M.plus	X0086	ENSMUSG00000048874	30802339	30873921	-	inside	61	1	NearestLocation	Phf3
	chr1	30949091	30949230	140	*	region5	M.plus	X0087	ENSMUSG00000026064	30940302	30949770	-	inside	610	540	NearestLocation	Ptp4a1
	chr1	34843161	34843250	90	*	region7	M.plus	X0088	ENSMUSG00000037509	34678188	34813309	+	downstream	165018	29852	Overlapping	Arhgef4
	chr1	36471761	36471860	100	*	region9	M.plus	X0089	ENSMUSG00000037432	36372291	36422110	+	downstream	99519	49651	Overlapping	Fer1l5
	chr1	36939861	36939920	60	*	region11	M.plus	X0090	ENSMUSG00000026116	36792191	36943666	-	inside	3776	3746	NearestLocation	Tmem131
	chr1	37997801	37997820	20	*	region13	M.plus	X0091	ENSMUSG00000087374	37933596	37954136	+	downstream	64214	43665	Overlapping	Gm15457
	chr1	39577371	39577550	180	*	region14	M.plus	X0092	ENSMUSG00000003135	39534992	39546889	+	downstream	42468	30482	Overlapping	Cnot11
	chr1	40039541	40039570	30	*	region15	M.plus	X0093	ENSMUSG00000026074	39900913	40026310	+	downstream	138643	13231	Overlapping	Map4k4
	chr1	52630631	52630760	130	*	region18	M.plus	X0094	ENSMUSG00000100120	52522902	52582679	+	downstream	107794	47952	Overlapping	Gm553
	chr1	54557671	54557700	30	*	region19	M.plus	X0095	ENSMUSG00000073678	54472994	54557684	-	overlapStart	-2	13	NearestLocation	Pgap1
	chr1	55027331	55027590	260	*	region20	M.plus	X0096	ENSMUSG00000025982	54985169	55027481	-	overlapStart	21	109	NearestLocation	Sf3b1
	chr1	55088261	55088300	40	*	region21	M.plus	X0097	ENSMUSG00000103030	55051319	55053112	-	upstream	-35168	35149	Overlapping	RP23-16N14.2
	chr1	55237101	55237210	110	*	region22	M.plus	X0098	ENSMUSG00000025978	55170159	55226782	-	upstream	-10374	10319	Overlapping	Rftn2
	chr1	55363591	55363610	20	*	region23	M.plus	X0099	ENSMUSG00000025977	55248658	55363469	-	upstream	-131	122	NearestLocation	Boll
	chr1	55405591	55405750	160	*	region24	M.plus	X0100	ENSMUSG00000025977	55248658	55363469	-	upstream	-42201	42122	Overlapping	Boll
	chr1	60098141	60098390	250	*	region25	M.plus	X0101	ENSMUSG00000026019	60069785	60098645	-	inside	379	255	Overlapping	Wdr12
	chr1	60180371	60180490	120	*	region26	M.plus	X0102	ENSMUSG00000026017	60098247	60153953	+	downstream	82183	26418	Overlapping	Carf
	chr1	75125011	75125130	120	*	region29	M.plus	X0103	ENSMUSG00000026162	74967139	75125200	-	inside	130	70	NearestLocation	Nhej1
	chr1	86526441	86526600	160	*	region31	M.plus	X0104	ENSMUSG00000026238	86526726	86530712	+	upstream	-206	126	NearestLocation	Ptma
	chr1	87755931	87756040	110	*	region32	M.plus	X0105	ENSMUSG00000026288	87620312	87720507	+	downstream	135674	35424	Overlapping	Inpp5d
	chr1	88225611	88225990	380	*	region33	M.plus	X0106	ENSMUSG00000090165	88055388	88219004	+	downstream	170412	6607	Overlapping	Ugt1a10
	chr1	93478791	93478950	160	*	region34	M.plus	X0107	ENSMUSG00000034088	93405940	93478815	-	overlapStart	-55	24	NearestLocation	Hdlbp
	chr1	106759781	106759850	70	*	region36	M.plus	X0108	ENSMUSG00000057329	106538178	106714274	-	upstream	-45542	45507	Overlapping	Bcl2
	chr1	122357181	122357360	180	*	region38	M.plus	X0109	ENSMUSG00000099960	122205145	122252180	+	downstream	152125	105001	NearestLocation	Gm28590
	chr1	125435741	125435960	220	*	region39	M.plus	X0110	ENSMUSG00000026341	125392905	125435727	-	upstream	-123	14	NearestLocation	Actr3
	chr1	128592301	128592490	190	*	region41	M.plus	X0111	ENSMUSG00000045382	128588199	128592293	-	upstream	-103	8	NearestLocation	Cxcr4
	chr1	128640311	128640350	40	*	region42	M.plus	X0112	ENSMUSG00000045382	128588199	128592293	-	upstream	-48037	48018	NearestLocation	Cxcr4
	chr1	128768211	128768270	60	*	region43	M.plus	X0113	ENSMUSG00000099403	128750926	128751347	+	downstream	17314	16864	Overlapping	Gm29599
	chr1	131138231	131138480	250	*	region44	M.plus	X0114	ENSMUSG00000016528	131053700	131097826	-	upstream	-40530	40405	Overlapping	Mapkapk2
	chr1	132265751	132265780	30	*	region46	M.plus	X0115	ENSMUSG00000079330	132191431	132259227	+	downstream	74335	6524	Overlapping	Lemd1
	chr1	134093011	134093080	70	*	region49	M.plus	X0116	ENSMUSG00000041559	134037254	134048277	+	downstream	55792	44734	Overlapping	Fmod
	chr1	134101121	134101160	40	*	region50	M.plus	X0117	ENSMUSG00000020423	134075170	134079120	-	upstream	-22020	22001	Overlapping	Btg2
	chr1	136345971	136346250	280	*	region53	M.plus	X0118	ENSMUSG00000041570	136268123	136346104	-	overlapStart	-6	133	NearestLocation	Camsap2
	chr1	136415191	136415240	50	*	region54	M.plus	X0119	ENSMUSG00000097403	136411916	136415519	-	inside	303	279	Overlapping	9230116N13Rik
	chr1	143626731	143626750	20	*	region56	M.plus	X0120	ENSMUSG00000026361	143598800	143702893	-	inside	76153	27931	Overlapping	Cdc73
	chr1	150392971	150393450	480	*	region57	M.plus	X0121	ENSMUSG00000099447	150320681	150346771	-	upstream	-46439	46200	Overlapping	2310030A07Rik
	chr1	153508011	153508060	50	*	region58	M.plus	X0122	ENSMUSG00000042699	153455758	153487660	-	upstream	-20376	20351	NearestLocation	Dhx9
	chr1	155058961	155059000	40	*	region60	M.plus	X0123	ENSMUSG00000101880	155011332	155057179	-	upstream	-1801	1782	NearestLocation	Gm29282
	chr1	160195021	160195060	40	*	region62	M.plus	X0124	ENSMUSG00000026725	160085029	160153580	-	upstream	-41460	41441	Overlapping	Tnn
	chr1	161876801	161877080	280	*	region63	M.plus	X0125	ENSMUSG00000040297	161816114	161876682	-	upstream	-258	119	NearestLocation	Suco
	chr1	163779501	163779570	70	*	region65	M.plus	X0126	ENSMUSG00000089700	163729569	163730610	+	downstream	49967	48891	Overlapping	Gm2343
	chr1	165657391	165657480	90	*	region66	M.plus	X0127	ENSMUSG00000026566	165592240	165634538	-	upstream	-22898	22853	Overlapping	Mpzl1
	chr1	169531491	169531600	110	*	region69	M.plus	X0128	ENSMUSG00000026683	169497934	169531464	-	upstream	-82	27	NearestLocation	Nuf2
	chr1	171504071	171504090	20	*	region70	M.plus	X0129	ENSMUSG00000038235	171437535	171464603	+	downstream	66545	39468	Overlapping	F11r
	chr1	171550671	171551000	330	*	region71	M.plus	X0130	ENSMUSG00000091993	171500568	171504111	-	upstream	-46725	46560	Overlapping	B930036N10Rik
	chr1	172148011	172148100	90	*	region72	M.plus	X0131	ENSMUSG00000026553	172082529	172122330	+	downstream	65527	25681	Overlapping	Copa
	chr1	176814151	176814180	30	*	region73	M.plus	X0132	ENSMUSG00000057335	176733653	176814067	-	upstream	-99	84	NearestLocation	Cep170
	chr1	177796581	177796760	180	*	region74	M.plus	X0133	ENSMUSG00000015962	177729814	177753324	+	downstream	66856	43257	Overlapping	1700016C15Rik
	chr1	178336991	178337010	20	*	region75	M.plus	X0134	ENSMUSG00000104126	178299396	178299800	+	downstream	37604	37191	Overlapping	RP24-252K15.3
	chr1	178337711	178337980	270	*	region76	M.plus	X0135	ENSMUSG00000104126	178299396	178299800	+	downstream	38450	37911	Overlapping	RP24-252K15.3
	chr1	178369041	178369200	160	*	region77	M.plus	X0136	ENSMUSG00000026500	178319130	178322693	+	downstream	49990	46348	Overlapping	Cox20
	chr1	178405801	178405830	30	*	region78	M.plus	X0137	ENSMUSG00000099303	178363401	178363521	-	upstream	-42295	42280	Overlapping	Gm27458
	chr1	178406411	178406430	20	*	region79	M.plus	X0138	ENSMUSG00000099303	178363401	178363521	-	upstream	-42899	42890	Overlapping	Gm27458
	chr1	179803641	179803780	140	*	region81	M.plus	X0139	ENSMUSG00000026491	179744894	179803680	-	overlapStart	-30	39	NearestLocation	Ahctf1
	chr1	180365331	180365370	40	*	region82	M.plus	X0140	ENSMUSG00000055676	180326970	180330550	-	upstream	-34800	34781	Overlapping	Gm5069
	chr1	180813901	180813930	30	*	region83	M.plus	X0141	ENSMUSG00000103156	180763497	180768656	-	upstream	-45260	45245	Overlapping	RP23-201I6.6
	chr1	181853261	181853380	120	*	region84	M.plus	X0142	ENSMUSG00000104003	181806001	181815774	+	downstream	47319	37487	Overlapping	RP23-47K10.3
	chr1	181857991	181858130	140	*	region85	M.plus	X0143	ENSMUSG00000104003	181806001	181815774	+	downstream	52059	42217	Overlapping	RP23-47K10.3
	chr1	185204741	185204810	70	*	region87	M.plus	X0144	ENSMUSG00000039318	185204117	185286759	+	inside	659	624	NearestLocation	Rab3gap2
	chr1	191325781	191326020	240	*	region89	M.plus	X0145	ENSMUSG00000103174	191267178	191288714	+	downstream	58722	37067	Overlapping	RP24-443M8.2
	chr1	191575171	191575250	80	*	region90	M.plus	X0146	ENSMUSG00000102246	191535885	191536892	-	upstream	-38318	38279	Overlapping	RP24-566B6.4
	chr1	191575621	191575800	180	*	region91	M.plus	X0147	ENSMUSG00000102246	191535885	191536892	-	upstream	-38818	38729	Overlapping	RP24-566B6.4
	chr1	193173461	193173640	180	*	region92	M.plus	X0148	ENSMUSG00000016181	193091104	193130272	-	upstream	-43278	43189	Overlapping	Diexf
	chr1	195241691	195241980	290	*	region93	M.plus	X0149	ENSMUSG00000102236	195220051	195222766	-	upstream	-19070	18925	Overlapping	RP23-109O14.1
	chr10	3115051	3115110	60	*	region94	M.plus	X0150	ENSMUSG00000071434	3119841	3129546	+	upstream	-4761	4731	NearestLocation	9230019H11Rik
	chr10	4432271	4432410	140	*	region96	M.plus	X0151	ENSMUSG00000075327	4367074	4388108	-	upstream	-44232	44163	Overlapping	Zbtb2
	chr10	7474201	7474420	220	*	region98	M.plus	X0152	ENSMUSG00000079685	7444873	7473477	-	upstream	-833	724	NearestLocation	Ulbp1
	chr10	7725861	7726090	230	*	region99	M.plus	X0153	ENSMUSG00000019795	7629373	7681136	-	upstream	-44840	44725	Overlapping	Pcmt1
	chr10	7792901	7792990	90	*	region100	M.plus	X0154	ENSMUSG00000019794	7726000	7763150	+	downstream	66946	29751	Overlapping	Katna1
	chr10	11149341	11149420	80	*	region101	M.plus	X0155	ENSMUSG00000090112	11149427	11217595	+	upstream	-47	7	NearestLocation	Shprh
	chr10	11492141	11492180	40	*	region103	M.plus	X0156	ENSMUSG00000055493	11343404	11459644	+	downstream	148756	32497	Overlapping	Epm2a
	chr10	17324751	17324810	60	*	region104	M.plus	X0157	ENSMUSG00000088436	17116804	17116900	+	downstream	207976	207851	NearestLocation	Gm25382
	chr10	20312731	20312920	190	*	region106	M.plus	X0158	ENSMUSG00000019996	20148471	20281589	+	downstream	164355	31142	Overlapping	Map7
	chr10	29313451	29313650	200	*	region110	M.plus	X0159	ENSMUSG00000019883	29313166	29346661	+	inside	384	285	NearestLocation	Echdc1
	chr10	30618551	30618620	70	*	region111	M.plus	X0160	ENSMUSG00000019792	30534225	30600749	-	upstream	-17837	17802	Overlapping	Trmt11
	chr10	39731951	39731970	20	*	region113	M.plus	X0161	ENSMUSG00000087177	39621412	39732007	-	inside	47	37	NearestLocation	E130307A14Rik
	chr10	40258681	40258750	70	*	region114	M.plus	X0162	ENSMUSG00000102632	40219583	40222807	-	upstream	-35909	35874	Overlapping	RP24-366E11.2
	chr10	43540971	43541000	30	*	region116	M.plus	X0163	ENSMUSG00000038214	43479140	43515396	+	downstream	61846	25575	Overlapping	Bend3
	chr10	44268301	44268490	190	*	region117	M.plus	X0164	ENSMUSG00000091358	44211403	44219188	+	downstream	56993	49113	Overlapping	Speer5-ps1
	chr10	52382171	52382190	20	*	region118	M.plus	X0165	ENSMUSG00000019861	52337024	52382124	-	upstream	-56	47	NearestLocation	Gopc
	chr10	59323241	59323370	130	*	region119	M.plus	X0166	ENSMUSG00000019916	59323296	59373304	+	overlapStart	10	55	NearestLocation	P4ha1
	chr10	59879601	59879620	20	*	region120	M.plus	X0167	ENSMUSG00000020111	59702477	59864132	+	downstream	177133	15469	Overlapping	Micu1
	chr10	61475661	61475730	70	*	region122	M.plus	X0168	ENSMUSG00000020091	61432497	61452669	-	upstream	-23027	22992	Overlapping	Eif4ebp2
	chr10	62792341	62792530	190	*	region125	M.plus	X0169	ENSMUSG00000020074	62743928	62792368	-	overlapStart	-68	27	NearestLocation	Ccar1
	chr10	62946871	62947070	200	*	region126	M.plus	X0170	ENSMUSG00000047146	62804570	62899118	-	upstream	-47852	47753	Overlapping	Tet1
	chr10	67096291	67096520	230	*	region128	M.plus	X0171	ENSMUSG00000019873	67009189	67096988	-	inside	582	468	Overlapping	Reep3
	chr10	75517861	75517910	50	*	region132	M.plus	X0172	ENSMUSG00000033416	75351111	75517972	-	inside	86	62	NearestLocation	Gucd1
	chr10	77581591	77581700	110	*	region134	M.plus	X0173	ENSMUSG00000000290	77530252	77565708	+	downstream	51394	15883	Overlapping	Itgb2
	chr10	79704321	79704460	140	*	region136	M.plus	X0174	ENSMUSG00000020310	79664574	79668536	+	downstream	39816	35785	Overlapping	Madcam1
	chr10	79746431	79746700	270	*	region137	M.plus	X0175	ENSMUSG00000065220	79703484	79703590	-	upstream	-42976	42841	Overlapping	Gm25794
	chr10	79854151	79854170	20	*	region138	M.plus	X0176	ENSMUSG00000035863	79793572	79820896	+	downstream	60588	33255	Overlapping	Palm
	chr10	80142341	80142450	110	*	region140	M.plus	X0177	ENSMUSG00000035673	80057416	80102698	-	upstream	-39698	39643	Overlapping	Sbno2
	chr10	80168281	80168300	20	*	region142	M.plus	X0178	ENSMUSG00000003068	80115803	80130682	+	downstream	52487	37599	Overlapping	Stk11
	chr10	80622511	80622660	150	*	region145	M.plus	X0179	ENSMUSG00000035397	80567124	80577321	-	upstream	-45265	45190	Overlapping	Klf16
	chr10	80701971	80702130	160	*	region147	M.plus	X0180	ENSMUSG00000003344	80642617	80657071	-	upstream	-44979	44900	Overlapping	Btbd2
	chr10	80754931	80755110	180	*	region148	M.plus	X0181	ENSMUSG00000055862	80702693	80705382	+	downstream	52327	49549	Overlapping	Izumo4
	chr10	80900401	80900580	180	*	region151	M.plus	X0182	ENSMUSG00000035215	80852825	80855209	-	upstream	-45281	45192	Overlapping	Lsm7
	chr10	81060051	81060320	270	*	region152	M.plus	X0183	ENSMUSG00000048240	80948624	81014945	-	upstream	-45241	45106	Overlapping	Gng7
	chr10	81105771	81105970	200	*	region154	M.plus	X0184	ENSMUSG00000004937	81044075	81060178	-	upstream	-45692	45593	Overlapping	Sgta
	chr10	81167751	81167940	190	*	region155	M.plus	X0185	ENSMUSG00000035027	81105915	81124697	+	downstream	61931	43054	Overlapping	Map2k2
	chr10	81173151	81173390	240	*	region156	M.plus	X0186	ENSMUSG00000035027	81105915	81124697	+	downstream	67355	48454	Overlapping	Map2k2
	chr10	81266561	81266790	230	*	region158	M.plus	X0187	ENSMUSG00000034958	81204508	81230833	-	upstream	-35843	35728	Overlapping	Atcay
	chr10	81320831	81321270	440	*	region159	M.plus	X0188	ENSMUSG00000004931	81268172	81273246	+	downstream	52878	47585	Overlapping	Apba3
	chr10	81378751	81378770	20	*	region160	M.plus	X0189	ENSMUSG00000034881	81328732	81335171	+	downstream	50028	43580	Overlapping	Tbxa2r
	chr10	81545151	81545390	240	*	region161	M.plus	X0190	ENSMUSG00000020238	81486249	81496392	-	upstream	-48878	48759	Overlapping	Ncln
	chr10	81643701	81643910	210	*	region162	M.plus	X0191	ENSMUSG00000034758	81590904	81601073	-	upstream	-42733	42628	Overlapping	Tle6
	chr10	90829361	90829530	170	*	region163	M.plus	X0192	ENSMUSG00000058589	89873509	90973300	+	inside	955937	143770	Overlapping	Anks1b
	chr10	91082751	91082950	200	*	region164	M.plus	X0193	ENSMUSG00000019979	90989311	91082770	-	overlapStart	-80	19	NearestLocation	Apaf1
	chr10	91181691	91181990	300	*	region165	M.plus	X0194	ENSMUSG00000019961	91147571	91171582	-	upstream	-10258	10109	NearestLocation	Tmpo
	chr10	111165091	111165210	120	*	region167	M.plus	X0195	ENSMUSG00000091086	111125851	111126738	+	downstream	39299	38353	Overlapping	Gm5428
	chr10	115251571	115251630	60	*	region169	M.plus	X0196	ENSMUSG00000020130	115197877	115251493	-	upstream	-107	78	NearestLocation	Tbc1d15
	chr10	115362481	115362500	20	*	region170	M.plus	X0197	ENSMUSG00000020132	115289863	115315591	-	upstream	-46899	46890	Overlapping	Rab21
	chr10	116580861	116580880	20	*	region171	M.plus	X0198	ENSMUSG00000020166	116485161	116581511	-	inside	641	631	Overlapping	Cnot2
	chr10	117746381	117746580	200	*	region175	M.plus	X0199	ENSMUSG00000020184	117688888	117710758	-	upstream	-35722	35623	Overlapping	Mdm2
	chr10	117792651	117792920	270	*	region176	M.plus	X0200	ENSMUSG00000060181	117733679	117746358	-	upstream	-46428	46293	Overlapping	Slc35e3
	chr10	119240091	119240210	120	*	region177	M.plus	X0201	ENSMUSG00000020114	119199255	119240055	-	upstream	-95	36	NearestLocation	Cand1
	chr10	120979341	120979360	20	*	region178	M.plus	X0202	ENSMUSG00000048661	120923413	120979332	-	upstream	-18	9	NearestLocation	Lemd3
	chr10	121476461	121476680	220	*	region179	M.plus	X0203	ENSMUSG00000025795	121410350	121476250	-	upstream	-320	211	NearestLocation	Rassf3
	chr10	121739821	121739950	130	*	region180	M.plus	X0204	ENSMUSG00000047642	121641588	121692892	+	downstream	98298	46929	Overlapping	D930020B18Rik
	chr10	123076521	123076570	50	*	region181	M.plus	X0205	ENSMUSG00000034602	122992061	123076505	-	upstream	-41	16	NearestLocation	Mon2
	chr10	127288821	127288950	130	*	region182	M.plus	X0206	ENSMUSG00000074657	127225696	127263363	-	upstream	-25523	25458	Overlapping	Kif5a
	chr10	127961791	127961880	90	*	region183	M.plus	X0207	ENSMUSG00000085993	127921067	127921361	+	downstream	40769	40430	Overlapping	Gm15905
	chr10	128015191	128015290	100	*	region184	M.plus	X0208	ENSMUSG00000025396	127990941	128000678	-	upstream	-14562	14513	Overlapping	Hsd17b6
	chr10	128566121	128566240	120	*	region185	M.plus	X0209	ENSMUSG00000025366	128510248	128525859	-	upstream	-40321	40262	Overlapping	Esyt1
	chr11	3123841	3124250	410	*	region186	M.plus	X0210	ENSMUSG00000082286	3125904	3131004	+	upstream	-1858	1654	NearestLocation	Pisd-ps1
	chr11	3145391	3145670	280	*	region187	M.plus	X0211	ENSMUSG00000082286	3125904	3131004	+	downstream	19626	14387	Overlapping	Pisd-ps1
	chr11	3158851	3158880	30	*	region188	M.plus	X0212	ENSMUSG00000082286	3125904	3131004	+	downstream	32962	27847	Overlapping	Pisd-ps1
	chr11	3290021	3290110	90	*	region189	M.plus	X0213	ENSMUSG00000020457	3187360	3266415	-	upstream	-23651	23606	Overlapping	Drg1
	chr11	5761941	5762310	370	*	region190	M.plus	X0214	ENSMUSG00000020477	5703983	5715680	-	upstream	-46446	46261	Overlapping	Mrps24
	chr11	6528681	6528800	120	*	region193	M.plus	X0215	ENSMUSG00000086839	6475425	6493535	+	downstream	53315	35146	Overlapping	Gm11973
	chr11	11685971	11686060	90	*	region194	M.plus	X0216	ENSMUSG00000085652	11642203	11685400	-	upstream	-616	571	NearestLocation	Gm11999
	chr11	22982231	22982280	50	*	region197	M.plus	X0217	ENSMUSG00000098650	22834744	22982090	-	upstream	-166	141	Overlapping	Gm28048
	chr11	22990521	22990560	40	*	region198	M.plus	X0218	ENSMUSG00000098650	22834744	22982090	-	upstream	-8450	8431	Overlapping	Gm28048
	chr11	29680051	29680170	120	*	region201	M.plus	X0219	ENSMUSG00000084850	29612324	29645509	-	upstream	-34601	34542	Overlapping	Gm12092
	chr11	30319871	30319980	110	*	region202	M.plus	X0220	ENSMUSG00000020315	30099395	30268175	-	upstream	-51751	51696	NearestLocation	Sptbn1
	chr11	31870661	31870800	140	*	region203	M.plus	X0221	ENSMUSG00000085772	31790113	31824524	-	upstream	-46206	46137	Overlapping	D630024D03Rik
	chr11	32267621	32267760	140	*	region204	M.plus	X0222	ENSMUSG00000020282	32209585	32222300	-	upstream	-45390	45321	Overlapping	Rhbdf1
	chr11	40733751	40733850	100	*	region205	M.plus	X0223	ENSMUSG00000042032	40679314	40695203	-	upstream	-38597	38548	Overlapping	Mat2b
	chr11	44469931	44469950	20	*	region207	M.plus	X0224	ENSMUSG00000041231	44454571	44470498	-	inside	558	548	NearestLocation	Ublcp1
	chr11	51262851	51263140	290	*	region211	M.plus	X0225	ENSMUSG00000086646	51189833	51220418	-	upstream	-42578	42433	Overlapping	5133400J02Rik
	chr11	53891841	53891950	110	*	region213	M.plus	X0226	ENSMUSG00000081769	53783418	53859256	-	upstream	-32640	32585	Overlapping	Gm12216
	chr11	54866281	54866440	160	*	region216	M.plus	X0227	ENSMUSG00000086789	54819919	54824967	+	downstream	46441	41314	Overlapping	Lyrm7os
	chr11	54955871	54956010	140	*	region217	M.plus	X0228	ENSMUSG00000018339	54902453	54910377	+	downstream	53487	45494	Overlapping	Gpx3
	chr11	58323471	58323500	30	*	region219	M.plus	X0229	ENSMUSG00000069873	58274799	58294289	+	downstream	48687	29182	Overlapping	4930438A08Rik
	chr11	59056381	59056400	20	*	region220	M.plus	X0230	ENSMUSG00000061462	58994256	59136402	-	inside	80012	62125	Overlapping	Obscn
	chr11	59163421	59163590	170	*	region221	M.plus	X0231	ENSMUSG00000061462	58994256	59136402	-	upstream	-27104	27019	Overlapping	Obscn
	chr11	59449941	59450170	230	*	region223	M.plus	X0232	ENSMUSG00000009894	59407134	59451186	-	inside	1130	1016	Overlapping	Snap47
	chr11	60830621	60830660	40	*	region225	M.plus	X0233	ENSMUSG00000049323	60777524	60788287	+	downstream	53116	42334	Overlapping	Smcr8
	chr11	61175081	61175150	70	*	region226	M.plus	X0234	ENSMUSG00000010142	61126755	61149372	+	downstream	48361	25709	Overlapping	Tnfrsf13b
	chr11	61494291	61494520	230	*	region227	M.plus	X0235	ENSMUSG00000010086	61448442	61454131	-	upstream	-40275	40160	Overlapping	Rnf112
	chr11	61930251	61930360	110	*	region228	M.plus	X0236	ENSMUSG00000047804	61871307	61930252	-	overlapStart	-54	1	NearestLocation	Akap10
	chr11	69100051	69100190	140	*	region230	M.plus	X0237	ENSMUSG00000020897	69045647	69051664	+	downstream	54473	48387	Overlapping	Aurkb
	chr11	69323931	69324020	90	*	region231	M.plus	X0238	ENSMUSG00000087003	69294151	69295477	+	downstream	29825	28454	Overlapping	Cntrobos
	chr11	69340681	69340870	190	*	region232	M.plus	X0239	ENSMUSG00000087003	69294151	69295477	+	downstream	46625	45204	Overlapping	Cntrobos
	chr11	69632601	69632910	310	*	region233	M.plus	X0240	ENSMUSG00000059552	69580359	69591873	+	downstream	52397	40728	Overlapping	Trp53
	chr11	69662501	69662580	80	*	region234	M.plus	X0241	ENSMUSG00000005202	69614804	69617905	-	upstream	-44635	44596	Overlapping	Shbg
	chr11	69682011	69682170	160	*	region235	M.plus	X0242	ENSMUSG00000018765	69632990	69653297	+	downstream	49100	28714	Overlapping	Fxr2
	chr11	69758131	69758220	90	*	region236	M.plus	X0243	ENSMUSG00000081333	69729995	69730584	-	upstream	-27592	27547	Overlapping	Gm12307
	chr11	69758511	69758570	60	*	region237	M.plus	X0244	ENSMUSG00000081333	69729995	69730584	-	upstream	-27956	27927	Overlapping	Gm12307
	chr11	69921271	69921850	580	*	region238	M.plus	X0245	ENSMUSG00000094845	69876684	69878018	-	upstream	-43542	43253	Overlapping	Tmem95
	chr11	70432521	70432700	180	*	region239	M.plus	X0246	ENSMUSG00000018921	70392883	70410031	-	upstream	-22579	22490	Overlapping	Pelp1
	chr11	70562741	70563040	300	*	region240	M.plus	X0247	ENSMUSG00000020830	70513516	70514616	-	upstream	-48274	48125	Overlapping	Vmo1
	chr11	71719101	71719140	40	*	region242	M.plus	X0248	ENSMUSG00000085659	71702310	71704344	-	upstream	-14776	14757	NearestLocation	Gm12325
	chr11	72607301	72607450	150	*	region243	M.plus	X0249	ENSMUSG00000081675	72572530	72573330	-	upstream	-34046	33971	Overlapping	Gm12712
	chr11	74925851	74925900	50	*	region244	M.plus	X0250	ENSMUSG00000038351	74849261	74897060	-	upstream	-28816	28791	Overlapping	Sgsm2
	chr11	77216291	77216310	20	*	region245	M.plus	X0251	ENSMUSG00000050944	77089915	77188968	-	upstream	-27332	27323	Overlapping	Efcab5
	chr11	77607921	77608050	130	*	region246	M.plus	X0252	ENSMUSG00000017291	77529162	77607815	-	upstream	-171	106	NearestLocation	Taok1
	chr11	78261611	78261670	60	*	region249	M.plus	X0253	ENSMUSG00000002052	78206746	78245987	-	upstream	-15653	15624	Overlapping	Supt6
	chr11	78550851	78550890	40	*	region250	M.plus	X0254	ENSMUSG00000017344	78499091	78502324	+	downstream	51779	48527	Overlapping	Vtn
	chr11	78826391	78826560	170	*	region251	M.plus	X0255	ENSMUSG00000088748	78824387	78824473	+	downstream	2089	1918	Overlapping	Gm23219
	chr11	79076411	79076450	40	*	region252	M.plus	X0256	ENSMUSG00000018334	79013440	79146407	-	inside	69977	62971	Overlapping	Ksr1
	chr11	79339451	79339510	60	*	region253	M.plus	X0257	ENSMUSG00000055072	79296179	79296906	-	upstream	-42574	42545	Overlapping	Gm9964
	chr11	84513591	84513750	160	*	region254	M.plus	X0258	ENSMUSG00000018697	84422855	84513522	-	upstream	-148	69	NearestLocation	Aatf
	chr11	87749641	87749710	70	*	region257	M.plus	X0259	ENSMUSG00000034177	87662722	87735539	+	downstream	86954	14102	Overlapping	Rnf43
	chr11	93885571	93885710	140	*	region260	M.plus	X0260	ENSMUSG00000054079	93859243	93885766	-	inside	126	56	NearestLocation	Utp18
	chr11	94210481	94210590	110	*	region261	M.plus	X0261	ENSMUSG00000037573	94211454	94215495	+	upstream	-918	864	NearestLocation	Tob1
	chr11	94210931	94210950	20	*	region262	M.plus	X0262	ENSMUSG00000037573	94211454	94215495	+	upstream	-514	504	NearestLocation	Tob1
	chr11	94276111	94276130	20	*	region265	M.plus	X0263	ENSMUSG00000044177	94235956	94246005	-	upstream	-30115	30106	Overlapping	Wfikkn2
	chr11	94276631	94276690	60	*	region266	M.plus	X0264	ENSMUSG00000044177	94235956	94246005	-	upstream	-30655	30626	Overlapping	Wfikkn2
	chr11	97362181	97362280	100	*	region269	M.plus	X0265	ENSMUSG00000018882	97315716	97329920	+	downstream	46514	32261	Overlapping	Mrpl45
	chr11	97531851	97532030	180	*	region270	M.plus	X0266	ENSMUSG00000049807	97415533	97502402	+	downstream	116407	29449	Overlapping	Arhgap23
	chr11	97685731	97685810	80	*	region271	M.plus	X0267	ENSMUSG00000085586	97644184	97660367	-	upstream	-25403	25364	Overlapping	Gm11613
	chr11	97782521	97782550	30	*	region272	M.plus	X0268	ENSMUSG00000018547	97715157	97744704	-	upstream	-37832	37817	Overlapping	Pip4k2b
	chr11	99189221	99189290	70	*	region273	M.plus	X0269	ENSMUSG00000037944	99144196	99155077	-	upstream	-34179	34144	NearestLocation	Ccr7
	chr11	99230561	99230650	90	*	region274	M.plus	X0270	ENSMUSG00000037935	99209047	99231017	-	inside	411	367	NearestLocation	Smarce1
	chr11	101069881	101069900	20	*	region275	M.plus	X0271	ENSMUSG00000019302	101009452	101063719	+	downstream	60438	6162	Overlapping	Atp6v0a1
	chr11	101087191	101087210	20	*	region276	M.plus	X0272	ENSMUSG00000019302	101009452	101063719	+	downstream	77748	23472	Overlapping	Atp6v0a1
	chr11	101442221	101442240	20	*	region278	M.plus	X0273	ENSMUSG00000064759	101397589	101397768	-	upstream	-44462	44453	Overlapping	Gm25475
	chr11	101624311	101624410	100	*	region279	M.plus	X0274	ENSMUSG00000017119	101552149	101581951	+	downstream	72211	42360	Overlapping	Nbr1
	chr11	102432271	102432330	60	*	region280	M.plus	X0275	ENSMUSG00000006575	102393403	102402555	+	downstream	38897	29716	Overlapping	Rundc3a
	chr11	102925241	102925270	30	*	region281	M.plus	X0276	ENSMUSG00000020929	102838473	102880985	-	upstream	-44271	44256	Overlapping	Eftud2
	chr11	103953931	103954100	170	*	region282	M.plus	X0277	ENSMUSG00000034187	103821782	103954056	-	overlapStart	40	44	NearestLocation	Nsf
	chr11	106193621	106193660	40	*	region284	M.plus	X0278	ENSMUSG00000020700	106084613	106155446	+	downstream	109027	38175	Overlapping	Map3k3
	chr11	109012051	109012110	60	*	region286	M.plus	X0279	ENSMUSG00000081392	109007651	109008781	+	downstream	4429	3270	NearestLocation	Gm11668
	chr11	109362601	109362760	160	*	region287	M.plus	X0280	ENSMUSG00000099630	109346839	109353651	+	downstream	15841	8950	Overlapping	1700096J18Rik
	chr11	109363021	109363100	80	*	region288	M.plus	X0281	ENSMUSG00000099630	109346839	109353651	+	downstream	16221	9370	Overlapping	1700096J18Rik
	chr11	113684041	113684240	200	*	region291	M.plus	X0282	ENSMUSG00000041654	113244853	113650079	-	upstream	-34061	33962	Overlapping	Slc39a11
	chr11	115604181	115604230	50	*	region292	M.plus	X0283	ENSMUSG00000020739	115564434	115583985	+	downstream	39772	20196	Overlapping	Nup85
	chr11	115708611	115708860	250	*	region293	M.plus	X0284	ENSMUSG00000059923	115644045	115708597	-	upstream	-139	14	NearestLocation	Grb2
	chr11	116490461	116490560	100	*	region295	M.plus	X0285	ENSMUSG00000070331	116441325	116455237	-	upstream	-35273	35224	Overlapping	Qrich2
	chr11	116853081	116853380	300	*	region296	M.plus	X0286	ENSMUSG00000020814	116803062	116828046	-	upstream	-25184	25035	Overlapping	Mxra7
	chr11	117849091	117849130	40	*	region298	M.plus	X0287	ENSMUSG00000025573	117797660	117807301	+	downstream	51450	41790	Overlapping	6030468B19Rik
	chr11	118290391	118290530	140	*	region300	M.plus	X0288	ENSMUSG00000017132	118132019	118248592	-	upstream	-41868	41799	Overlapping	Cyth1
	chr11	118404001	118404440	440	*	region301	M.plus	X0289	ENSMUSG00000017466	118301069	118355740	-	upstream	-48480	48261	Overlapping	Timp2
	chr11	118419071	118419150	80	*	region302	M.plus	X0290	ENSMUSG00000033880	118392751	118402092	-	upstream	-17018	16979	Overlapping	Lgals3bp
	chr11	119023021	119023060	40	*	region303	M.plus	X0291	ENSMUSG00000046697	118988188	118992841	+	downstream	34852	30180	Overlapping	Enpp7
	chr11	120232661	120232850	190	*	region305	M.plus	X0292	ENSMUSG00000075389	120185400	120189852	-	upstream	-42904	42809	Overlapping	2810410L24Rik
	chr11	120467581	120467720	140	*	region306	M.plus	X0293	ENSMUSG00000039703	120380370	120437708	-	upstream	-29942	29873	Overlapping	Nploc4
	chr11	120484571	120484590	20	*	region307	M.plus	X0294	ENSMUSG00000039703	120380370	120437708	-	upstream	-46872	46863	Overlapping	Nploc4
	chr11	120581711	120581790	80	*	region309	M.plus	X0295	ENSMUSG00000084983	120526855	120531784	-	upstream	-49966	49927	Overlapping	Gm11789
	chr11	120598271	120598320	50	*	region310	M.plus	X0296	ENSMUSG00000061111	120542888	120549727	-	upstream	-48569	48544	Overlapping	Fam195b
	chr11	120624911	120625160	250	*	region311	M.plus	X0297	ENSMUSG00000025132	120578104	120581624	-	upstream	-43412	43287	Overlapping	Arhgdia
	chr11	121204561	121204600	40	*	region312	M.plus	X0298	ENSMUSG00000039321	121160271	121161973	+	downstream	44309	42588	Overlapping	Uts2r
	chr11	121236641	121236780	140	*	region313	M.plus	X0299	ENSMUSG00000025169	121177591	121204711	-	upstream	-31999	31930	Overlapping	Ogfod3
	chr12	3309881	3310060	180	*	region315	M.plus	X0300	ENSMUSG00000020671	3247430	3309969	-	overlapStart	-1	88	NearestLocation	Rab10
	chr12	4356881	4357430	550	*	region316	M.plus	X0301	ENSMUSG00000020647	4247363	4477182	-	inside	120026	109518	Overlapping	Ncoa1
	chr12	4477021	4477100	80	*	region317	M.plus	X0302	ENSMUSG00000020647	4247363	4477182	-	inside	122	82	NearestLocation	Ncoa1
	chr12	17544561	17544770	210	*	region319	M.plus	X0303	ENSMUSG00000011179	17544873	17551502	+	upstream	-207	103	NearestLocation	Odc1
	chr12	30911441	30911820	380	*	region321	M.plus	X0304	ENSMUSG00000054204	30884322	30893854	+	downstream	27308	17587	Overlapping	Fam150b
	chr12	31499601	31499780	180	*	region322	M.plus	X0305	ENSMUSG00000001225	31390871	31473917	+	downstream	108819	25684	Overlapping	Slc26a3
	chr12	32820161	32820530	370	*	region323	M.plus	X0306	ENSMUSG00000020572	32820335	32853369	+	overlapStart	11	174	NearestLocation	Nampt
	chr12	42135631	42135830	200	*	region325	M.plus	X0307	ENSMUSG00000093214	42281716	42281813	+	upstream	-145986	145886	NearestLocation	Gm25248
	chr12	44210181	44210360	180	*	region326	M.plus	X0308	ENSMUSG00000014905	44205897	44210068	-	upstream	-202	113	Overlapping	Dnajb9
	chr12	55001321	55001380	60	*	region327	M.plus	X0309	ENSMUSG00000035021	54892989	55014348	-	inside	12998	12968	Overlapping	Baz1a
	chr12	55492171	55492510	340	*	region328	M.plus	X0310	ENSMUSG00000021025	55489411	55492647	-	inside	307	137	NearestLocation	Nfkbia
	chr12	59066441	59066710	270	*	region329	M.plus	X0311	ENSMUSG00000060121	59013393	59028470	+	downstream	53183	37971	Overlapping	Gemin2
	chr12	65074061	65074140	80	*	region330	M.plus	X0312	ENSMUSG00000035597	65036333	65063386	+	downstream	37767	10675	Overlapping	Prpf39
	chr12	69361061	69361080	20	*	region331	M.plus	X0313	ENSMUSG00000020982	69311544	69357176	-	upstream	-3894	3885	Overlapping	Nemf
	chr12	69987051	69987180	130	*	region332	M.plus	X0314	ENSMUSG00000021066	69893105	69964085	+	downstream	94011	22966	Overlapping	Atl1
	chr12	70453041	70453060	20	*	region333	M.plus	X0315	ENSMUSG00000021072	70453095	70468040	+	upstream	-45	35	NearestLocation	Tmx1
	chr12	72536341	72536360	20	*	region334	M.plus	X0316	ENSMUSG00000021090	72441866	72514334	+	downstream	94484	22007	Overlapping	Lrrc9
	chr12	72669731	72669750	20	*	region335	M.plus	X0317	ENSMUSG00000021094	72650356	72664828	-	upstream	-4912	4903	NearestLocation	Dhrs7
	chr12	75726661	75726740	80	*	region336	M.plus	X0318	ENSMUSG00000021054	75714248	75735729	-	inside	9029	8989	NearestLocation	Sgpp1
	chr12	76255291	76255360	70	*	region337	M.plus	X0319	ENSMUSG00000021056	76198692	76246746	-	upstream	-8580	8545	Overlapping	Tex21
	chr12	77238671	77238950	280	*	region338	M.plus	X0320	ENSMUSG00000021065	77238104	77476338	+	inside	706	567	NearestLocation	Fut8
	chr12	78350931	78351120	190	*	region339	M.plus	X0321	ENSMUSG00000047454	78226655	78684767	+	inside	124371	124276	NearestLocation	Gphn
	chr12	79719761	79719820	60	*	region340	M.plus	X0322	ENSMUSG00000101696	79963568	79963872	+	upstream	-243778	243748	NearestLocation	Gm28056
	chr12	84193961	84194100	140	*	region343	M.plus	X0323	ENSMUSG00000042523	84114366	84147498	+	downstream	79664	46463	Overlapping	Dnal1
	chr12	84643261	84643430	170	*	region344	M.plus	X0324	ENSMUSG00000021239	84569762	84595457	+	downstream	73584	47804	Overlapping	Vsx2
	chr12	84996291	84996460	170	*	region345	M.plus	X0325	ENSMUSG00000042350	84918148	84970900	-	upstream	-25476	25391	Overlapping	Arel1
	chr12	85270491	85270690	200	*	region346	M.plus	X0326	ENSMUSG00000004788	85219481	85226628	+	downstream	51109	43863	Overlapping	Eif2b2
	chr12	85337911	85337940	30	*	region347	M.plus	X0327	ENSMUSG00000008822	85272398	85288438	-	upstream	-49488	49473	Overlapping	Acyp1
	chr12	85472201	85472340	140	*	region348	M.plus	X0328	ENSMUSG00000021250	85473890	85477273	+	upstream	-1620	1550	NearestLocation	Fos
	chr12	87472191	87472340	150	*	region349	M.plus	X0329	ENSMUSG00000079036	87425840	87444017	-	upstream	-28249	28174	Overlapping	Alkbh1
	chr12	99392131	99392150	20	*	region352	M.plus	X0330	ENSMUSG00000033713	99194980	99450111	-	inside	57971	57961	Overlapping	Foxn3
	chr12	99394351	99394380	30	*	region353	M.plus	X0331	ENSMUSG00000033713	99194980	99450111	-	inside	55745	55731	Overlapping	Foxn3
	chr12	99884451	99884600	150	*	region354	M.plus	X0332	ENSMUSG00000021176	99717531	99883442	-	upstream	-1084	1009	Overlapping	Efcab11
	chr12	100725211	100725330	120	*	region355	M.plus	X0333	ENSMUSG00000021180	100549778	100725028	-	upstream	-242	183	NearestLocation	Rps6ka5
	chr12	101028731	101029440	710	*	region357	M.plus	X0334	ENSMUSG00000021182	100912700	101028983	-	overlapStart	-103	252	NearestLocation	Ccdc88c
	chr12	101083621	101083640	20	*	region358	M.plus	X0335	ENSMUSG00000041846	101039409	101083702	-	inside	72	62	NearestLocation	Smek1
	chr12	102878431	102878470	40	*	region359	M.plus	X0336	ENSMUSG00000041702	102784656	102878406	-	upstream	-44	25	NearestLocation	Btbd7
	chr12	103316941	103316990	50	*	region360	M.plus	X0337	ENSMUSG00000096753	103310975	103317065	+	inside	5991	75	Overlapping	Fam181a
	chr12	110724401	110724480	80	*	region363	M.plus	X0338	ENSMUSG00000056508	110667689	110682619	-	upstream	-41821	41782	Overlapping	1700001K19Rik
	chr12	112644751	112644870	120	*	region365	M.plus	X0339	ENSMUSG00000037679	112588784	112615556	+	downstream	56026	29195	Overlapping	Inf2
	chr12	112693341	112693720	380	*	region366	M.plus	X0340	ENSMUSG00000064326	112644828	112649152	+	downstream	48702	44189	Overlapping	Siva1
	chr12	116281091	116281250	160	*	region367	M.plus	X0341	ENSMUSG00000042050	116207050	116263025	-	upstream	-18145	18066	Overlapping	Wdr60
	chr12	116405211	116405250	40	*	region368	M.plus	X0342	ENSMUSG00000021171	116281222	116373096	+	downstream	124008	32115	Overlapping	Esyt2
	chr13	3611131	3611310	180	*	region369	M.plus	X0343	ENSMUSG00000021218	3538075	3566261	+	downstream	73145	44870	Overlapping	Gdi2
	chr13	9011651	9011870	220	*	region370	M.plus	X0344	ENSMUSG00000021149	8972071	8996017	-	upstream	-15743	15634	NearestLocation	Gtpbp4
	chr13	12832131	12832180	50	*	region371	M.plus	X0345	ENSMUSG00000056457	12790822	12800078	-	upstream	-32078	32053	NearestLocation	Prl2c3
	chr13	12903621	12903690	70	*	region372	M.plus	X0346	ENSMUSG00000079092	12996132	13005383	-	downstream	101727	92442	NearestLocation	Prl2c2
	chr13	12923521	12923540	20	*	region373	M.plus	X0347	ENSMUSG00000079092	12996132	13005383	-	downstream	81853	72592	NearestLocation	Prl2c2
	chr13	13954321	13954470	150	*	region374	M.plus	X0348	ENSMUSG00000039242	13954674	13999068	+	upstream	-278	204	NearestLocation	B3galnt2
	chr13	17805161	17805360	200	*	region376	M.plus	X0349	ENSMUSG00000041297	17715962	17805097	-	upstream	-163	64	NearestLocation	Cdk13
	chr13	23531681	23531820	140	*	region378	M.plus	X0350	ENSMUSG00000053216	23477676	23488857	-	upstream	-42893	42824	Overlapping	Btn2a2
	chr13	23555001	23555100	100	*	region379	M.plus	X0351	ENSMUSG00000085016	23527011	23530943	-	upstream	-24107	24058	Overlapping	Gm11335
	chr13	24801021	24801200	180	*	region381	M.plus	X0352	ENSMUSG00000006715	24751845	24761923	-	upstream	-39187	39098	Overlapping	Gmnn
	chr13	24831471	24831760	290	*	region382	M.plus	X0353	ENSMUSG00000019132	24801657	24814013	+	downstream	29959	17458	Overlapping	BC005537
	chr13	35741601	35741820	220	*	region384	M.plus	X0354	ENSMUSG00000059288	35659862	35874064	+	inside	81848	81739	Overlapping	Cdyl
	chr13	37723161	37723230	70	*	region385	M.plus	X0355	ENSMUSG00000039087	37778400	37952002	+	upstream	-55204	55170	NearestLocation	Rreb1
	chr13	41977981	41978000	20	*	region387	M.plus	X0356	ENSMUSG00000100071	42049334	42050287	+	upstream	-71344	71334	NearestLocation	Gm28707
	chr13	43481221	43481330	110	*	region388	M.plus	X0357	ENSMUSG00000038546	43402673	43480973	-	upstream	-303	248	NearestLocation	Ranbp9
	chr13	47043381	47043530	150	*	region389	M.plus	X0358	ENSMUSG00000051606	47010673	47011195	+	downstream	32783	32186	Overlapping	2010001K21Rik
	chr13	49606111	49606290	180	*	region391	M.plus	X0359	ENSMUSG00000021391	49464027	49652746	-	inside	46546	46456	Overlapping	Cenpp
	chr13	54190151	54190320	170	*	region392	M.plus	X0360	ENSMUSG00000034987	54192129	54222432	+	upstream	-1893	1809	NearestLocation	Hrh2
	chr13	54468831	54468960	130	*	region393	M.plus	X0361	ENSMUSG00000089341	54429441	54429700	-	upstream	-39196	39131	Overlapping	Gm22668
	chr13	55105231	55105390	160	*	region394	M.plus	X0362	ENSMUSG00000025878	55027880	55100300	-	upstream	-5010	4931	Overlapping	Uimc1
	chr13	55330021	55330130	110	*	region395	M.plus	X0363	ENSMUSG00000021488	55209782	55318325	+	downstream	120294	11696	Overlapping	Nsd1
	chr13	55472531	55472660	130	*	region396	M.plus	X0364	ENSMUSG00000021492	55417958	55426793	-	upstream	-45803	45738	Overlapping	F12
	chr13	55536491	55536670	180	*	region397	M.plus	X0365	ENSMUSG00000034675	55473429	55488111	-	upstream	-48469	48380	Overlapping	Dbn1
	chr13	55622971	55622990	20	*	region398	M.plus	X0366	ENSMUSG00000058569	55593135	55597663	+	downstream	29845	25308	Overlapping	Tmed9
	chr13	56195881	56195930	50	*	region400	M.plus	X0367	ENSMUSG00000077799	56167600	56167722	+	downstream	28306	28159	Overlapping	Gm25148
	chr13	59769761	59769840	80	*	region404	M.plus	X0368	ENSMUSG00000043986	59725925	59731752	-	upstream	-38048	38009	Overlapping	Spata31d1d
	chr13	63431611	63431750	140	*	region405	M.plus	X0369	ENSMUSG00000021461	63304709	63497278	-	inside	65598	65528	Overlapping	Fancc
	chr13	65240691	65240970	280	*	region406	M.plus	X0370	ENSMUSG00000032999	65177111	65205716	-	upstream	-35114	34975	Overlapping	Nlrp4f
	chr13	68582201	68582270	70	*	region408	M.plus	X0371	ENSMUSG00000034617	68560780	68582121	-	upstream	-115	80	Overlapping	Mtrr
	chr13	69534561	69534780	220	*	region409	M.plus	X0372	ENSMUSG00000034575	69497959	69533839	-	upstream	-831	722	NearestLocation	Papd7
	chr13	73328471	73328590	120	*	region410	M.plus	X0373	ENSMUSG00000066407	73317844	73318143	+	downstream	10686	10328	Overlapping	Gm10263
	chr13	73467171	73467320	150	*	region411	M.plus	X0374	ENSMUSG00000021608	73467197	73516422	+	overlapStart	49	26	NearestLocation	Lpcat1
	chr13	75840381	75840410	30	*	region413	M.plus	X0375	ENSMUSG00000021591	75839868	75850151	+	inside	528	513	NearestLocation	Glrx
	chr13	80883341	80883470	130	*	region414	M.plus	X0376	ENSMUSG00000074794	80883384	80896035	+	overlapStart	22	43	NearestLocation	Arrdc3
	chr13	80885651	80885720	70	*	region415	M.plus	X0377	ENSMUSG00000074794	80883384	80896035	+	inside	2302	2267	Overlapping	Arrdc3
	chr13	80886051	80886160	110	*	region416	M.plus	X0378	ENSMUSG00000074794	80883384	80896035	+	inside	2722	2667	Overlapping	Arrdc3
	chr13	92530841	92530960	120	*	region418	M.plus	X0379	ENSMUSG00000034334	92449622	92484031	-	upstream	-46869	46810	Overlapping	Fam151b
	chr13	93992501	93992610	110	*	region419	M.plus	X0380	ENSMUSG00000042082	93771679	93943016	+	downstream	220877	49485	Overlapping	Arsb
	chr13	94788791	94788970	180	*	region420	M.plus	X0381	ENSMUSG00000042043	94788943	94842899	+	overlapStart	-63	27	NearestLocation	Tbca
	chr13	96542401	96542580	180	*	region421	M.plus	X0382	ENSMUSG00000021668	96480689	96542485	-	overlapStart	-5	84	NearestLocation	Polk
	chr13	98317001	98317180	180	*	region422	M.plus	X0383	ENSMUSG00000021661	98263158	98274750	+	downstream	53932	42251	Overlapping	Ankra2
	chr13	103774541	103774650	110	*	region423	M.plus	X0384	ENSMUSG00000032621	103741615	103764504	-	upstream	-10092	10037	NearestLocation	Srek1
	chr13	110395201	110395230	30	*	region425	M.plus	X0385	ENSMUSG00000046006	110352615	110357172	-	upstream	-38044	38029	Overlapping	Gapt
	chr13	111809241	111809330	90	*	region426	M.plus	X0386	ENSMUSG00000021754	111746428	111808993	-	upstream	-293	248	Overlapping	Map3k1
	chr13	111936051	111936390	340	*	region427	M.plus	X0387	ENSMUSG00000082433	111882393	111884177	-	upstream	-52043	51874	NearestLocation	Gm9025
	chr13	112927711	112927730	20	*	region428	M.plus	X0388	ENSMUSG00000016018	112867780	112927380	-	upstream	-340	331	Overlapping	Skiv2l2
	chr13	115090151	115090330	180	*	region429	M.plus	X0389	ENSMUSG00000042284	114958079	115101964	-	inside	11724	11634	Overlapping	Itga1
	chr14	13932301	13932330	30	*	region431	M.plus	X0390	ENSMUSG00000084902	13814949	13914478	-	upstream	-17838	17823	Overlapping	Gm281
	chr14	18565221	18565260	40	*	region433	M.plus	X0391	ENSMUSG00000035129	18531363	18532460	+	downstream	33877	32761	Overlapping	Gm6781
	chr14	20546041	20546080	40	*	region435	M.plus	X0392	ENSMUSG00000021815	20482864	20496901	-	upstream	-49159	49140	Overlapping	Mss51
	chr14	20695211	20695280	70	*	region436	M.plus	X0393	ENSMUSG00000068697	20649102	20656540	-	upstream	-38706	38671	Overlapping	Myoz1
	chr14	30479471	30479530	60	*	region437	M.plus	X0394	ENSMUSG00000015968	30039949	30491156	-	inside	11656	11626	Overlapping	Cacna1d
	chr14	30951341	30951400	60	*	region438	M.plus	X0395	ENSMUSG00000021922	30886476	30901981	+	downstream	64894	49360	Overlapping	Itih4
	chr14	31128931	31129130	200	*	region439	M.plus	X0396	ENSMUSG00000042323	31019138	31121592	+	downstream	109892	7339	Overlapping	Pbrm1
	chr14	34310461	34310790	330	*	region441	M.plus	X0397	ENSMUSG00000041471	34237041	34310503	-	overlapStart	-123	42	Overlapping	Fam35a
	chr14	40958791	40958860	70	*	region443	M.plus	X0398	ENSMUSG00000037824	40906445	40966807	-	inside	7981	7947	NearestLocation	Tspan14
	chr14	44833511	44833610	100	*	region444	M.plus	X0399	ENSMUSG00000090365	44804701	44805484	-	upstream	-28076	28027	Overlapping	Gm17070
	chr14	45672221	45672250	30	*	region445	M.plus	X0400	ENSMUSG00000037697	45593174	45658143	-	upstream	-14093	14078	Overlapping	Ddhd1
	chr14	50807831	50807850	20	*	region446	M.plus	X0401	ENSMUSG00000006288	50765415	50785518	-	upstream	-22322	22313	Overlapping	Ttc5
	chr14	54554351	54554370	20	*	region447	M.plus	X0402	ENSMUSG00000023110	54507187	54517525	-	upstream	-36835	36826	Overlapping	Prmt5
	chr14	54686351	54686370	20	*	region448	M.plus	X0403	ENSMUSG00000059674	54631992	54641364	-	upstream	-44996	44987	Overlapping	Cdh24
	chr14	56778261	56778430	170	*	region449	M.plus	X0404	ENSMUSG00000021938	56722441	56778316	-	overlapStart	-30	55	NearestLocation	Pspc1
	chr14	56811771	56811930	160	*	region450	M.plus	X0405	ENSMUSG00000021938	56722441	56778316	-	upstream	-33534	33455	Overlapping	Pspc1
	chr14	61172911	61173010	100	*	region454	M.plus	X0406	ENSMUSG00000048279	61138457	61240695	+	inside	34503	34454	NearestLocation	Sacs
	chr14	61440091	61440190	100	*	region455	M.plus	X0407	ENSMUSG00000021929	61365186	61439947	-	upstream	-193	144	NearestLocation	Kpna3
	chr14	61556991	61557010	20	*	region456	M.plus	X0408	ENSMUSG00000021930	61531993	61556886	-	upstream	-114	105	NearestLocation	Spryd7
	chr14	61599441	61599530	90	*	region457	M.plus	X0409	ENSMUSG00000021930	61531993	61556886	-	upstream	-42600	42555	Overlapping	Spryd7
	chr14	61649511	61649630	120	*	region459	M.plus	X0410	ENSMUSG00000035235	61598226	61605946	+	downstream	51344	43565	Overlapping	Trim13
	chr14	62837611	62837640	30	*	region461	M.plus	X0411	ENSMUSG00000097775	62760501	62830126	+	downstream	77125	7485	Overlapping	4931440J10Rik
	chr14	65262471	65262550	80	*	region463	M.plus	X0412	ENSMUSG00000007989	65201026	65262463	-	upstream	-47	8	NearestLocation	Fzd3
	chr14	66868821	66868840	20	*	region464	M.plus	X0413	ENSMUSG00000022048	66802864	66868688	-	upstream	-142	133	Overlapping	Dpysl2
	chr14	73445951	73446160	210	*	region465	M.plus	X0414	ENSMUSG00000022108	73362231	73385271	-	upstream	-60785	60680	NearestLocation	Itm2b
	chr14	74946821	74946980	160	*	region466	M.plus	X0415	ENSMUSG00000068015	74754674	74947877	-	inside	977	897	NearestLocation	Lrch1
	chr14	79143091	79143410	320	*	region468	M.plus	X0416	ENSMUSG00000058997	78849178	79202310	+	inside	294072	58900	Overlapping	Vwa8
	chr14	87384651	87384830	180	*	region470	M.plus	X0417	ENSMUSG00000088536	87346245	87346387	+	downstream	38495	38264	Overlapping	Gm23278
	chr14	102731901	102732070	170	*	region471	M.plus	X0418	ENSMUSG00000088971	102806099	102806146	+	upstream	-74113	74029	NearestLocation	Gm23764
	chr14	103346751	103346880	130	*	region472	M.plus	X0419	ENSMUSG00000033004	103113411	103346814	-	overlapStart	-2	63	NearestLocation	Mycbp2
	chr14	105258651	105258760	110	*	region473	M.plus	X0420	ENSMUSG00000094275	105250010	105250116	+	downstream	8696	8535	Overlapping	Gm22290
	chr14	118937551	118937710	160	*	region474	M.plus	X0421	ENSMUSG00000042156	118875520	118925314	-	upstream	-12316	12237	Overlapping	Dzip1
	chr15	36609031	36609500	470	*	region480	M.plus	X0422	ENSMUSG00000022283	36595661	36608973	-	upstream	-293	58	NearestLocation	Pabpc1
	chr15	36792461	36792490	30	*	region481	M.plus	X0423	ENSMUSG00000022285	36770770	36794547	-	inside	2071	2057	NearestLocation	Ywhaz
	chr15	37007651	37007670	20	*	region482	M.plus	X0424	ENSMUSG00000062397	36997031	37007402	-	upstream	-258	249	Overlapping	Zfp706
	chr15	38519521	38519630	110	*	region483	M.plus	X0425	ENSMUSG00000037458	38487430	38519266	-	upstream	-310	255	NearestLocation	Azin1
	chr15	38661871	38661990	120	*	region484	M.plus	X0426	ENSMUSG00000022295	38661904	38692443	+	overlapStart	26	33	NearestLocation	Atp6v1c1
	chr15	51991821	51992000	180	*	region486	M.plus	X0427	ENSMUSG00000022314	51962605	51991760	-	upstream	-150	61	NearestLocation	Rad21
	chr15	57730771	57730790	20	*	region488	M.plus	X0428	ENSMUSG00000071757	57694665	57839832	+	inside	36115	36106	Overlapping	Zhx2
	chr15	58888951	58888970	20	*	region489	M.plus	X0429	ENSMUSG00000061490	58846590	58847321	-	upstream	-41639	41630	Overlapping	Ube2d4
	chr15	59082481	59082510	30	*	region490	M.plus	X0430	ENSMUSG00000022353	58941244	59082026	-	upstream	-470	455	NearestLocation	Mtss1
	chr15	62039231	62039280	50	*	region492	M.plus	X0431	ENSMUSG00000022346	61985341	61990374	+	downstream	53915	48857	Overlapping	Myc
	chr15	64312731	64312960	230	*	region494	M.plus	X0432	ENSMUSG00000022377	64086857	64382919	-	inside	70073	69959	NearestLocation	Asap1
	chr15	68258461	68258630	170	*	region495	M.plus	X0433	ENSMUSG00000022335	68083766	68258856	-	inside	310	226	NearestLocation	Zfat
	chr15	73090371	73090940	570	*	region496	M.plus	X0434	ENSMUSG00000047921	72589621	73061204	-	upstream	-29452	29167	Overlapping	Trappc9
	chr15	73423161	73423350	190	*	region497	M.plus	X0435	ENSMUSG00000022607	73205105	73423191	-	overlapStart	-65	30	NearestLocation	Ptk2
	chr15	73596551	73596580	30	*	region498	M.plus	X0436	ENSMUSG00000036661	73512560	73572242	+	downstream	84006	24309	Overlapping	Dennd3
	chr15	75841971	75842030	60	*	region499	M.plus	X0437	ENSMUSG00000075600	75754432	75841915	-	upstream	-85	56	NearestLocation	Zc3h3
	chr15	75981951	75982040	90	*	region501	M.plus	X0438	ENSMUSG00000050846	75940952	75949377	+	downstream	41044	32574	Overlapping	Zfp623
	chr15	76380201	76380330	130	*	region502	M.plus	X0439	ENSMUSG00000034259	76327397	76330677	+	downstream	52869	49524	Overlapping	Exosc4
	chr15	77842081	77842120	40	*	region504	M.plus	X0440	ENSMUSG00000022443	77760587	77842175	-	inside	75	55	NearestLocation	Myh9
	chr15	81466201	81466250	50	*	region506	M.plus	X0441	ENSMUSG00000022401	81400138	81456807	+	downstream	66088	9394	Overlapping	Xpnpep3
	chr15	81523231	81523410	180	*	region507	M.plus	X0442	ENSMUSG00000022400	81466316	81476369	+	downstream	57004	46862	Overlapping	Rbx1
	chr15	81960771	81960800	30	*	region508	M.plus	X0443	ENSMUSG00000022477	81872309	81915133	+	downstream	88477	45638	Overlapping	Aco2
	chr15	82345831	82346130	300	*	region509	M.plus	X0444	ENSMUSG00000022455	82298984	82314558	+	downstream	46996	31273	Overlapping	Wbp2nl
	chr15	85177621	85177910	290	*	region512	M.plus	X0445	ENSMUSG00000022432	85064691	85131957	-	upstream	-45809	45664	Overlapping	Smc1b
	chr15	85859841	85859970	130	*	region514	M.plus	X0446	ENSMUSG00000064284	85806972	85811697	-	upstream	-48209	48144	Overlapping	Cdpf1
	chr15	88751311	88751520	210	*	region516	M.plus	X0447	ENSMUSG00000022387	88687300	88734233	-	upstream	-17183	17078	Overlapping	Brd1
	chr15	88752181	88752300	120	*	region517	M.plus	X0448	ENSMUSG00000022387	88687300	88734233	-	upstream	-18007	17948	Overlapping	Brd1
	chr15	88862081	88862190	110	*	region518	M.plus	X0449	ENSMUSG00000035845	88805244	88819318	-	upstream	-42818	42763	Overlapping	Alg12
	chr15	96460341	96460510	170	*	region520	M.plus	X0450	ENSMUSG00000033228	96411698	96460843	-	inside	417	333	NearestLocation	Scaf11
	chr15	96952701	96952810	110	*	region522	M.plus	X0451	ENSMUSG00000022464	96994823	97055956	-	downstream	103200	42013	NearestLocation	Slc38a4
	chr15	98145691	98145820	130	*	region524	M.plus	X0452	ENSMUSG00000033065	98092589	98132447	+	downstream	53167	13244	Overlapping	Pfkm
	chr15	100468871	100469060	190	*	region526	M.plus	X0453	ENSMUSG00000023030	100387898	100425072	-	upstream	-43894	43799	Overlapping	Slc11a2
	chr15	100615601	100615630	30	*	region527	M.plus	X0454	ENSMUSG00000009739	100575318	100599984	-	upstream	-15632	15617	Overlapping	Pou6f1
	chr15	102073611	102073670	60	*	region528	M.plus	X0455	ENSMUSG00000023043	102028216	102032026	+	downstream	45424	41585	Overlapping	Krt18
	chr15	102350561	102350600	40	*	region529	M.plus	X0456	ENSMUSG00000058290	102296293	102324356	+	downstream	54287	26205	Overlapping	Espl1
	chr15	102671031	102671080	50	*	region531	M.plus	X0457	ENSMUSG00000052414	102523843	102625067	-	upstream	-45989	45964	Overlapping	Gm28047
	chr15	103240781	103240870	90	*	region533	M.plus	X0458	ENSMUSG00000009575	103191544	103239816	-	upstream	-1010	965	Overlapping	Cbx5
	chr16	3350221	3350240	20	*	region534	M.plus	X0459	ENSMUSG00000096667	3353752	3353872	-	downstream	3642	3512	NearestLocation	Gm22862
	chr16	4475281	4475410	130	*	region536	M.plus	X0460	ENSMUSG00000005580	4287529	4420498	-	upstream	-54848	54783	NearestLocation	Adcy9
	chr16	4586901	4586930	30	*	region537	M.plus	X0461	ENSMUSG00000022519	4480216	4541816	-	upstream	-45100	45085	Overlapping	Srl
	chr16	4726311	4726500	190	*	region538	M.plus	X0462	ENSMUSG00000039637	4626133	4679777	-	upstream	-46629	46534	Overlapping	Coro7
	chr16	5013531	5013600	70	*	region539	M.plus	X0463	ENSMUSG00000022515	4941415	4964237	-	upstream	-49329	49294	Overlapping	Anks3
	chr16	11144151	11144250	100	*	region542	M.plus	X0464	ENSMUSG00000022498	11074911	11134650	-	upstream	-9550	9501	Overlapping	Txndc11
	chr16	13109671	13109740	70	*	region543	M.plus	X0465	ENSMUSG00000022545	13109684	13150617	+	overlapStart	22	13	NearestLocation	Ercc4
	chr16	13671811	13671870	60	*	region544	M.plus	X0466	ENSMUSG00000022685	13537964	13668170	-	upstream	-3670	3641	Overlapping	Parn
	chr16	17222261	17222510	250	*	region545	M.plus	X0467	ENSMUSG00000038965	17152013	17202649	-	upstream	-19737	19612	Overlapping	Ube2l3
	chr16	17405901	17405950	50	*	region546	M.plus	X0468	ENSMUSG00000041720	17280351	17406314	-	inside	388	364	Overlapping	Pi4ka
	chr16	18248861	18248880	20	*	region547	M.plus	X0469	ENSMUSG00000090777	18218170	18219313	+	downstream	30700	29548	Overlapping	Gm7873
	chr16	18498641	18498660	20	*	region548	M.plus	X0470	ENSMUSG00000075704	18426417	18479073	+	downstream	72233	19568	Overlapping	Txnrd2
	chr16	20548381	20548600	220	*	region549	M.plus	X0471	ENSMUSG00000003235	20498817	20509955	+	downstream	49673	38426	Overlapping	Eif2b5
	chr16	20672671	20672900	230	*	region550	M.plus	X0472	ENSMUSG00000022842	20611593	20646485	+	downstream	61193	26186	Overlapping	Ece2
	chr16	20717661	20717900	240	*	region551	M.plus	X0473	ENSMUSG00000045983	20668313	20692884	+	downstream	49467	24777	Overlapping	Eif4g1
	chr16	21794261	21794460	200	*	region552	M.plus	X0474	ENSMUSG00000022853	21761287	21787844	-	upstream	-6516	6417	Overlapping	Ehhadh
	chr16	23107381	23107570	190	*	region553	M.plus	X0475	ENSMUSG00000022875	23057865	23082068	+	downstream	49611	25313	Overlapping	Kng1
	chr16	30510581	30510630	50	*	region555	M.plus	X0476	ENSMUSG00000022537	30511855	30550842	-	downstream	40236	1225	NearestLocation	Tmem44
	chr16	32277591	32277630	40	*	region556	M.plus	X0477	ENSMUSG00000035764	32230112	32247158	-	upstream	-30452	30433	Overlapping	Fbxo45
	chr16	32332171	32332260	90	*	region557	M.plus	X0478	ENSMUSG00000014074	32277459	32301434	+	downstream	54757	30737	Overlapping	Rnf168
	chr16	32914181	32914230	50	*	region558	M.plus	X0479	ENSMUSG00000035629	32821703	32877766	-	upstream	-36440	36415	Overlapping	1700021K19Rik
	chr16	33380591	33380640	50	*	region560	M.plus	X0480	ENSMUSG00000097318	33379855	33380727	-	inside	111	87	NearestLocation	1700007L15Rik
	chr16	33751811	33751930	120	*	region561	M.plus	X0481	ENSMUSG00000075254	33684466	33771576	+	inside	67404	19646	Overlapping	Heg1
	chr16	37868121	37868200	80	*	region564	M.plus	X0482	ENSMUSG00000022816	37776873	37836514	+	downstream	91287	31607	Overlapping	Fstl1
	chr16	38562751	38562820	70	*	region565	M.plus	X0483	ENSMUSG00000002846	38498347	38522663	-	upstream	-40123	40088	Overlapping	Timmdc1
	chr16	49855411	49855710	300	*	region569	M.plus	X0484	ENSMUSG00000055447	49855618	49915010	+	overlapStart	-58	92	NearestLocation	Cd47
	chr16	50432421	50432480	60	*	region570	M.plus	X0485	ENSMUSG00000022641	50191844	50432390	-	upstream	-60	31	NearestLocation	Bbx
	chr16	55954791	55954830	40	*	region572	M.plus	X0486	ENSMUSG00000022604	55899888	55934855	-	upstream	-19955	19936	Overlapping	Cep97
	chr16	55974181	55974320	140	*	region573	M.plus	X0487	ENSMUSG00000022604	55899888	55934855	-	upstream	-39395	39326	Overlapping	Cep97
	chr16	65562671	65562860	190	*	region575	M.plus	X0488	ENSMUSG00000004842	65520511	65535005	+	downstream	42255	27666	Overlapping	Pou1f1
	chr16	75906241	75906340	100	*	region576	M.plus	X0489	ENSMUSG00000022876	75858793	76022270	-	inside	115980	47448	Overlapping	Samsn1
	chr16	78576661	78576890	230	*	region577	M.plus	X0490	ENSMUSG00000022864	78544012	78576657	-	upstream	-119	4	NearestLocation	D16Ertd472e
	chr16	93603991	93604060	70	*	region579	M.plus	X0491	ENSMUSG00000022948	93583457	93604063	-	inside	37	3	NearestLocation	Setd4
	chr16	96128041	96128150	110	*	region581	M.plus	X0492	ENSMUSG00000022914	95992092	96082526	-	upstream	-45570	45515	Overlapping	Brwd1
	chr16	96145161	96145530	370	*	region582	M.plus	X0493	ENSMUSG00000086093	96098499	96113821	+	downstream	46847	31340	Overlapping	Gm15341
	chr16	97524111	97524310	200	*	region583	M.plus	X0494	ENSMUSG00000022938	97471050	97504936	-	upstream	-19274	19175	Overlapping	Fam3b
	chr17	5189911	5189950	40	*	region586	M.plus	X0495	ENSMUSG00000069729	4994332	5347656	+	inside	195598	157706	Overlapping	Arid1b
	chr17	6828101	6828180	80	*	region587	M.plus	X0496	ENSMUSG00000052397	6738041	6782784	-	upstream	-45356	45317	Overlapping	Ezr
	chr17	13544801	13544990	190	*	region589	M.plus	X0497	ENSMUSG00000038347	13482553	13761825	-	inside	216929	62248	Overlapping	Tcte2
	chr17	17374441	17374550	110	*	region590	M.plus	X0498	ENSMUSG00000043801	17345456	17346140	-	upstream	-28356	28301	Overlapping	Oaz1-ps
	chr17	23564161	23564370	210	*	region592	M.plus	X0499	ENSMUSG00000067882	23550965	23553566	-	upstream	-10700	10595	Overlapping	Casp16
	chr17	23802881	23803260	380	*	region594	M.plus	X0500	ENSMUSG00000097006	23743234	23754065	+	downstream	59836	48816	Overlapping	9530082P21Rik
	chr17	25273371	25273570	200	*	region597	M.plus	X0501	ENSMUSG00000015127	25188397	25234443	+	downstream	85073	38928	Overlapping	Unkl
	chr17	25784681	25784710	30	*	region598	M.plus	X0502	ENSMUSG00000041062	25736040	25748330	+	downstream	48656	36351	Overlapping	Mslnl
	chr17	26507901	26508010	110	*	region600	M.plus	X0503	ENSMUSG00000024190	26505590	26508519	-	inside	563	509	NearestLocation	Dusp1
	chr17	27133861	27134000	140	*	region602	M.plus	X0504	ENSMUSG00000042644	27057304	27122223	+	downstream	76626	11638	Overlapping	Itpr3
	chr17	27820781	27820800	20	*	region604	M.plus	X0505	ENSMUSG00000056692	27751232	27820558	-	upstream	-232	223	NearestLocation	D17Wsu92e
	chr17	28622441	28622540	100	*	region605	M.plus	X0506	ENSMUSG00000062252	28575718	28583593	+	downstream	46772	38848	Overlapping	Lhfpl5
	chr17	28691131	28691180	50	*	region606	M.plus	X0507	ENSMUSG00000036196	28637783	28689987	-	upstream	-1169	1144	Overlapping	Slc26a8
	chr17	28925201	28925240	40	*	region607	M.plus	X0508	ENSMUSG00000043286	28858411	28890308	+	downstream	66809	34893	Overlapping	Pnpla1
	chr17	29007861	29008130	270	*	region608	M.plus	X0509	ENSMUSG00000005936	28951950	28969549	+	downstream	56046	38312	Overlapping	Kctd20
	chr17	31512291	31512380	90	*	region614	M.plus	X0510	ENSMUSG00000041119	31386234	31476310	+	downstream	126102	35981	Overlapping	Pde9a
	chr17	31564511	31564530	20	*	region615	M.plus	X0511	ENSMUSG00000024037	31494323	31519974	-	upstream	-44546	44537	Overlapping	Wdr4
	chr17	31658791	31658970	180	*	region616	M.plus	X0512	ENSMUSG00000024039	31612623	31637199	-	upstream	-21681	21592	Overlapping	Cbs
	chr17	32036331	32036410	80	*	region617	M.plus	X0513	ENSMUSG00000002076	31944769	32034508	-	upstream	-1862	1823	Overlapping	Hsf2bp
	chr17	32284731	32284810	80	*	region618	M.plus	X0514	ENSMUSG00000024002	32196274	32284722	-	upstream	-48	9	Overlapping	Brd4
	chr17	33563681	33563730	50	*	region620	M.plus	X0515	ENSMUSG00000024299	33524204	33553782	+	downstream	39502	9899	Overlapping	Adamts10
	chr17	34031761	34031870	110	*	region622	M.plus	X0516	ENSMUSG00000061232	33996017	34000333	-	upstream	-31483	31428	Overlapping	H2-K1
	chr17	34119271	34119470	200	*	region623	M.plus	X0517	ENSMUSG00000092383	34073762	34076162	-	upstream	-43208	43109	Overlapping	H2-Pb
	chr17	34122481	34122740	260	*	region624	M.plus	X0518	ENSMUSG00000092383	34073762	34076162	-	upstream	-46448	46319	Overlapping	H2-Pb
	chr17	34587611	34587630	20	*	region625	M.plus	X0519	ENSMUSG00000061728	34532877	34547651	-	upstream	-39969	39960	Overlapping	Btnl7-ps
	chr17	35516741	35516860	120	*	region628	M.plus	X0520	ENSMUSG00000067235	35470089	35474563	+	downstream	46711	42178	Overlapping	H2-Q10
	chr17	35916551	35916770	220	*	region631	M.plus	X0521	ENSMUSG00000087443	35860918	35866886	-	upstream	-49774	49665	Overlapping	Ppp1r18os
	chr17	36231421	36231700	280	*	region634	M.plus	X0522	ENSMUSG00000092480	36182196	36182430	-	upstream	-49130	48991	Overlapping	Gm20495
	chr17	46752101	46752170	70	*	region639	M.plus	X0523	ENSMUSG00000097560	46471501	46825221	+	inside	280635	73051	Overlapping	Gm26904
	chr17	46782511	46782570	60	*	region640	M.plus	X0524	ENSMUSG00000097560	46471501	46825221	+	inside	311039	42651	Overlapping	Gm26904
	chr17	47737781	47737800	20	*	region642	M.plus	X0525	ENSMUSG00000033475	47686646	47688386	-	upstream	-49404	49395	Overlapping	Tomm6
	chr17	48409801	48410090	290	*	region643	M.plus	X0526	ENSMUSG00000023993	48359916	48367174	+	downstream	50030	42627	Overlapping	Treml1
	chr17	56005741	56006030	290	*	region644	M.plus	X0527	ENSMUSG00000003206	55952623	55957021	+	downstream	53263	48720	Overlapping	Ebi3
	chr17	56009281	56009350	70	*	region645	M.plus	X0528	ENSMUSG00000097077	55954771	55959381	-	upstream	-49935	49900	Overlapping	Gm16712
	chr17	56036511	56036680	170	*	region646	M.plus	X0529	ENSMUSG00000011589	55986511	55996881	+	downstream	50085	39630	Overlapping	Fsd1
	chr17	56764661	56764890	230	*	region649	M.plus	X0530	ENSMUSG00000054723	56713932	56717699	-	upstream	-47077	46962	Overlapping	Vmac
	chr17	56831301	56831390	90	*	region650	M.plus	X0531	ENSMUSG00000024206	56775897	56831008	-	upstream	-338	293	NearestLocation	Rfx2
	chr17	56935701	56935750	50	*	region651	M.plus	X0532	ENSMUSG00000024209	56875477	56888904	+	downstream	60249	46797	Overlapping	1700061G19Rik
	chr17	57011281	57011450	170	*	region652	M.plus	X0533	ENSMUSG00000045019	56953490	56982126	-	upstream	-29240	29155	Overlapping	Acer1
	chr17	65885111	65885150	40	*	region654	M.plus	X0534	ENSMUSG00000061950	65782573	65841926	+	downstream	102557	43185	Overlapping	Ppp4r1
	chr17	69382731	69382940	210	*	region656	M.plus	X0535	ENSMUSG00000049672	69383050	69390750	+	upstream	-214	110	NearestLocation	Zbtb14
	chr17	71616061	71616250	190	*	region657	M.plus	X0536	ENSMUSG00000052525	71552061	71589533	+	downstream	64095	26528	Overlapping	Spdya
	chr17	74295331	74295450	120	*	region659	M.plus	X0537	ENSMUSG00000058704	74200706	74294883	-	upstream	-507	448	NearestLocation	Memo1
	chr17	74528021	74528420	400	*	region660	M.plus	X0538	ENSMUSG00000024072	74489493	74500277	+	downstream	38727	27744	Overlapping	Yipf4
	chr17	78835401	78835580	180	*	region662	M.plus	X0539	ENSMUSG00000039414	78752906	78835381	-	upstream	-109	20	Overlapping	Heatr5b
	chr17	79140031	79140340	310	*	region663	M.plus	X0540	ENSMUSG00000024084	79051906	79090243	+	downstream	88280	49788	NearestLocation	Qpct
	chr17	79355071	79355090	20	*	region664	M.plus	X0541	ENSMUSG00000036533	79334025	79355091	-	inside	11	1	NearestLocation	Cdc42ep3
	chr17	80207051	80207150	100	*	region665	M.plus	X0542	ENSMUSG00000035473	80127471	80185101	+	downstream	79629	21950	Overlapping	Galm
	chr17	80482931	80483020	90	*	region666	M.plus	X0543	ENSMUSG00000024241	80393752	80480453	-	upstream	-2523	2478	NearestLocation	Sos1
	chr17	83350791	83351010	220	*	region667	M.plus	X0544	ENSMUSG00000032624	83350931	83480361	+	overlapStart	-31	79	NearestLocation	Eml4
	chr17	83514401	83514720	320	*	region668	M.plus	X0545	ENSMUSG00000032624	83350931	83480361	+	downstream	163629	34040	Overlapping	Eml4
	chr17	83666621	83666680	60	*	region669	M.plus	X0546	ENSMUSG00000045053	83585957	83631895	-	upstream	-34755	34726	NearestLocation	Kcng3
	chr17	84181621	84181650	30	*	region670	M.plus	X0547	ENSMUSG00000045817	84183931	84187947	-	downstream	6311	2281	NearestLocation	Zfp36l2
	chr17	84790771	84790900	130	*	region671	M.plus	X0548	ENSMUSG00000024120	84705247	84790789	-	overlapStart	-47	18	NearestLocation	Lrpprc
	chr18	3004221	3005540	1320	*	region673	M.plus	X0549	ENSMUSG00000093774	3026901	3027882	-	downstream	23002	21361	NearestLocation	Vmn1r-ps151
	chr18	3118061	3118170	110	*	region674	M.plus	X0550	ENSMUSG00000093444	3080778	3081476	-	upstream	-36640	36585	Overlapping	Vmn1r-ps152
	chr18	5789891	5790020	130	*	region675	M.plus	X0551	ENSMUSG00000024238	5591860	5775467	+	downstream	198096	14424	Overlapping	Zeb1
	chr18	6241441	6241500	60	*	region676	M.plus	X0552	ENSMUSG00000006740	6201002	6242174	-	inside	704	674	NearestLocation	Kif5b
	chr18	6490741	6490790	50	*	region677	M.plus	X0553	ENSMUSG00000024240	6435951	6516108	-	inside	25342	25318	Overlapping	Epc1
	chr18	11657761	11657870	110	*	region680	M.plus	X0554	ENSMUSG00000041238	11633276	11743207	+	inside	24540	24485	NearestLocation	Rbbp8
	chr18	14783071	14783130	60	*	region681	M.plus	X0555	ENSMUSG00000036743	14706151	14762299	+	downstream	76949	20772	Overlapping	Psma8
	chr18	23997061	23997320	260	*	region682	M.plus	X0556	ENSMUSG00000024276	23954688	23964671	+	downstream	42502	32390	Overlapping	Zfp397
	chr18	24121481	24121770	290	*	region683	M.plus	X0557	ENSMUSG00000047989	24104757	24121953	-	inside	327	183	NearestLocation	Ino80c
	chr18	32162861	32163040	180	*	region685	M.plus	X0558	ENSMUSG00000024386	32123129	32139570	-	upstream	-23380	23291	Overlapping	Proc
	chr18	34220841	34220890	50	*	region686	M.plus	X0559	ENSMUSG00000096804	34188878	34188939	-	upstream	-31927	31902	Overlapping	Gm23411
	chr18	34409251	34409460	210	*	region687	M.plus	X0560	ENSMUSG00000005873	34344889	34373415	-	upstream	-35941	35836	Overlapping	Reep5
	chr18	34506461	34506560	100	*	region688	M.plus	X0561	ENSMUSG00000036501	34442352	34506823	-	inside	313	263	NearestLocation	Fam13b
	chr18	35528971	35529100	130	*	region690	M.plus	X0562	ENSMUSG00000024357	35266400	35498925	-	upstream	-30111	30046	Overlapping	Sil1
	chr18	35599141	35599340	200	*	region691	M.plus	X0563	ENSMUSG00000097769	35553371	35558316	+	downstream	45869	40825	Overlapping	Snhg4
	chr18	40219311	40219370	60	*	region694	M.plus	X0564	ENSMUSG00000024487	40204865	40219399	-	inside	59	29	NearestLocation	Yipf5
	chr18	44380371	44380560	190	*	region695	M.plus	X0565	ENSMUSG00000024471	44334074	44355724	+	downstream	46392	24647	Overlapping	Myot
	chr18	54698901	54699070	170	*	region696	M.plus	X0566	ENSMUSG00000096982	54422295	54452840	+	downstream	276691	246061	NearestLocation	Redrum
	chr18	66458471	66458580	110	*	region699	M.plus	X0567	ENSMUSG00000024521	66458604	66465550	+	upstream	-78	24	NearestLocation	Pmaip1
	chr18	66470041	66470080	40	*	region700	M.plus	X0568	ENSMUSG00000024521	66458604	66465550	+	downstream	11456	4491	NearestLocation	Pmaip1
	chr18	67775271	67775430	160	*	region701	M.plus	X0569	ENSMUSG00000097835	67773712	67774857	-	upstream	-493	414	Overlapping	Gm26910
	chr18	73572311	73572330	20	*	region702	M.plus	X0570	ENSMUSG00000065922	73533403	73533550	-	upstream	-38770	38761	Overlapping	n-R5-8s1
	chr18	74268041	74268250	210	*	region703	M.plus	X0571	ENSMUSG00000024560	74216131	74221491	+	downstream	52015	46550	Overlapping	Cxxc1
	chr18	84951521	84951750	230	*	region706	M.plus	X0572	ENSMUSG00000034391	84935158	84981376	+	inside	16478	16363	Overlapping	Fbxo15
	chr18	85698221	85698240	20	*	region707	M.plus	X0573	ENSMUSG00000094440	86349586	86349692	+	upstream	-651356	651346	NearestLocation	Gm25453
	chr19	4397371	4397420	50	*	region711	M.plus	X0574	ENSMUSG00000054611	4314419	4398285	-	inside	889	865	NearestLocation	Kdm2a
	chr19	4756491	4756590	100	*	region712	M.plus	X0575	ENSMUSG00000067889	4711208	4752353	+	downstream	45332	4138	Overlapping	Sptbn2
	chr19	4811171	4811540	370	*	region713	M.plus	X0576	ENSMUSG00000096370	4742913	4811612	-	inside	256	72	NearestLocation	Gm21992
	chr19	4839411	4839440	30	*	region714	M.plus	X0577	ENSMUSG00000096370	4742913	4811612	-	upstream	-27814	27799	Overlapping	Gm21992
	chr19	5388671	5388910	240	*	region716	M.plus	X0578	ENSMUSG00000038498	5335741	5344153	+	downstream	53049	44518	Overlapping	Catsper1
	chr19	5637691	5638080	390	*	region717	M.plus	X0579	ENSMUSG00000024925	5601873	5603439	+	downstream	36013	34252	Overlapping	Rnaseh2c
	chr19	5803551	5803760	210	*	region719	M.plus	X0580	ENSMUSG00000024940	5740904	5758532	+	downstream	62752	45019	Overlapping	Ltbp3
	chr19	5845611	5845660	50	*	region720	M.plus	X0581	ENSMUSG00000092341	5795690	5802672	-	upstream	-42964	42939	Overlapping	Malat1
	chr19	6046951	6047040	90	*	region723	M.plus	X0582	ENSMUSG00000024942	5988546	6015825	-	upstream	-31171	31126	Overlapping	Capn1
	chr19	6061241	6061350	110	*	region725	M.plus	X0583	ENSMUSG00000024942	5988546	6015825	-	upstream	-45471	45416	Overlapping	Capn1
	chr19	6118291	6118450	160	*	region726	M.plus	X0584	ENSMUSG00000024799	6062821	6068373	-	upstream	-49997	49918	Overlapping	Tm7sf2
	chr19	6340871	6340910	40	*	region727	M.plus	X0585	ENSMUSG00000024772	6276725	6300096	+	downstream	64165	40775	Overlapping	Ehd1
	chr19	6363441	6363570	130	*	region728	M.plus	X0586	ENSMUSG00000024769	6306456	6325652	+	downstream	57050	37789	Overlapping	Cdc42bpg
	chr19	7241051	7241230	180	*	region730	M.plus	X0587	ENSMUSG00000036278	7056768	7198061	+	downstream	184372	42990	Overlapping	Macrod1
	chr19	8252241	8252300	60	*	region732	M.plus	X0588	ENSMUSG00000075044	8160165	8218900	-	upstream	-33370	33341	NearestLocation	Slc22a29
	chr19	8723281	8723450	170	*	region733	M.plus	X0589	ENSMUSG00000032773	8663789	8683587	+	downstream	59577	39694	Overlapping	Chrm1
	chr19	8819681	8819980	300	*	region734	M.plus	X0590	ENSMUSG00000010097	8757073	8772475	+	downstream	62757	47206	Overlapping	Nxf1
	chr19	11912191	11912450	260	*	region735	M.plus	X0591	ENSMUSG00000067545	11870146	11871305	-	upstream	-41015	40886	Overlapping	Olfr1419
	chr19	15984961	15985090	130	*	region736	M.plus	X0592	ENSMUSG00000024640	15904678	15947337	-	upstream	-37689	37624	Overlapping	Psat1
	chr19	18670791	18670840	50	*	region738	M.plus	X0593	ENSMUSG00000024725	18579328	18631789	-	upstream	-39027	39002	Overlapping	Ostf1
	chr19	32757191	32757310	120	*	region740	M.plus	X0594	ENSMUSG00000013662	32672563	32712298	-	upstream	-44952	44893	Overlapping	Atad1
	chr19	35971531	35971630	100	*	region741	M.plus	X0595	ENSMUSG00000094707	35835221	35924578	-	upstream	-47002	46953	NearestLocation	A830019P07Rik
	chr19	36083631	36083760	130	*	region742	M.plus	X0596	ENSMUSG00000024798	35958734	36057507	-	upstream	-26189	26124	Overlapping	Htr7
	chr19	41933551	41933630	80	*	region744	M.plus	X0597	ENSMUSG00000035049	41862852	41896153	-	upstream	-37437	37398	Overlapping	Rrp12
	chr19	44594231	44594370	140	*	region746	M.plus	X0598	ENSMUSG00000051984	44516957	44545864	-	upstream	-48436	48367	Overlapping	Sec31b
	chr19	44853771	44853790	20	*	region747	M.plus	X0599	ENSMUSG00000004231	44756045	44837871	+	downstream	97735	15900	Overlapping	Pax2
	chr19	45783481	45783650	170	*	region748	M.plus	X0600	ENSMUSG00000025219	45736798	45742915	-	upstream	-40651	40566	Overlapping	Fgf8
	chr19	46075831	46075890	60	*	region749	M.plus	X0601	ENSMUSG00000025223	46032593	46045214	-	upstream	-30646	30617	Overlapping	Ldb1
	chr19	46573141	46573320	180	*	region750	M.plus	X0602	ENSMUSG00000025035	46531109	46573085	-	upstream	-145	56	Overlapping	Arl3
	chr19	47579741	47579780	40	*	region751	M.plus	X0603	ENSMUSG00000042694	47501033	47537507	-	upstream	-42253	42234	Overlapping	Obfc1
	chr19	53944131	53944180	50	*	region752	M.plus	X0604	ENSMUSG00000024975	53892231	53929861	+	downstream	51925	14270	Overlapping	Pdcd4
	chr19	58244271	58244400	130	*	region753	M.plus	X0605	ENSMUSG00000087002	58204139	58236047	+	downstream	40197	8224	NearestLocation	Gm16277
	chr2	3419101	3419230	130	*	region755	M.plus	X0606	ENSMUSG00000026645	3341982	3397210	-	upstream	-21956	21891	Overlapping	Olah
	chr2	3512821	3512850	30	*	region756	M.plus	X0607	ENSMUSG00000026648	3424131	3464130	+	downstream	88705	48691	Overlapping	Dclre1c
	chr2	3658031	3658110	80	*	region757	M.plus	X0608	ENSMUSG00000026655	3613758	3782142	+	inside	44312	44273	Overlapping	Fam107b
	chr2	4919141	4919170	30	*	region758	M.plus	X0609	ENSMUSG00000026662	4881564	4910557	+	downstream	37592	8584	Overlapping	Sephs1
	chr2	18672791	18672860	70	*	region759	M.plus	X0610	ENSMUSG00000082943	18641786	18642102	-	upstream	-30724	30689	Overlapping	Gm13355
	chr2	24949501	24949780	280	*	region761	M.plus	X0611	ENSMUSG00000036893	24790769	24919609	-	upstream	-30031	29892	Overlapping	Ehmt1
	chr2	26445831	26445940	110	*	region764	M.plus	X0612	ENSMUSG00000026926	26389339	26397122	+	downstream	56547	48709	Overlapping	Pmpca
	chr2	26507811	26507880	70	*	region765	M.plus	X0613	ENSMUSG00000086714	26445696	26459390	+	downstream	62150	48421	Overlapping	0610009E02Rik
	chr2	26552011	26552180	170	*	region766	M.plus	X0614	ENSMUSG00000026923	26457903	26516663	-	upstream	-35433	35348	Overlapping	Notch1
	chr2	27009831	27010000	170	*	region768	M.plus	X0615	ENSMUSG00000052406	26953563	26964386	-	upstream	-45530	45445	Overlapping	Rexo4
	chr2	30066031	30066540	510	*	region769	M.plus	X0616	ENSMUSG00000057738	29965560	30031451	+	downstream	100726	34580	Overlapping	Sptan1
	chr2	30093771	30093890	120	*	region770	M.plus	X0617	ENSMUSG00000039715	30031546	30048881	-	upstream	-44949	44890	Overlapping	Wdr34
	chr2	30237571	30237630	60	*	region771	M.plus	X0618	ENSMUSG00000039648	30185124	30205847	-	upstream	-31753	31724	Overlapping	Ccbl1
	chr2	31670691	31670770	80	*	region773	M.plus	X0619	ENSMUSG00000085224	31633453	31640589	-	upstream	-30141	30102	Overlapping	Gm13425
	chr2	31974321	31974400	80	*	region774	M.plus	X0620	ENSMUSG00000026840	31887291	31946539	+	downstream	87069	27782	Overlapping	Lamc3
	chr2	32288071	32288150	80	*	region776	M.plus	X0621	ENSMUSG00000039254	32236590	32255005	+	downstream	51520	33066	Overlapping	Pomt1
	chr2	32362961	32363080	120	*	region777	M.plus	X0622	ENSMUSG00000026825	32308471	32353329	-	upstream	-9691	9632	NearestLocation	Dnm1
	chr2	34406641	34406840	200	*	region778	M.plus	X0623	ENSMUSG00000038718	34171457	34373142	-	upstream	-33598	33499	Overlapping	Pbx3
	chr2	36136441	36136490	50	*	region780	M.plus	X0624	ENSMUSG00000026890	36081953	36105408	-	upstream	-31058	31033	Overlapping	Lhx6
	chr2	39005151	39005280	130	*	region782	M.plus	X0625	ENSMUSG00000046618	38931978	38963753	+	downstream	73238	41398	Overlapping	Olfml2a
	chr2	39065471	39065680	210	*	region783	M.plus	X0626	ENSMUSG00000026755	39008076	39015877	+	downstream	57500	49594	Overlapping	Arpc5l
	chr2	70661411	70661540	130	*	region786	M.plus	X0627	ENSMUSG00000086699	70618628	70618876	-	upstream	-42600	42535	Overlapping	Gm16510
	chr2	72286041	72286340	300	*	region788	M.plus	X0628	ENSMUSG00000049044	71981240	72257474	+	downstream	304950	28567	Overlapping	Rapgef4
	chr2	75703981	75704030	50	*	region791	M.plus	X0629	ENSMUSG00000093242	75659244	75659317	+	downstream	44762	44664	Overlapping	Gm24574
	chr2	79256341	79256390	50	*	region793	M.plus	X0630	ENSMUSG00000027009	79255426	79333123	+	inside	940	915	NearestLocation	Itga4
	chr2	83644371	83644530	160	*	region794	M.plus	X0631	ENSMUSG00000027091	83644435	83664622	+	overlapStart	15	64	NearestLocation	Zc3h15
	chr2	84727601	84727790	190	*	region795	M.plus	X0632	ENSMUSG00000101645	84601439	84678041	-	upstream	-49655	49560	Overlapping	Gm28635
	chr2	92055561	92055610	50	*	region798	M.plus	X0633	ENSMUSG00000027230	91982328	92024502	-	upstream	-31084	31059	Overlapping	Creb3l1
	chr2	103484931	103485000	70	*	region799	M.plus	X0634	ENSMUSG00000027186	103411688	103450989	+	downstream	73278	33942	Overlapping	Elf5
	chr2	103574761	103574870	110	*	region800	M.plus	X0635	ENSMUSG00000081687	103547259	103547688	+	downstream	27557	27073	Overlapping	Gm13996
	chr2	103797331	103797480	150	*	region801	M.plus	X0636	ENSMUSG00000027185	103721256	103761270	-	upstream	-36136	36061	Overlapping	Nat10
	chr2	117120801	117120870	70	*	region802	M.plus	X0637	ENSMUSG00000027351	117121374	117182279	+	upstream	-538	504	NearestLocation	Spred1
	chr2	118479651	118479800	150	*	region803	M.plus	X0638	ENSMUSG00000005102	118388618	118475234	+	downstream	91108	4417	Overlapping	Eif2ak4
	chr2	119477491	119477580	90	*	region804	M.plus	X0639	ENSMUSG00000034154	119373042	119477687	-	inside	151	107	NearestLocation	Ino80
	chr2	121956161	121956320	160	*	region807	M.plus	X0640	ENSMUSG00000060227	121866970	121936220	+	downstream	89270	19941	Overlapping	Casc4
	chr2	122118341	122118500	160	*	region808	M.plus	X0641	ENSMUSG00000033396	122053520	122118386	-	overlapStart	-34	45	NearestLocation	Spg11
	chr2	125673021	125673200	180	*	region810	M.plus	X0642	ENSMUSG00000068394	125563088	125625113	-	upstream	-47997	47908	Overlapping	Cep152
	chr2	126675521	126675900	380	*	region811	M.plus	X0643	ENSMUSG00000027361	126627442	126676337	-	inside	627	437	Overlapping	Gabpb1
	chr2	126707211	126707240	30	*	region812	M.plus	X0644	ENSMUSG00000027361	126627442	126676337	-	upstream	-30889	30874	Overlapping	Gabpb1
	chr2	127134001	127134120	120	*	region813	M.plus	X0645	ENSMUSG00000001999	127070665	127097084	+	downstream	63395	36917	Overlapping	Blvra
	chr2	127247681	127247940	260	*	region814	M.plus	X0646	ENSMUSG00000044145	127186355	127208280	-	upstream	-39530	39401	Overlapping	1810024B03Rik
	chr2	128967521	128967630	110	*	region817	M.plus	X0647	ENSMUSG00000092719	128925571	128925692	-	upstream	-41884	41829	Overlapping	Gm22859
	chr2	131262661	131262700	40	*	region818	M.plus	X0648	ENSMUSG00000068264	131207078	131213514	+	downstream	55602	49147	Overlapping	Ap5s1
	chr2	131353041	131353080	40	*	region819	M.plus	X0649	ENSMUSG00000048911	131298064	131352892	-	upstream	-168	149	NearestLocation	Rnf24
	chr2	132247771	132247800	30	*	region820	M.plus	X0650	ENSMUSG00000086756	132144533	132220250	+	downstream	103253	27521	Overlapping	Gm14051
	chr2	135760951	135760980	30	*	region821	M.plus	X0651	ENSMUSG00000039943	135659011	136014593	+	inside	101955	101940	Overlapping	Plcb4
	chr2	136891121	136891210	90	*	region822	M.plus	X0652	ENSMUSG00000027274	136873780	136891389	-	inside	223	179	Overlapping	Mkks
	chr2	143909331	143909550	220	*	region823	M.plus	X0653	ENSMUSG00000027420	143826528	143863173	-	upstream	-46267	46158	Overlapping	Bfsp1
	chr2	144011351	144011490	140	*	region824	M.plus	X0654	ENSMUSG00000027422	143947395	144011263	-	upstream	-157	88	NearestLocation	Rrbp1
	chr2	146512141	146512280	140	*	region825	M.plus	X0655	ENSMUSG00000037110	146239879	146512026	-	upstream	-184	115	NearestLocation	Ralgapa2
	chr2	148681011	148681140	130	*	region826	M.plus	X0656	ENSMUSG00000036992	148672601	148676027	+	downstream	8475	4984	Overlapping	Nxt1
	chr2	150748991	150749070	80	*	region827	M.plus	X0657	ENSMUSG00000086563	150704536	150706876	-	upstream	-42154	42115	Overlapping	Gm14136
	chr2	151542531	151542600	70	*	region828	M.plus	X0658	ENSMUSG00000027455	151494182	151511414	+	downstream	48384	31117	Overlapping	Nsfl1c
	chr2	152293721	152293980	260	*	region829	M.plus	X0659	ENSMUSG00000074698	152226839	152281852	+	downstream	67011	11869	Overlapping	Csnk2a1
	chr2	154892811	154892950	140	*	region830	M.plus	X0660	ENSMUSG00000027593	154791096	154867261	+	downstream	101784	25550	Overlapping	Raly
	chr2	155956221	155956340	120	*	region832	M.plus	X0661	ENSMUSG00000005882	155846894	155930310	-	upstream	-25970	25911	Overlapping	Uqcc1
	chr2	156720731	156721020	290	*	region833	M.plus	X0662	ENSMUSG00000061689	156613705	156764363	+	inside	107171	43343	Overlapping	Dlgap4
	chr2	156863031	156863080	50	*	region834	M.plus	X0663	ENSMUSG00000087179	156833049	156839892	-	upstream	-23164	23139	Overlapping	Gm14230
	chr2	157007041	157007090	50	*	region836	M.plus	X0664	ENSMUSG00000027634	156927345	156992056	-	upstream	-15010	14985	Overlapping	Ndrg3
	chr2	157279361	157279380	20	*	region838	M.plus	X0665	ENSMUSG00000074627	157208550	157279549	-	inside	179	169	NearestLocation	Mroh8
	chr2	158028421	158028620	200	*	region839	M.plus	X0666	ENSMUSG00000027650	157981803	158028433	-	overlapStart	-87	12	Overlapping	Tti1
	chr2	158409681	158409870	190	*	region840	M.plus	X0667	ENSMUSG00000085385	158353700	158361580	-	upstream	-48196	48101	Overlapping	9430008C03Rik
	chr2	163602221	163602360	140	*	region841	M.plus	X0668	ENSMUSG00000017950	163506808	163572910	+	downstream	95482	29311	Overlapping	Hnf4a
	chr2	164460801	164460990	190	*	region842	M.plus	X0669	ENSMUSG00000017007	164403141	164415448	+	downstream	57755	45353	Overlapping	Rbpjl
	chr2	165885201	165885370	170	*	region847	M.plus	X0670	ENSMUSG00000039671	165784152	165899016	-	inside	13730	13646	Overlapping	Zmynd8
	chr2	166905921	166906080	160	*	region848	M.plus	X0671	ENSMUSG00000074582	166805588	166898052	+	downstream	100412	7869	Overlapping	Arfgef2
	chr2	167015141	167015240	100	*	region849	M.plus	X0672	ENSMUSG00000039536	166947549	166996299	-	upstream	-18891	18842	Overlapping	Stau1
	chr2	167661781	167661820	40	*	region850	M.plus	X0673	ENSMUSG00000078923	167607638	167632095	-	upstream	-29705	29686	Overlapping	Ube2v1
	chr2	174415771	174415930	160	*	region852	M.plus	X0674	ENSMUSG00000016253	174415804	174427502	+	overlapStart	46	33	NearestLocation	Nelfcd
	chr2	180582711	180582820	110	*	region854	M.plus	X0675	ENSMUSG00000027568	180499976	180544980	+	downstream	82790	37731	Overlapping	Ntsr1
	chr2	181520461	181520640	180	*	region855	M.plus	X0676	ENSMUSG00000055882	181493206	181494980	+	downstream	27344	25481	Overlapping	Abhd16b
	chr2	181931191	181931410	220	*	region857	M.plus	X0677	ENSMUSG00000083397	181896823	181898712	+	downstream	34477	32479	NearestLocation	Gm5466
	chr3	5860391	5860490	100	*	region858	M.plus	X0678	ENSMUSG00000102979	5880832	5885503	-	downstream	25063	20342	Overlapping	RP23-415L22.2
	chr3	19628251	19628270	20	*	region860	M.plus	X0679	ENSMUSG00000027606	19508595	19610862	+	downstream	119665	17389	Overlapping	Dnajc5b
	chr3	20035011	20035170	160	*	region861	M.plus	X0680	ENSMUSG00000003617	19957054	20009145	+	downstream	78036	25866	Overlapping	Cp
	chr3	31094811	31094830	20	*	region862	M.plus	X0681	ENSMUSG00000037643	30995747	31052959	+	downstream	99073	41852	Overlapping	Prkci
	chr3	32510561	32510600	40	*	region864	M.plus	X0682	ENSMUSG00000027665	32397671	32468486	+	downstream	112909	42075	Overlapping	Pik3ca
	chr3	36572151	36572260	110	*	region865	M.plus	X0683	ENSMUSG00000083388	36539383	36540081	-	upstream	-32125	32070	Overlapping	Gm11550
	chr3	36862861	36862880	20	*	region866	M.plus	X0684	ENSMUSG00000084027	36824352	36824958	-	upstream	-37912	37903	Overlapping	Gm12376
	chr3	51484011	51484280	270	*	region868	M.plus	X0685	ENSMUSG00000063273	51415148	51476507	+	downstream	68998	7504	Overlapping	Naa15
	chr3	58576461	58576840	380	*	region871	M.plus	X0686	ENSMUSG00000027810	58525821	58557501	+	downstream	50829	18960	Overlapping	Eif2a
	chr3	58692241	58692260	20	*	region872	M.plus	X0687	ENSMUSG00000036432	58674938	58692400	-	inside	150	140	NearestLocation	Siah2
	chr3	60045221	60045240	20	*	region873	M.plus	X0688	ENSMUSG00000091376	60006743	60025420	+	downstream	38487	19801	Overlapping	Aadacl2
	chr3	79628781	79629020	240	*	region876	M.plus	X0689	ENSMUSG00000103564	79582588	79583234	+	downstream	46312	45547	Overlapping	RP24-96D10.3
	chr3	84040031	84040090	60	*	region877	M.plus	X0690	ENSMUSG00000033767	83897655	84040175	-	inside	115	85	NearestLocation	D930015E06Rik
	chr3	84814671	84814700	30	*	region878	M.plus	X0691	ENSMUSG00000102805	84496426	85887516	-	inside	1072830	318245	Overlapping	RP24-559D1.1
	chr3	88058431	88058530	100	*	region880	M.plus	X0692	ENSMUSG00000004894	88021750	88027583	-	upstream	-30897	30848	Overlapping	Hapln2
	chr3	88142211	88142260	50	*	region881	M.plus	X0693	ENSMUSG00000028068	88081971	88121048	+	downstream	60265	21163	Overlapping	Iqgap3
	chr3	88296841	88297050	210	*	region882	M.plus	X0694	ENSMUSG00000104445	88242874	88254709	-	upstream	-42237	42132	Overlapping	Rhbg
	chr3	88775061	88775170	110	*	region883	M.plus	X0695	ENSMUSG00000028057	88716838	88731049	+	downstream	58278	44012	Overlapping	Rit1
	chr3	89789901	89790020	120	*	region885	M.plus	X0696	ENSMUSG00000027951	89715022	89753446	+	downstream	74938	36455	Overlapping	Adar
	chr3	90265441	90265890	450	*	region886	M.plus	X0697	ENSMUSG00000027935	90213695	90226385	+	downstream	51971	39056	Overlapping	Rab13
	chr3	94443291	94443330	40	*	region888	M.plus	X0698	ENSMUSG00000028150	94372831	94397839	+	downstream	70479	45452	Overlapping	Rorc
	chr3	95819661	95819820	160	*	region889	M.plus	X0699	ENSMUSG00000028106	95759873	95818953	-	upstream	-787	708	NearestLocation	Rprd2
	chr3	100489001	100489050	50	*	region891	M.plus	X0700	ENSMUSG00000044468	100451628	100489324	-	inside	298	274	NearestLocation	Fam46c
	chr3	101463171	101463210	40	*	region892	M.plus	X0701	ENSMUSG00000042035	101377125	101463059	+	downstream	86065	112	NearestLocation	Igsf3
	chr3	101604481	101604500	20	*	region893	M.plus	X0702	ENSMUSG00000033161	101576219	101604603	-	inside	113	103	NearestLocation	Atp1a1
	chr3	103279671	103279690	20	*	region895	M.plus	X0703	ENSMUSG00000033014	103279293	103358768	+	inside	387	378	NearestLocation	Trim33
	chr3	103914381	103914730	350	*	region896	M.plus	X0704	ENSMUSG00000027843	103859795	103912247	+	downstream	54761	2134	Overlapping	Ptpn22
	chr3	108210361	108210480	120	*	region897	M.plus	X0705	ENSMUSG00000085318	108166443	108185907	+	downstream	43977	24454	Overlapping	Gm12524
	chr3	108571541	108571720	180	*	region900	M.plus	X0706	ENSMUSG00000040412	108455694	108536536	-	upstream	-35094	35005	Overlapping	5330417C22Rik
	chr3	110250991	110251070	80	*	region901	M.plus	X0707	ENSMUSG00000049300	110246109	110250998	-	overlapStart	-32	7	NearestLocation	Prmt6
	chr3	127837781	127837800	20	*	region903	M.plus	X0708	ENSMUSG00000046688	127789872	127832135	+	downstream	47918	5646	Overlapping	Tifa
	chr3	137918391	137918560	170	*	region906	M.plus	X0709	ENSMUSG00000074212	137867675	137916557	+	downstream	50801	1834	Overlapping	Dnajb14
	chr3	138442861	138442880	20	*	region907	M.plus	X0710	ENSMUSG00000037797	138415466	138430892	+	downstream	27404	11969	Overlapping	Adh4
	chr3	142765131	142765240	110	*	region908	M.plus	X0711	ENSMUSG00000040213	142701051	142744910	+	downstream	64135	20221	Overlapping	Ccbl2
	chr3	158031621	158031680	60	*	region909	M.plus	X0712	ENSMUSG00000039988	157947414	158006833	+	downstream	84236	24788	Overlapping	Ankrd13c
	chr4	3226701	3226720	20	*	region910	M.plus	X0713	ENSMUSG00000095982	3184382	3185305	-	upstream	-41405	41396	Overlapping	Vmn1r3
	chr4	6365571	6365700	130	*	region911	M.plus	X0714	ENSMUSG00000085295	6352105	6357530	-	upstream	-8106	8041	Overlapping	4930430E12Rik
	chr4	11007601	11007620	20	*	region912	M.plus	X0715	ENSMUSG00000049969	10988662	11007927	-	inside	317	307	NearestLocation	Plekhf2
	chr4	11176211	11176520	310	*	region914	M.plus	X0716	ENSMUSG00000086765	11122805	11126998	+	downstream	53561	49213	Overlapping	Gm11827
	chr4	33248631	33248790	160	*	region916	M.plus	X0717	ENSMUSG00000083887	33201764	33201953	+	downstream	46946	46678	Overlapping	Gm11930
	chr4	40722831	40722870	40	*	region918	M.plus	X0718	ENSMUSG00000081720	40678332	40678778	+	downstream	44518	44053	Overlapping	Gm12391
	chr4	41464631	41464700	70	*	region920	M.plus	X0719	ENSMUSG00000028438	41390745	41464887	-	inside	221	187	NearestLocation	Kif24
	chr4	41569611	41569760	150	*	region921	M.plus	X0720	ENSMUSG00000028439	41517691	41569538	-	upstream	-148	73	Overlapping	Fam219a
	chr4	43493261	43493330	70	*	region922	M.plus	X0721	ENSMUSG00000028458	43441939	43448064	+	downstream	51357	45197	Overlapping	Tesk1
	chr4	44264741	44264910	170	*	region925	M.plus	X0722	ENSMUSG00000035696	44126210	44233789	-	upstream	-31037	30952	NearestLocation	Rnf38
	chr4	44756431	44756610	180	*	region926	M.plus	X0723	ENSMUSG00000014030	44531145	44710487	-	upstream	-46033	45944	Overlapping	Pax5
	chr4	46138371	46138870	500	*	region927	M.plus	X0724	ENSMUSG00000028328	46038935	46116032	+	downstream	99685	22339	Overlapping	Tmod1
	chr4	46196311	46196450	140	*	region928	M.plus	X0725	ENSMUSG00000028330	46138613	46172403	+	downstream	57767	23908	Overlapping	Ncbp1
	chr4	47474281	47474440	160	*	region929	M.plus	X0726	ENSMUSG00000081152	47453632	47454953	+	downstream	20728	19328	Overlapping	Gm12430
	chr4	53292041	53292220	180	*	region930	M.plus	X0727	ENSMUSG00000086947	53246196	53251115	+	downstream	45934	40926	Overlapping	4930522O17Rik
	chr4	57956371	57956390	20	*	region932	M.plus	X0728	ENSMUSG00000052117	57908483	57916297	-	upstream	-40083	40074	Overlapping	D630039A03Rik
	chr4	59189321	59189410	90	*	region933	M.plus	X0729	ENSMUSG00000082978	59162268	59163156	-	upstream	-26210	26165	Overlapping	Rpsa-ps11
	chr4	59581531	59581630	100	*	region935	M.plus	X0730	ENSMUSG00000028382	59471868	59549364	-	upstream	-32216	32167	Overlapping	Ptbp3
	chr4	74251921	74252080	160	*	region936	M.plus	X0731	ENSMUSG00000049122	74013442	74202214	+	downstream	238558	49707	Overlapping	Frmd3
	chr4	84405751	84405890	140	*	region938	M.plus	X0732	ENSMUSG00000028487	84275095	84675275	-	inside	269455	130656	Overlapping	Bnc2
	chr4	84884331	84884370	40	*	region939	M.plus	X0733	ENSMUSG00000038070	84884309	85131921	+	inside	41	22	NearestLocation	Cntln
	chr4	86612101	86612150	50	*	region940	M.plus	X0734	ENSMUSG00000070934	86575668	86577285	+	downstream	36458	34816	Overlapping	Rraga
	chr4	88094451	88094650	200	*	region941	M.plus	X0735	ENSMUSG00000038368	88094629	88411011	+	overlapStart	-79	21	NearestLocation	Focad
	chr4	93334771	93334790	20	*	region942	M.plus	X0736	ENSMUSG00000054000	93334138	93335511	-	inside	731	633	NearestLocation	Tusc1
	chr4	95161111	95161270	160	*	region943	M.plus	X0737	ENSMUSG00000087366	95051534	95167318	+	inside	109656	6048	Overlapping	Junos
	chr4	98923641	98923700	60	*	region944	M.plus	X0738	ENSMUSG00000028560	98923810	98935543	+	upstream	-140	110	NearestLocation	Usp1
	chr4	103114581	103114700	120	*	region945	M.plus	X0739	ENSMUSG00000035126	103038065	103114555	-	upstream	-85	26	NearestLocation	Wdr78
	chr4	108079021	108079090	70	*	region946	M.plus	X0740	ENSMUSG00000028600	108014791	108096445	-	inside	17389	17355	Overlapping	Podn
	chr4	115838991	115839280	290	*	region948	M.plus	X0741	ENSMUSG00000028710	115784812	115818828	+	downstream	54324	20163	Overlapping	Atpaf1
	chr4	116556981	116557090	110	*	region949	M.plus	X0742	ENSMUSG00000028696	116507549	116538243	+	downstream	49487	18738	Overlapping	Ipp
	chr4	116557381	116557730	350	*	region950	M.plus	X0743	ENSMUSG00000028696	116507549	116538243	+	downstream	50007	19138	Overlapping	Ipp
	chr4	117550191	117550270	80	*	region951	M.plus	X0744	ENSMUSG00000087228	117496452	117500602	+	downstream	53778	49589	Overlapping	Gm12827
	chr4	126202461	126202560	100	*	region955	M.plus	X0745	ENSMUSG00000073758	126150602	126163491	-	upstream	-39019	38970	Overlapping	Sh3d21
	chr4	126968181	126968360	180	*	region956	M.plus	X0746	ENSMUSG00000042446	126861939	126968135	-	upstream	-135	46	NearestLocation	Zmym4
	chr4	127061081	127061250	170	*	region958	M.plus	X0747	ENSMUSG00000028820	127021324	127037013	+	downstream	39842	24068	Overlapping	Sfpq
	chr4	128962641	128962690	50	*	region960	M.plus	X0748	ENSMUSG00000028789	128930233	128962442	-	upstream	-224	199	NearestLocation	Azin2
	chr4	129335431	129335560	130	*	region961	M.plus	X0749	ENSMUSG00000001333	129287617	129308559	+	downstream	47879	26872	Overlapping	Sync
	chr4	129742121	129742520	400	*	region963	M.plus	X0750	ENSMUSG00000053730	129676355	129696838	-	upstream	-45482	45283	Overlapping	Tmem39b
	chr4	129820051	129820160	110	*	region964	M.plus	X0751	ENSMUSG00000028788	129811219	129850003	+	inside	8887	8832	NearestLocation	Ptp4a2
	chr4	132422491	132422510	20	*	region967	M.plus	X0752	ENSMUSG00000066043	132355923	132422489	-	upstream	-11	2	NearestLocation	Phactr4
	chr4	133672501	133672670	170	*	region970	M.plus	X0753	ENSMUSG00000037553	133605299	133650154	-	upstream	-22432	22347	Overlapping	Zdhhc18
	chr4	133813301	133813610	310	*	region971	M.plus	X0754	ENSMUSG00000084555	133797582	133797719	-	upstream	-15737	15582	Overlapping	Gm25270
	chr4	133813931	133814100	170	*	region972	M.plus	X0755	ENSMUSG00000084555	133797582	133797719	-	upstream	-16297	16212	Overlapping	Gm25270
	chr4	134287421	134287620	200	*	region974	M.plus	X0756	ENSMUSG00000028841	134228041	134238399	-	upstream	-49121	49022	Overlapping	Cnksr1
	chr4	134914881	134914940	60	*	region975	M.plus	X0757	ENSMUSG00000028825	134864536	134896172	+	downstream	50374	18709	Overlapping	Rhd
	chr4	135300451	135300600	150	*	region977	M.plus	X0758	ENSMUSG00000037242	135213969	135272814	-	upstream	-27712	27637	Overlapping	Clic4
	chr4	135300891	135301220	330	*	region978	M.plus	X0759	ENSMUSG00000037242	135213969	135272814	-	upstream	-28242	28077	Overlapping	Clic4
	chr4	137357741	137357890	150	*	region981	M.plus	X0760	ENSMUSG00000006699	137319696	137357720	-	upstream	-96	21	NearestLocation	Cdc42
	chr4	137594641	137594700	60	*	region982	M.plus	X0761	ENSMUSG00000028763	137468769	137570630	+	downstream	125901	24011	Overlapping	Hspg2
	chr4	138326251	138326390	140	*	region984	M.plus	X0762	ENSMUSG00000028758	138250435	138301967	+	downstream	75885	24284	Overlapping	Kif17
	chr4	139192631	139192740	110	*	region985	M.plus	X0763	ENSMUSG00000083238	139150197	139150805	+	downstream	42489	41826	Overlapping	Hspe1-ps4
	chr4	139381021	139381040	20	*	region987	M.plus	X0764	ENSMUSG00000092909	139338206	139338265	+	downstream	42824	42756	Overlapping	Gm25732
	chr4	140701481	140701600	120	*	region988	M.plus	X0765	ENSMUSG00000040964	140514485	140666012	-	upstream	-35528	35469	Overlapping	Arhgef10l
	chr4	141147761	141148010	250	*	region989	M.plus	X0766	ENSMUSG00000045004	141088333	141112760	+	downstream	59553	35001	Overlapping	Spata21
	chr4	141304181	141304500	320	*	region990	M.plus	X0767	ENSMUSG00000028919	141239499	141257564	+	downstream	64841	46617	Overlapping	Arhgef19
	chr4	141444461	141444720	260	*	region991	M.plus	X0768	ENSMUSG00000033770	141384610	141398724	-	upstream	-45866	45737	Overlapping	Clcnka
	chr4	141735031	141735110	80	*	region994	M.plus	X0769	ENSMUSG00000078515	141677549	141723419	-	upstream	-11651	11612	Overlapping	Ddi2
	chr4	141743711	141743780	70	*	region995	M.plus	X0770	ENSMUSG00000078515	141677549	141723419	-	upstream	-20327	20292	Overlapping	Ddi2
	chr4	147349801	147349950	150	*	region996	M.plus	X0771	ENSMUSG00000097168	147018235	147492201	-	inside	142325	142251	Overlapping	C230088H06Rik
	chr4	148626701	148626780	80	*	region997	M.plus	X0772	ENSMUSG00000017264	148558429	148582401	+	downstream	68311	44300	Overlapping	Exosc10
	chr4	149737851	149737940	90	*	region998	M.plus	X0773	ENSMUSG00000039936	149649168	149702571	-	upstream	-35325	35280	Overlapping	Pik3cd
	chr4	150914551	150914570	20	*	region1001	M.plus	X0774	ENSMUSG00000028967	150853919	150868892	+	downstream	60641	45659	Overlapping	Errfi1
	chr4	152178021	152178040	20	*	region1002	M.plus	X0775	ENSMUSG00000028943	152120331	152152371	-	upstream	-25659	25650	Overlapping	Espn
	chr4	153975001	153975280	280	*	region1003	M.plus	X0776	ENSMUSG00000086272	153947633	153950503	-	upstream	-24637	24498	Overlapping	BC039966
	chr4	155847251	155847380	130	*	region1006	M.plus	X0777	ENSMUSG00000078487	155790439	155799503	+	downstream	56877	47748	Overlapping	Ankrd65
	chr5	20882101	20882250	150	*	region1008	M.plus	X0778	ENSMUSG00000039987	20758663	20882124	-	overlapStart	-52	23	Overlapping	Phtf2
	chr5	25705751	25705950	200	*	region1013	M.plus	X0779	ENSMUSG00000059244	25659809	25661282	-	upstream	-44568	44469	Overlapping	Gm10062
	chr5	29735821	29735860	40	*	region1014	M.plus	X0780	ENSMUSG00000088150	29709634	29709962	+	downstream	26206	25859	Overlapping	Gm26346
	chr5	31697891	31697910	20	*	region1017	M.plus	X0781	ENSMUSG00000029142	31596935	31701972	+	inside	100965	4062	Overlapping	Mrpl33
	chr5	32458731	32459000	270	*	region1018	M.plus	X0782	ENSMUSG00000097978	32420003	32420972	+	downstream	38863	37759	Overlapping	Gm5864
	chr5	33018541	33018760	220	*	region1019	M.plus	X0783	ENSMUSG00000037426	32863701	32994231	+	downstream	154949	24310	Overlapping	Depdc5
	chr5	33652331	33652350	20	*	region1021	M.plus	X0784	ENSMUSG00000037339	33600351	33629635	-	upstream	-22705	22696	Overlapping	Fam53a
	chr5	36484281	36484440	160	*	region1022	M.plus	X0785	ENSMUSG00000039563	36447611	36464853	-	upstream	-19507	19428	Overlapping	2210406O10Rik
	chr5	43853261	43853470	210	*	region1023	M.plus	X0786	ENSMUSG00000039753	43744616	43821639	-	upstream	-31727	31622	Overlapping	Fbxl5
	chr5	53998231	53998440	210	*	region1024	M.plus	X0787	ENSMUSG00000039156	53998417	54121057	+	overlapStart	-81	23	NearestLocation	Stim2
	chr5	65486081	65486160	80	*	region1025	M.plus	X0788	ENSMUSG00000029201	65413202	65435946	-	upstream	-50174	50135	NearestLocation	Ugdh
	chr5	65492891	65493060	170	*	region1026	M.plus	X0789	ENSMUSG00000037822	65446844	65537184	-	inside	44208	44124	NearestLocation	Smim14
	chr5	65537181	65537320	140	*	region1027	M.plus	X0790	ENSMUSG00000037822	65446844	65537184	-	overlapStart	-66	3	Overlapping	Smim14
	chr5	77265521	77265550	30	*	region1028	M.plus	X0791	ENSMUSG00000029249	77265491	77286432	+	inside	45	30	NearestLocation	Rest
	chr5	88676201	88676320	120	*	region1030	M.plus	X0792	ENSMUSG00000029291	88583574	88642671	+	downstream	92686	33530	Overlapping	Rufy3
	chr5	91963161	91963200	40	*	region1032	M.plus	X0793	ENSMUSG00000029397	91948904	91963068	-	upstream	-112	93	NearestLocation	Rchy1
	chr5	92137791	92137950	160	*	region1033	M.plus	X0794	ENSMUSG00000088949	92118177	92118283	-	upstream	-19587	19508	Overlapping	Gm24931
	chr5	92277841	92278020	180	*	region1034	M.plus	X0795	ENSMUSG00000029410	92226974	92253159	-	upstream	-24771	24682	Overlapping	Ppef2
	chr5	92505751	92505850	100	*	region1035	M.plus	X0796	ENSMUSG00000029426	92443873	92505608	-	upstream	-192	143	NearestLocation	Scarb2
	chr5	99979071	99979230	160	*	region1036	M.plus	X0797	ENSMUSG00000000568	99958426	99978938	-	upstream	-212	133	Overlapping	Hnrnpd
	chr5	100038901	100038920	20	*	region1037	M.plus	X0798	ENSMUSG00000029328	100033577	100039664	-	inside	754	744	NearestLocation	Hnrnpdl
	chr5	104588861	104589060	200	*	region1039	M.plus	X0799	ENSMUSG00000097392	104525735	104554211	+	downstream	63225	34650	NearestLocation	D930016D06Rik
	chr5	107437781	107438060	280	*	region1041	M.plus	X0800	ENSMUSG00000064554	107401319	107401437	+	downstream	36601	36344	Overlapping	n-R5s173
	chr5	108132601	108132620	20	*	region1042	M.plus	X0801	ENSMUSG00000029267	108065674	108109004	+	downstream	66936	23597	Overlapping	Mtf2
	chr5	110108291	110108330	40	*	region1044	M.plus	X0802	ENSMUSG00000064247	110099969	110105953	+	downstream	8341	2338	Overlapping	Plcxd1
	chr5	111330531	111330790	260	*	region1045	M.plus	X0803	ENSMUSG00000033209	110879803	111289780	+	downstream	450857	40751	Overlapping	Ttc28
	chr5	113908601	113908620	20	*	region1046	M.plus	X0804	ENSMUSG00000004530	113842436	113908758	-	inside	148	138	NearestLocation	Coro1c
	chr5	115348971	115349130	160	*	region1047	M.plus	X0805	ENSMUSG00000009013	115297110	115300999	-	upstream	-48051	47972	Overlapping	Dynll1
	chr5	118039491	118039630	140	*	region1049	M.plus	X0806	ENSMUSG00000032898	117976770	118010191	+	downstream	62790	29300	Overlapping	Fbxo21
	chr5	120613081	120613110	30	*	region1050	M.plus	X0807	ENSMUSG00000032741	120534160	120588613	-	upstream	-24483	24468	Overlapping	Tpcn1
	chr5	120893351	120893370	20	*	region1051	M.plus	X0808	ENSMUSG00000053765	120847367	120857986	+	downstream	45993	35365	Overlapping	Oas1f
	chr5	121397961	121398010	50	*	region1052	M.plus	X0809	ENSMUSG00000042744	121220219	121368577	+	downstream	177767	29384	Overlapping	Gm15800
	chr5	121581991	121582170	180	*	region1054	M.plus	X0810	ENSMUSG00000029454	121518613	121545905	-	upstream	-36175	36086	Overlapping	Mapkapk5
	chr5	121660361	121660680	320	*	region1055	M.plus	X0811	ENSMUSG00000042647	121598284	121618938	-	upstream	-41582	41423	Overlapping	Acad12
	chr5	122158061	122158240	180	*	region1056	M.plus	X0812	ENSMUSG00000013936	122100951	122113472	+	downstream	57199	44589	Overlapping	Myl2
	chr5	122261241	122261290	50	*	region1057	M.plus	X0813	ENSMUSG00000064267	122206804	122242297	+	downstream	54462	18944	Overlapping	Hvcn1
	chr5	123930561	123930680	120	*	region1060	M.plus	X0814	ENSMUSG00000023106	123907175	123928832	+	downstream	23445	1729	Overlapping	Denr
	chr5	124327891	124328100	210	*	region1061	M.plus	X0815	ENSMUSG00000038126	124250959	124327972	-	overlapStart	-24	81	NearestLocation	Mphosph9
	chr5	124862601	124862790	190	*	region1062	M.plus	X0816	ENSMUSG00000038011	124725085	124834308	+	downstream	137611	28293	Overlapping	Dnah10
	chr5	125433981	125434160	180	*	region1063	M.plus	X0817	ENSMUSG00000008348	125385965	125390202	-	upstream	-43868	43779	Overlapping	Ubc
	chr5	129019771	129019970	200	*	region1064	M.plus	X0818	ENSMUSG00000029428	128984557	129008574	-	upstream	-11296	11197	Overlapping	Stx2
	chr5	129501301	129501370	70	*	region1065	M.plus	X0819	ENSMUSG00000029439	129501231	129571383	+	inside	105	70	NearestLocation	Sfswap
	chr5	129846961	129847020	60	*	region1066	M.plus	X0820	ENSMUSG00000029447	129787439	129845820	+	downstream	59551	1141	Overlapping	Cct6a
	chr5	134184171	134184200	30	*	region1068	M.plus	X0821	ENSMUSG00000015944	134099711	134144343	+	downstream	84475	39828	Overlapping	Gatsl2
	chr5	134639301	134639570	270	*	region1069	M.plus	X0822	ENSMUSG00000023104	134582690	134598328	+	downstream	56746	40973	Overlapping	Rfc2
	chr5	134688751	134689050	300	*	region1070	M.plus	X0823	ENSMUSG00000040731	134619880	134639348	-	upstream	-49552	49403	Overlapping	Eif4h
	chr5	134936801	134936850	50	*	region1071	M.plus	X0824	ENSMUSG00000040576	134901594	134906733	-	upstream	-30093	30068	Overlapping	Wbscr28
	chr5	135149501	135149580	80	*	region1072	M.plus	X0825	ENSMUSG00000005373	135106891	135138382	+	downstream	42649	11119	Overlapping	Mlxipl
	chr5	135168301	135168350	50	*	region1073	M.plus	X0826	ENSMUSG00000005373	135106891	135138382	+	downstream	61435	29919	Overlapping	Mlxipl
	chr5	135962641	135962710	70	*	region1075	M.plus	X0827	ENSMUSG00000051391	135908409	135934616	-	upstream	-28060	28025	Overlapping	Ywhag
	chr5	136198971	136199010	40	*	region1078	M.plus	X0828	ENSMUSG00000039747	136147464	136170656	-	upstream	-28334	28315	Overlapping	Orai2
	chr5	137502371	137502540	170	*	region1079	M.plus	X0829	ENSMUSG00000079173	137378637	137477064	-	upstream	-25392	25307	Overlapping	Zan
	chr5	142906041	142906230	190	*	region1085	M.plus	X0830	ENSMUSG00000066640	142866946	142895421	-	upstream	-10715	10620	Overlapping	Fbxl18
	chr5	143464591	143464670	80	*	region1088	M.plus	X0831	ENSMUSG00000079111	143403820	143421900	+	downstream	60810	42691	Overlapping	Kdelr2
	chr5	144768601	144768640	40	*	region1090	M.plus	X0832	ENSMUSG00000082524	144723627	144723797	-	upstream	-44823	44804	Overlapping	Gm6272
	chr5	145083661	145083980	320	*	region1091	M.plus	X0833	ENSMUSG00000038770	144983519	145084030	-	inside	210	50	Overlapping	Kpna7
	chr5	147363111	147363270	160	*	region1093	M.plus	X0834	ENSMUSG00000075543	147314984	147322440	-	upstream	-40750	40671	Overlapping	Urad
	chr5	148420791	148420910	120	*	region1094	M.plus	X0835	ENSMUSG00000041313	148327410	148399904	-	upstream	-20946	20887	NearestLocation	Slc7a1
	chr5	149184151	149184210	60	*	region1095	M.plus	X0836	ENSMUSG00000097191	149119565	149184063	-	upstream	-117	88	NearestLocation	5730422E09Rik
	chr6	17636811	17637100	290	*	region1099	M.plus	X0837	ENSMUSG00000015733	17636234	17666972	+	inside	722	577	NearestLocation	Capza2
	chr6	24665161	24665210	50	*	region1100	M.plus	X0838	ENSMUSG00000029684	24613805	24665009	-	upstream	-177	152	NearestLocation	Wasl
	chr6	28480211	28480230	20	*	region1101	M.plus	X0839	ENSMUSG00000029707	28427789	28438622	+	downstream	52431	41589	Overlapping	Fscn3
	chr6	34878171	34878210	40	*	region1104	M.plus	X0840	ENSMUSG00000038836	34780432	34859459	+	downstream	97758	18712	Overlapping	Agbl3
	chr6	35133621	35133740	120	*	region1105	M.plus	X0841	ENSMUSG00000038784	35022066	35133737	-	overlapStart	57	3	NearestLocation	Cnot4
	chr6	37212931	37212950	20	*	region1106	M.plus	X0842	ENSMUSG00000038665	36846022	37300184	-	inside	87244	87234	NearestLocation	Dgki
	chr6	48464701	48464750	50	*	region1109	M.plus	X0843	ENSMUSG00000042810	48395586	48419855	+	downstream	69140	44846	Overlapping	Krba1
	chr6	52640211	52640470	260	*	region1110	M.plus	X0844	ENSMUSG00000029776	52546228	52640389	-	overlapStart	49	81	NearestLocation	Hibadh
	chr6	54699591	54699770	180	*	region1111	M.plus	X0845	ENSMUSG00000101651	54680930	54681917	-	upstream	-17763	17674	NearestLocation	Gm28402
	chr6	55037851	55038120	270	*	region1112	M.plus	X0846	ENSMUSG00000002797	54982580	54992950	-	upstream	-45036	44901	Overlapping	Ggct
	chr6	56924241	56924360	120	*	region1113	M.plus	X0847	ENSMUSG00000029781	56832059	56879358	+	downstream	92241	44883	Overlapping	Fkbp9
	chr6	67266771	67267000	230	*	region1114	M.plus	X0848	ENSMUSG00000036371	67266979	67289302	+	overlapStart	-93	21	NearestLocation	Serbp1
	chr6	70792201	70792220	20	*	region1115	M.plus	X0849	ENSMUSG00000053604	70765720	70792232	-	inside	22	12	NearestLocation	Rpia
	chr6	70824821	70825160	340	*	region1116	M.plus	X0850	ENSMUSG00000053604	70765720	70792232	-	upstream	-32758	32589	Overlapping	Rpia
	chr6	71271531	71271580	50	*	region1117	M.plus	X0851	ENSMUSG00000055027	71213940	71322233	-	inside	50677	50653	Overlapping	Smyd1
	chr6	71633161	71633630	470	*	region1119	M.plus	X0852	ENSMUSG00000053470	71588974	71632905	-	upstream	-491	256	NearestLocation	Kdm3a
	chr6	71831221	71831330	110	*	region1120	M.plus	X0853	ENSMUSG00000052852	71707561	71810710	+	downstream	123715	20511	Overlapping	Reep1
	chr6	83101891	83101910	20	*	region1123	M.plus	X0854	ENSMUSG00000000693	83034173	83052562	+	downstream	67727	49329	Overlapping	Loxl3
	chr6	83165741	83165800	60	*	region1124	M.plus	X0855	ENSMUSG00000030036	83115496	83118898	+	downstream	50274	46843	Overlapping	Mogs
	chr6	86404041	86404410	370	*	region1126	M.plus	X0856	ENSMUSG00000057497	86365683	86370057	+	downstream	38543	33984	Overlapping	Fam136a
	chr6	86526451	86526470	20	*	region1127	M.plus	X0857	ENSMUSG00000085589	86470805	86480830	-	upstream	-45630	45621	Overlapping	A430078I02Rik
	chr6	86701621	86701660	40	*	region1128	M.plus	X0858	ENSMUSG00000001156	86647044	86669159	-	upstream	-32481	32462	Overlapping	Mxd1
	chr6	87042711	87042730	20	*	region1130	M.plus	X0859	ENSMUSG00000029993	87009236	87028461	+	downstream	33484	14250	Overlapping	Nfu1
	chr6	87887931	87888000	70	*	region1131	M.plus	X0860	ENSMUSG00000030056	87818447	87838759	-	upstream	-49207	49172	Overlapping	Isy1
	chr6	90369461	90369600	140	*	region1133	M.plus	X0861	ENSMUSG00000056643	90308351	90325185	-	upstream	-44345	44276	Overlapping	Chst13
	chr6	92214891	92215000	110	*	region1134	M.plus	X0862	ENSMUSG00000005893	92091390	92173057	+	downstream	123556	41834	Overlapping	Nr2c2
	chr6	97179221	97179240	20	*	region1135	M.plus	X0863	ENSMUSG00000035245	97110024	97149182	-	upstream	-30048	30039	Overlapping	Eogt
	chr6	108212971	108213090	120	*	region1137	M.plus	X0864	ENSMUSG00000030101	108107028	108185582	-	upstream	-27448	27389	Overlapping	Sumf1
	chr6	113306941	113307110	170	*	region1140	M.plus	X0865	ENSMUSG00000030269	113237843	113281387	+	downstream	69183	25554	Overlapping	Mtmr14
	chr6	113326881	113327080	200	*	region1141	M.plus	X0866	ENSMUSG00000030269	113237843	113281387	+	downstream	89137	45494	Overlapping	Mtmr14
	chr6	113604491	113605150	660	*	region1142	M.plus	X0867	ENSMUSG00000034023	113531682	113597017	+	downstream	73138	7474	Overlapping	Fancd2
	chr6	115676581	115676740	160	*	region1143	M.plus	X0868	ENSMUSG00000000441	115618067	115676635	-	overlapStart	-25	54	NearestLocation	Raf1
	chr6	115853441	115853620	180	*	region1144	M.plus	X0869	ENSMUSG00000030319	115774538	115804893	+	downstream	78992	48548	Overlapping	Cand2
	chr6	117879371	117879740	370	*	region1145	M.plus	X0870	ENSMUSG00000059689	117841180	117845956	+	downstream	38376	33415	Overlapping	Zfp637
	chr6	118562171	118562410	240	*	region1146	M.plus	X0871	ENSMUSG00000007827	118501308	118562226	-	overlapStart	-64	55	NearestLocation	Ankrd26
	chr6	119388311	119388330	20	*	region1147	M.plus	X0872	ENSMUSG00000041460	119236526	119352407	+	downstream	151794	35904	Overlapping	Cacna2d4
	chr6	119388751	119388840	90	*	region1148	M.plus	X0873	ENSMUSG00000041460	119236526	119352407	+	downstream	152270	36344	Overlapping	Cacna2d4
	chr6	120038731	120038830	100	*	region1149	M.plus	X0874	ENSMUSG00000045962	119923969	120038672	-	upstream	-108	59	NearestLocation	Wnk1
	chr6	120364241	120364270	30	*	region1150	M.plus	X0875	ENSMUSG00000030177	120324323	120364374	-	inside	118	104	NearestLocation	Ccdc77
	chr6	120580991	120581010	20	*	region1151	M.plus	X0876	ENSMUSG00000058979	120509494	120531319	-	upstream	-49681	49672	NearestLocation	Cecr5
	chr6	120822801	120822870	70	*	region1152	M.plus	X0877	ENSMUSG00000004902	120773768	120793982	+	downstream	49068	28819	Overlapping	Slc25a18
	chr6	124712081	124712380	300	*	region1153	M.plus	X0878	ENSMUSG00000004270	124663027	124704418	+	downstream	49203	7663	Overlapping	Lpcat3
	chr6	124745661	124745690	30	*	region1154	M.plus	X0879	ENSMUSG00000004270	124663027	124704418	+	downstream	82649	41243	Overlapping	Lpcat3
	chr6	126939611	126939740	130	*	region1155	M.plus	X0880	ENSMUSG00000030345	126876020	126921839	-	upstream	-17837	17772	Overlapping	Dyrk4
	chr6	127054871	127054920	50	*	region1156	M.plus	X0881	ENSMUSG00000000183	127015542	127024718	+	downstream	39354	30153	Overlapping	Fgf6
	chr6	128717501	128717680	180	*	region1157	M.plus	X0882	ENSMUSG00000030364	128662385	128677374	+	downstream	55205	40127	Overlapping	Clec2h
	chr6	128732721	128732950	230	*	region1158	M.plus	X0883	ENSMUSG00000079299	128706508	128723046	-	upstream	-9790	9675	NearestLocation	Klrb1
	chr6	129180651	129180670	20	*	region1159	M.plus	X0884	ENSMUSG00000089590	129174820	129174882	+	downstream	5840	5769	Overlapping	Gm26160
	chr6	134035231	134035250	20	*	region1160	M.plus	X0885	ENSMUSG00000030199	134035700	134270158	+	upstream	-460	450	NearestLocation	Etv6
	chr6	136519061	136519200	140	*	region1162	M.plus	X0886	ENSMUSG00000091408	136486122	136487186	-	upstream	-31944	31875	Overlapping	Gm6728
	chr6	143167201	143167350	150	*	region1164	M.plus	X0887	ENSMUSG00000030275	143167230	143208542	+	overlapStart	46	29	NearestLocation	Etnk1
	chr6	145211181	145211240	60	*	region1165	M.plus	X0888	ENSMUSG00000030263	145115653	145174934	+	downstream	95557	36247	Overlapping	Lrmp
	chr6	145334601	145334620	20	*	region1166	M.plus	X0889	ENSMUSG00000087852	145287928	145288257	-	upstream	-46353	46344	Overlapping	Gm22793
	chr7	5061141	5061420	280	*	region1172	M.plus	X0890	ENSMUSG00000061374	5007057	5014697	-	upstream	-46583	46444	Overlapping	Fiz1
	chr7	13024291	13024590	300	*	region1173	M.plus	X0891	ENSMUSG00000033961	12977848	12984340	+	downstream	46592	39951	Overlapping	Zfp446
	chr7	13034831	13034990	160	*	region1174	M.plus	X0892	ENSMUSG00000030382	12988346	12998192	-	upstream	-36718	36639	Overlapping	Slc27a5
	chr7	16221881	16222190	310	*	region1175	M.plus	X0893	ENSMUSG00000041420	16175090	16186504	+	downstream	46946	35377	Overlapping	Meis3
	chr7	24530561	24530720	160	*	region1181	M.plus	X0894	ENSMUSG00000054793	24482023	24504539	+	downstream	48617	26022	Overlapping	Cadm4
	chr7	24547101	24547200	100	*	region1182	M.plus	X0895	ENSMUSG00000054793	24482023	24504539	+	downstream	65127	42562	Overlapping	Cadm4
	chr7	24884191	24884210	20	*	region1183	M.plus	X0896	ENSMUSG00000011350	24818795	24840275	+	downstream	65405	43916	Overlapping	Gm5893
	chr7	24942121	24942140	20	*	region1185	M.plus	X0897	ENSMUSG00000003379	24897381	24902197	+	downstream	44749	39924	Overlapping	Cd79a
	chr7	25221231	25221410	180	*	region1186	M.plus	X0898	ENSMUSG00000054499	25202840	25219859	-	upstream	-1461	1372	Overlapping	Dedd2
	chr7	25659071	25659210	140	*	region1187	M.plus	X0899	ENSMUSG00000074261	25614621	25615892	-	upstream	-43248	43179	Overlapping	Erich4
	chr7	27474591	27474690	100	*	region1188	M.plus	X0900	ENSMUSG00000011751	27356383	27447686	-	upstream	-26954	26905	Overlapping	Sptbn4
	chr7	28381241	28381260	20	*	region1190	M.plus	X0901	ENSMUSG00000003435	28314898	28338719	-	upstream	-42531	42522	Overlapping	Supt5
	chr7	28811321	28811500	180	*	region1191	M.plus	X0902	ENSMUSG00000030595	28758251	28767512	-	upstream	-43898	43809	Overlapping	Nfkbib
	chr7	29211681	29211730	50	*	region1194	M.plus	X0903	ENSMUSG00000037239	29158829	29169841	-	upstream	-41865	41840	Overlapping	Spred3
	chr7	30121911	30122040	130	*	region1195	M.plus	X0904	ENSMUSG00000098022	30054489	30072900	-	upstream	-49076	49011	Overlapping	Zfp82
	chr7	30232201	30232320	120	*	region1196	M.plus	X0905	ENSMUSG00000074218	30184171	30186028	+	downstream	48089	46173	Overlapping	Cox7a1
	chr7	30729681	30729800	120	*	region1197	M.plus	X0906	ENSMUSG00000013083	30699783	30700380	+	downstream	29957	29301	Overlapping	2200002J24Rik
	chr7	34973691	34974120	430	*	region1198	M.plus	X0907	ENSMUSG00000063931	34912379	35044710	+	inside	61527	61312	Overlapping	Pepd
	chr7	35056721	35056790	70	*	region1199	M.plus	X0908	ENSMUSG00000063931	34912379	35044710	+	downstream	144377	12011	Overlapping	Pepd
	chr7	35234921	35235040	120	*	region1200	M.plus	X0909	ENSMUSG00000030495	35186385	35204898	+	downstream	48595	30023	Overlapping	Slc7a10
	chr7	35647421	35647520	100	*	region1201	M.plus	X0910	ENSMUSG00000034867	35586244	35639226	+	downstream	61226	8195	Overlapping	Ankrd27
	chr7	37695251	37695360	110	*	region1202	M.plus	X0911	ENSMUSG00000043456	37472135	37773641	-	inside	78335	78281	Overlapping	Zfp536
	chr7	44816261	44816310	50	*	region1205	M.plus	X0912	ENSMUSG00000002205	44748413	44777515	+	downstream	67873	38746	Overlapping	Vrk3
	chr7	45395791	45395810	20	*	region1206	M.plus	X0913	ENSMUSG00000003863	45339126	45367019	-	upstream	-28781	28772	Overlapping	Ppfia3
	chr7	45706991	45707190	200	*	region1208	M.plus	X0914	ENSMUSG00000055978	45648595	45666308	-	upstream	-40782	40683	Overlapping	Fut2
	chr7	46033571	46033590	20	*	region1209	M.plus	X0915	ENSMUSG00000030834	45976380	46030302	-	upstream	-3278	3269	Overlapping	Abcc6
	chr7	59228591	59228680	90	*	region1212	M.plus	X0916	ENSMUSG00000025326	59228752	59306727	+	upstream	-116	72	NearestLocation	Ube3a
	chr7	59767491	59767550	60	*	region1213	M.plus	X0917	ENSMUSG00000100826	59307924	59975759	-	inside	208239	208209	Overlapping	D7Ertd715e
	chr7	73558301	73558360	60	*	region1218	M.plus	X0918	ENSMUSG00000078671	73426691	73541746	-	upstream	-16584	16555	Overlapping	Chd2
	chr7	73606901	73607060	160	*	region1219	M.plus	X0919	ENSMUSG00000098496	73539801	73558395	-	upstream	-48585	48506	Overlapping	1810026B05Rik
	chr7	73618651	73618790	140	*	region1220	M.plus	X0920	ENSMUSG00000065729	73645985	73646089	-	downstream	27369	27195	NearestLocation	Gm26176
	chr7	75455351	75455570	220	*	region1221	M.plus	X0921	ENSMUSG00000066406	75455534	75754609	+	overlapStart	-74	36	NearestLocation	Akap13
	chr7	75890291	75890310	20	*	region1222	M.plus	X0922	ENSMUSG00000055652	75848338	75874130	+	downstream	41962	16161	NearestLocation	Klhl25
	chr7	80198411	80198480	70	*	region1226	M.plus	X0923	ENSMUSG00000030539	80186841	80226394	+	inside	11605	11570	NearestLocation	Sema4b
	chr7	80340271	80340370	100	*	region1227	M.plus	X0924	ENSMUSG00000030534	80269649	80291579	+	downstream	70671	48692	Overlapping	Vps33b
	chr7	80803181	80803200	20	*	region1228	M.plus	X0925	ENSMUSG00000030536	80711583	80803331	-	inside	141	131	NearestLocation	Iqgap1
	chr7	89951141	89951310	170	*	region1230	M.plus	X0926	ENSMUSG00000039391	89866148	89903629	-	upstream	-47597	47512	Overlapping	Ccdc81
	chr7	89980471	89980570	100	*	region1231	M.plus	X0927	ENSMUSG00000062797	89917529	89941199	-	upstream	-39321	39272	Overlapping	l7Rn6
	chr7	89980951	89980970	20	*	region1232	M.plus	X0928	ENSMUSG00000062797	89917529	89941199	-	upstream	-39761	39752	Overlapping	l7Rn6
	chr7	89981251	89981270	20	*	region1233	M.plus	X0929	ENSMUSG00000062797	89917529	89941199	-	upstream	-40061	40052	Overlapping	l7Rn6
	chr7	92874071	92874140	70	*	region1234	M.plus	X0930	ENSMUSG00000030643	92741603	92837117	+	downstream	132503	36954	Overlapping	Rab30
	chr7	97371491	97371670	180	*	region1235	M.plus	X0931	ENSMUSG00000035713	97309380	97332020	-	upstream	-39560	39471	Overlapping	Usp35
	chr7	98309371	98309430	60	*	region1236	M.plus	X0932	ENSMUSG00000030760	98213658	98321208	-	inside	11808	11778	NearestLocation	Acer3
	chr7	98815241	98815530	290	*	region1238	M.plus	X0933	ENSMUSG00000015957	98835112	98855195	+	upstream	-19726	19582	NearestLocation	Wnt11
	chr7	100227271	100227450	180	*	region1240	M.plus	X0934	ENSMUSG00000035165	100176670	100184869	+	downstream	50690	42402	Overlapping	Kcne3
	chr7	101896631	101896670	40	*	region1243	M.plus	X0935	ENSMUSG00000001827	101858331	101870788	-	upstream	-25862	25843	Overlapping	Folr1
	chr7	101905941	101906120	180	*	region1244	M.plus	X0936	ENSMUSG00000001827	101858331	101870788	-	upstream	-35242	35153	Overlapping	Folr1
	chr7	102250271	102250310	40	*	region1245	M.plus	X0937	ENSMUSG00000063550	102134204	102210120	-	upstream	-40170	40151	Overlapping	Nup98
	chr7	106243591	106243610	20	*	region1246	M.plus	X0938	ENSMUSG00000045868	106156556	106215326	-	upstream	-28274	28265	NearestLocation	Gvin1
	chr7	110061211	110061300	90	*	region1247	M.plus	X0939	ENSMUSG00000101585	109998376	110151202	-	inside	89946	62835	Overlapping	1600010M07Rik
	chr7	122095321	122095340	20	*	region1248	M.plus	X0940	ENSMUSG00000030871	122037213	122067263	-	upstream	-28067	28058	Overlapping	Ears2
	chr7	122969851	122969940	90	*	region1249	M.plus	X0941	ENSMUSG00000030779	122965686	123002557	+	inside	4210	4165	NearestLocation	Rbbp6
	chr7	126503331	126503640	310	*	region1251	M.plus	X0942	ENSMUSG00000030730	126445858	126463108	-	upstream	-40378	40223	Overlapping	Atp2a1
	chr7	126649261	126649660	400	*	region1252	M.plus	X0943	ENSMUSG00000030717	126623249	126630861	-	upstream	-18599	18400	Overlapping	Nupr1
	chr7	126884821	126884920	100	*	region1253	M.plus	X0944	ENSMUSG00000052301	126847416	126852705	+	downstream	37454	32116	Overlapping	Doc2a
	chr7	127016681	127016710	30	*	region1255	M.plus	X0945	ENSMUSG00000030683	126950563	126970606	+	downstream	66133	46075	Overlapping	Sez6l2
	chr7	127208551	127208730	180	*	region1257	M.plus	X0946	ENSMUSG00000092905	127191027	127191241	+	downstream	17613	17310	Overlapping	Gm25735
	chr7	127512341	127512440	100	*	region1259	M.plus	X0947	ENSMUSG00000030822	127459611	127476759	+	downstream	52779	35582	Overlapping	Prr14
	chr7	127777141	127777240	100	*	region1260	M.plus	X0948	ENSMUSG00000030811	127745201	127769476	+	downstream	31989	7665	Overlapping	Fbxl19
	chr7	127876531	127876560	30	*	region1261	M.plus	X0949	ENSMUSG00000030805	127824294	127849019	+	downstream	52252	27512	Overlapping	Stx4a
	chr7	130865871	130865890	20	*	region1263	M.plus	X0950	ENSMUSG00000030849	130162451	133123350	-	inside	2257470	703420	Overlapping	Fgfr2
	chr7	131987761	131987810	50	*	region1264	M.plus	X0951	ENSMUSG00000030849	130162451	133123350	-	inside	1135564	1135540	Overlapping	Fgfr2
	chr7	132568921	132569050	130	*	region1265	M.plus	X0952	ENSMUSG00000030849	130162451	133123350	-	inside	554364	554300	Overlapping	Fgfr2
	chr7	135126851	135126940	90	*	region1267	M.plus	X0953	ENSMUSG00000058325	134670687	135173639	+	inside	456209	46699	Overlapping	Dock1
	chr7	141562261	141562300	40	*	region1269	M.plus	X0954	ENSMUSG00000025512	141493136	141539857	-	upstream	-22423	22404	Overlapping	Chid1
	chr7	144553721	144553870	150	*	region1270	M.plus	X0955	ENSMUSG00000037519	144476758	144553729	-	overlapStart	-67	8	NearestLocation	Ppfia1
	chr8	3754331	3754570	240	*	region1271	M.plus	X0956	ENSMUSG00000074491	3707064	3720651	-	upstream	-33799	33680	Overlapping	Clec4g
	chr8	4677271	4677470	200	*	region1274	M.plus	X0957	ENSMUSG00000058748	4625840	4629380	+	downstream	51530	47891	Overlapping	Zfp958
	chr8	9976381	9976550	170	*	region1275	M.plus	X0958	ENSMUSG00000049717	9970020	9977686	-	inside	1220	1136	NearestLocation	Lig4
	chr8	9977671	9977770	100	*	region1276	M.plus	X0959	ENSMUSG00000049717	9970020	9977686	-	overlapStart	-34	15	Overlapping	Lig4
	chr8	13105501	13105680	180	*	region1277	M.plus	X0960	ENSMUSG00000031444	13037308	13056676	+	downstream	68282	48825	Overlapping	F10
	chr8	13338651	13338670	20	*	region1279	M.plus	X0961	ENSMUSG00000038497	13288013	13322924	+	downstream	50647	15727	Overlapping	Tmco3
	chr8	18595481	18595560	80	*	region1281	M.plus	X0962	ENSMUSG00000039842	18595131	18803189	+	inside	389	350	NearestLocation	Mcph1
	chr8	25785181	25785250	70	*	region1287	M.plus	X0963	ENSMUSG00000061313	25725324	25754280	-	upstream	-30936	30901	Overlapping	Ddhd2
	chr8	26119171	26119450	280	*	region1288	M.plus	X0964	ENSMUSG00000037234	26021421	26119224	-	overlapStart	-86	53	Overlapping	Hook3
	chr8	26158731	26158800	70	*	region1289	M.plus	X0965	ENSMUSG00000037234	26021421	26119224	-	upstream	-39542	39507	Overlapping	Hook3
	chr8	31799921	31800000	80	*	region1290	M.plus	X0966	ENSMUSG00000093862	31737054	31739763	-	upstream	-60197	60158	NearestLocation	Gm5117
	chr8	35495481	35495700	220	*	region1292	M.plus	X0967	ENSMUSG00000031527	35465265	35495533	-	overlapStart	-57	52	NearestLocation	Eri1
	chr8	45975141	45975190	50	*	region1293	M.plus	X0968	ENSMUSG00000071104	45934619	45944145	+	downstream	40547	30996	Overlapping	Ccdc110
	chr8	47675431	47675460	30	*	region1294	M.plus	X0969	ENSMUSG00000062458	47632329	47632764	-	upstream	-42682	42667	Overlapping	Gm8623
	chr8	64733721	64733780	60	*	region1295	M.plus	X0970	ENSMUSG00000037852	64592558	64693040	-	upstream	-40710	40681	Overlapping	Cpe
	chr8	69903101	69903450	350	*	region1296	M.plus	X0971	ENSMUSG00000031860	69832491	69872292	+	downstream	70785	30809	Overlapping	Pbx4
	chr8	70510311	70510490	180	*	region1301	M.plus	X0972	ENSMUSG00000055707	70450228	70476943	-	upstream	-33457	33368	Overlapping	Klhl26
	chr8	70630061	70630140	80	*	region1302	M.plus	X0973	ENSMUSG00000070002	70539675	70592858	+	downstream	90425	37203	Overlapping	Ell
	chr8	70673121	70673250	130	*	region1304	M.plus	X0974	ENSMUSG00000038508	70629393	70632456	-	upstream	-40730	40665	Overlapping	Gdf15
	chr8	70698841	70698960	120	*	region1305	M.plus	X0975	ENSMUSG00000056204	70646436	70659738	-	upstream	-39162	39103	Overlapping	Pgpep1
	chr8	70804511	70804530	20	*	region1306	M.plus	X0976	ENSMUSG00000031840	70754679	70758677	+	downstream	49841	45834	Overlapping	Rab3a
	chr8	71530841	71530880	40	*	region1308	M.plus	X0977	ENSMUSG00000034863	71476023	71486067	-	upstream	-44793	44774	Overlapping	Ano8
	chr8	71592111	71592190	80	*	region1309	M.plus	X0978	ENSMUSG00000031813	71542930	71548024	+	downstream	49220	44087	Overlapping	Mvb12a
	chr8	72160741	72161220	480	*	region1310	M.plus	X0979	ENSMUSG00000088460	72111234	72111320	+	downstream	49746	49421	Overlapping	Gm24747
	chr8	79638881	79639290	410	*	region1314	M.plus	X0980	ENSMUSG00000036990	79639618	79677724	+	upstream	-532	328	NearestLocation	Otud4
	chr8	79711681	79711770	90	*	region1315	M.plus	X0981	ENSMUSG00000036990	79639618	79677724	+	downstream	72108	33957	Overlapping	Otud4
	chr8	83594021	83594210	190	*	region1316	M.plus	X0982	ENSMUSG00000033938	83566671	83571626	+	downstream	27445	22395	Overlapping	Ndufb7
	chr8	83608111	83608130	20	*	region1317	M.plus	X0983	ENSMUSG00000033938	83566671	83571626	+	downstream	41449	36485	Overlapping	Ndufb7
	chr8	83748211	83748230	20	*	region1318	M.plus	X0984	ENSMUSG00000057672	83669762	83699179	-	upstream	-49041	49032	Overlapping	Pkn1
	chr8	84257191	84257420	230	*	region1320	M.plus	X0985	ENSMUSG00000065611	84208518	84208592	+	downstream	48788	48599	Overlapping	Mir23a
	chr8	84639271	84639640	370	*	region1321	M.plus	X0986	ENSMUSG00000034656	84388440	84640246	+	inside	251016	606	Overlapping	Cacna1a
	chr8	85432781	85432870	90	*	region1323	M.plus	X0987	ENSMUSG00000031698	85324303	85386345	-	upstream	-46481	46436	Overlapping	Mylk3
	chr8	85602861	85603000	140	*	region1324	M.plus	X0988	ENSMUSG00000031701	85537640	85555271	-	upstream	-47659	47590	NearestLocation	Dnaja2
	chr8	88137881	88137950	70	*	region1325	M.plus	X0989	ENSMUSG00000097631	88044898	88118607	-	upstream	-19309	19274	Overlapping	Gm2716
	chr8	90825681	90825740	60	*	region1326	M.plus	X0990	ENSMUSG00000056608	90828835	91054508	+	upstream	-3125	3095	NearestLocation	Chd9
	chr8	104534621	104534760	140	*	region1329	M.plus	X0991	ENSMUSG00000052616	104446719	104509910	-	upstream	-24780	24711	Overlapping	Ccdc79
	chr8	105264591	105264630	40	*	region1330	M.plus	X0992	ENSMUSG00000031885	105170674	105217989	+	downstream	93936	46602	Overlapping	Cbfb
	chr8	105289391	105289580	190	*	region1331	M.plus	X0993	ENSMUSG00000031889	105225145	105253053	+	downstream	64341	36338	Overlapping	D230025D16Rik
	chr8	107425051	107425180	130	*	region1333	M.plus	X0994	ENSMUSG00000003847	107293470	107379517	+	downstream	131646	45534	Overlapping	Nfat5
	chr8	111300091	111300340	250	*	region1334	M.plus	X0995	ENSMUSG00000003316	111154421	111259216	-	upstream	-41000	40875	Overlapping	Glg1
	chr8	117498951	117499030	80	*	region1335	M.plus	X0996	ENSMUSG00000034390	117257019	117461503	+	downstream	241971	37448	Overlapping	Cmip
	chr8	119587351	119587570	220	*	region1337	M.plus	X0997	ENSMUSG00000031835	119508156	119558761	-	upstream	-28699	28590	Overlapping	Mbtps1
	chr8	119910571	119910980	410	*	region1338	M.plus	X0998	ENSMUSG00000031828	119862305	119876988	+	downstream	48471	33583	Overlapping	Klhl36
	chr8	120113741	120113880	140	*	region1339	M.plus	X0999	ENSMUSG00000092329	119910841	124345722	+	inside	202969	202900	Overlapping	Gm20388
	chr8	121108321	121108440	120	*	region1340	M.plus	X1000	ENSMUSG00000092329	119910841	124345722	+	inside	1197539	1197480	Overlapping	Gm20388
	chr8	121578651	121578880	230	*	region1341	M.plus	X1001	ENSMUSG00000092329	119910841	124345722	+	inside	1667925	1667810	Overlapping	Gm20388
	chr8	121590281	121590440	160	*	region1343	M.plus	X1002	ENSMUSG00000092329	119910841	124345722	+	inside	1679519	1679440	Overlapping	Gm20388
	chr8	121841361	121841490	130	*	region1346	M.plus	X1003	ENSMUSG00000092329	119910841	124345722	+	inside	1930585	1930520	Overlapping	Gm20388
	chr8	122281431	122281520	90	*	region1348	M.plus	X1004	ENSMUSG00000092329	119910841	124345722	+	inside	2370635	2064202	Overlapping	Gm20388
	chr8	122376321	122376710	390	*	region1349	M.plus	X1005	ENSMUSG00000092329	119910841	124345722	+	inside	2465675	1969012	Overlapping	Gm20388
	chr8	123373751	123373810	60	*	region1354	M.plus	X1006	ENSMUSG00000092329	119910841	124345722	+	inside	3462939	971912	Overlapping	Gm20388
	chr8	124436541	124436560	20	*	region1356	M.plus	X1007	ENSMUSG00000050751	124369049	124439658	-	inside	3108	3098	NearestLocation	Pgbd5
	chr8	124721971	124722170	200	*	region1357	M.plus	X1008	ENSMUSG00000037300	124671335	124721983	-	overlapStart	-87	12	Overlapping	Ttc13
	chr8	126475001	126475200	200	*	region1359	M.plus	X1009	ENSMUSG00000051671	126422501	126425434	+	downstream	52599	49567	Overlapping	Coa6
	chr8	126593911	126594640	730	*	region1360	M.plus	X1010	ENSMUSG00000097060	126566970	126590988	+	downstream	27306	2923	Overlapping	Gm26759
	chr8	126603421	126603440	20	*	region1361	M.plus	X1011	ENSMUSG00000097060	126566970	126590988	+	downstream	36460	12433	Overlapping	Gm26759
	chr8	126945861	126946040	180	*	region1362	M.plus	X1012	ENSMUSG00000093904	126930664	126945921	-	overlapStart	-29	60	NearestLocation	Tomm20
	chr9	3000621	3000800	180	*	region1363	M.plus	X1013	ENSMUSG00000097312	3000282	3038313	-	inside	37603	339	Overlapping	Gm26870
	chr9	3002221	3002510	290	*	region1364	M.plus	X1014	ENSMUSG00000097312	3000282	3038313	-	inside	35947	1939	Overlapping	Gm26870
	chr9	3003951	3004150	200	*	region1365	M.plus	X1015	ENSMUSG00000097312	3000282	3038313	-	inside	34263	3669	Overlapping	Gm26870
	chr9	3007351	3007480	130	*	region1366	M.plus	X1016	ENSMUSG00000097312	3000282	3038313	-	inside	30897	7069	Overlapping	Gm26870
	chr9	3019761	3020180	420	*	region1368	M.plus	X1017	ENSMUSG00000097312	3000282	3038313	-	inside	18343	18133	Overlapping	Gm26870
	chr9	3022861	3022940	80	*	region1369	M.plus	X1018	ENSMUSG00000097312	3000282	3038313	-	inside	15413	15373	Overlapping	Gm26870
	chr9	3027361	3027500	140	*	region1370	M.plus	X1019	ENSMUSG00000097312	3000282	3038313	-	inside	10883	10813	Overlapping	Gm26870
	chr9	13749001	13749090	90	*	region1374	M.plus	X1020	ENSMUSG00000031925	13619990	13709533	+	downstream	129056	39468	Overlapping	Maml2
	chr9	15544401	15544540	140	*	region1376	M.plus	X1021	ENSMUSG00000058173	15505487	15545260	+	inside	38983	720	NearestLocation	Smco4
	chr9	21287871	21288030	160	*	region1378	M.plus	X1022	ENSMUSG00000003308	21229730	21239332	-	upstream	-48618	48539	Overlapping	Keap1
	chr9	21546541	21546590	50	*	region1379	M.plus	X1023	ENSMUSG00000033335	21424908	21507759	+	downstream	121658	38782	Overlapping	Dnm2
	chr9	21592801	21592840	40	*	region1380	M.plus	X1024	ENSMUSG00000057191	21526176	21545333	+	downstream	66644	47468	Overlapping	AB124611
	chr9	22227101	22227200	100	*	region1382	M.plus	X1025	ENSMUSG00000061167	22185607	22186221	-	upstream	-40929	40880	Overlapping	Rpl15-ps3
	chr9	22389091	22389340	250	*	region1383	M.plus	X1026	ENSMUSG00000036777	22331214	22389206	-	overlapStart	-10	115	NearestLocation	Anln
	chr9	34417791	34417830	40	*	region1384	M.plus	X1027	ENSMUSG00000102873	34424431	34449188	-	downstream	31378	6601	NearestLocation	RP23-301M11.2
	chr9	36797101	36797350	250	*	region1385	M.plus	X1028	ENSMUSG00000032116	36729344	36767679	-	upstream	-29547	29422	Overlapping	Stt3a
	chr9	41217381	41217400	20	*	region1386	M.plus	X1029	ENSMUSG00000100837	41206137	41217627	+	inside	11253	227	NearestLocation	1700063D05Rik
	chr9	44881441	44881510	70	*	region1388	M.plus	X1030	ENSMUSG00000002028	44803355	44881296	-	upstream	-180	145	NearestLocation	Kmt2a
	chr9	45246041	45246070	30	*	region1389	M.plus	X1031	ENSMUSG00000032091	45172726	45204092	-	upstream	-41964	41949	Overlapping	Tmprss4
	chr9	48495371	48495430	60	*	region1391	M.plus	X1032	ENSMUSG00000063543	48450400	48450786	+	downstream	45000	44585	Overlapping	Gm5616
	chr9	50528711	50528730	20	*	region1392	M.plus	X1033	ENSMUSG00000101304	50488795	50507823	-	upstream	-20897	20888	Overlapping	Plet1os
	chr9	50604011	50604030	20	*	region1393	M.plus	X1034	ENSMUSG00000032066	50533087	50555181	-	upstream	-48839	48830	Overlapping	Bco2
	chr9	53247981	53248110	130	*	region1395	M.plus	X1035	ENSMUSG00000053289	53098454	53248112	-	inside	66	2	NearestLocation	Ddx10
	chr9	56223701	56223900	200	*	region1396	M.plus	X1036	ENSMUSG00000074305	56201126	56418067	-	inside	194267	22575	Overlapping	Peak1
	chr9	57203071	57203100	30	*	region1397	M.plus	X1037	ENSMUSG00000032299	57155041	57158299	-	upstream	-44787	44772	Overlapping	Commd4
	chr9	57640221	57640240	20	*	region1399	M.plus	X1038	ENSMUSG00000032308	57589452	57596233	+	downstream	50778	43988	Overlapping	Ulk3
	chr9	58247261	58247350	90	*	region1400	M.plus	X1039	ENSMUSG00000051243	58196298	58204319	-	upstream	-42987	42942	Overlapping	Islr2
	chr9	59750841	59751010	170	*	region1402	M.plus	X1040	ENSMUSG00000074259	59680144	59718874	+	downstream	70782	31967	Overlapping	Gramd2
	chr9	61546561	61547160	600	*	region1403	M.plus	X1041	ENSMUSG00000032280	61372366	61418497	+	downstream	174494	128064	NearestLocation	Tle3
	chr9	61667411	61667450	40	*	region1404	M.plus	X1042	ENSMUSG00000007892	61913284	61914538	-	downstream	247108	245834	NearestLocation	Rplp1
	chr9	63132961	63133050	90	*	region1405	M.plus	X1043	ENSMUSG00000094201	63133283	63133389	+	upstream	-277	233	NearestLocation	Gm25064
	chr9	65032371	65032400	30	*	region1407	M.plus	X1044	ENSMUSG00000034263	64960832	64986974	+	downstream	71554	45397	Overlapping	Vwa9
	chr9	65294001	65294480	480	*	region1408	M.plus	X1045	ENSMUSG00000042254	65265180	65280605	+	downstream	29060	13396	Overlapping	Cilp
	chr9	66060051	66060290	240	*	region1409	M.plus	X1046	ENSMUSG00000032384	65908974	66045009	+	downstream	151196	15042	Overlapping	Csnk1g1
	chr9	66511691	66512010	320	*	region1410	M.plus	X1047	ENSMUSG00000038664	66350450	66508775	+	downstream	161400	2916	Overlapping	Herc1
	chr9	67043871	67044030	160	*	region1412	M.plus	X1048	ENSMUSG00000032366	67022590	67049406	-	inside	5456	5376	NearestLocation	Tpm1
	chr9	67840211	67840400	190	*	region1413	M.plus	X1049	ENSMUSG00000047990	67830532	67832330	-	upstream	-7976	7881	Overlapping	C2cd4a
	chr9	70503701	70503760	60	*	region1414	M.plus	X1050	ENSMUSG00000032217	70425429	70503725	-	overlapStart	-5	24	NearestLocation	Rnf111
	chr9	70542481	70542930	450	*	region1415	M.plus	X1051	ENSMUSG00000032217	70425429	70503725	-	upstream	-38981	38756	Overlapping	Rnf111
	chr9	70678821	70678870	50	*	region1416	M.plus	X1052	ENSMUSG00000042444	70599014	70657174	-	upstream	-21672	21647	Overlapping	Fam63b
	chr9	72532261	72532300	40	*	region1417	M.plus	X1053	ENSMUSG00000090626	72450394	72492212	-	upstream	-40068	40049	Overlapping	Tex9
	chr9	75410061	75410180	120	*	region1418	M.plus	X1054	ENSMUSG00000042688	75369062	75410005	-	upstream	-115	56	Overlapping	Mapk6
	chr9	78108601	78108750	150	*	region1419	M.plus	X1055	ENSMUSG00000023333	78051958	78065624	+	downstream	56718	42977	Overlapping	Gcm1
	chr9	78448101	78448200	100	*	region1420	M.plus	X1056	ENSMUSG00000070291	78395777	78423587	+	downstream	52373	24514	Overlapping	Ddx43
	chr9	79759741	79759790	50	*	region1421	M.plus	X1057	ENSMUSG00000032332	79598991	79718831	-	upstream	-40935	40910	Overlapping	Col12a1
	chr9	79793521	79793670	150	*	region1422	M.plus	X1058	ENSMUSG00000032330	79755241	79759853	-	upstream	-33743	33668	Overlapping	Cox7a2
	chr9	80067151	80067190	40	*	region1423	M.plus	X1059	ENSMUSG00000088908	80037429	80037714	+	downstream	29741	29437	Overlapping	Gm25433
	chr9	80814141	80814160	20	*	region1424	M.plus	X1060	ENSMUSG00000098685	80802651	80864861	+	inside	11499	11490	NearestLocation	Gm27224
	chr9	88523021	88523060	40	*	region1426	M.plus	X1061	ENSMUSG00000032423	88449731	88482574	-	upstream	-40466	40447	Overlapping	Syncrip
	chr9	100643311	100643540	230	*	region1430	M.plus	X1062	ENSMUSG00000037286	100597798	100959375	+	inside	45628	45513	Overlapping	Stag1
	chr9	101073701	101073730	30	*	region1432	M.plus	X1063	ENSMUSG00000032527	100982032	101034898	-	upstream	-38818	38803	Overlapping	Pccb
	chr9	107554351	107554590	240	*	region1436	M.plus	X1064	ENSMUSG00000010066	107399612	107529343	+	downstream	154858	25008	Overlapping	Cacna2d2
	chr9	107872731	107872850	120	*	region1437	M.plus	X1065	ENSMUSG00000032582	107773559	107873237	-	inside	447	387	NearestLocation	Rbm6
	chr9	108305911	108306340	430	*	region1438	M.plus	X1066	ENSMUSG00000039952	108204634	108263958	-	upstream	-42168	41953	Overlapping	Dag1
	chr9	108566971	108566990	20	*	region1439	M.plus	X1067	ENSMUSG00000032604	108507713	108559568	+	downstream	59267	7403	Overlapping	Qars
	chr9	108649311	108649430	120	*	region1440	M.plus	X1068	ENSMUSG00000064145	108602942	108649386	-	overlapStart	16	44	NearestLocation	Arih2
	chr9	109931541	109931590	50	*	region1442	M.plus	X1069	ENSMUSG00000032477	109875579	109893888	+	downstream	55987	37653	Overlapping	Cdc25a
	chr9	110305091	110305400	310	*	region1444	M.plus	X1070	ENSMUSG00000032482	110243783	110262575	+	downstream	61463	42516	Overlapping	Cspg5
	chr9	110408141	110408440	300	*	region1445	M.plus	X1071	ENSMUSG00000032485	110333293	110384935	+	downstream	74997	23206	Overlapping	Scap
	chr9	110656461	110656910	450	*	region1446	M.plus	X1072	ENSMUSG00000044791	110532597	110618633	+	downstream	124089	37828	Overlapping	Setd2
	chr9	111271791	111271940	150	*	region1447	M.plus	X1073	ENSMUSG00000032497	111118111	111225668	+	downstream	153755	46123	Overlapping	Lrrfip2
	chr9	113931261	113931310	50	*	region1448	M.plus	X1074	ENSMUSG00000033392	113812586	113919697	+	downstream	118700	11564	Overlapping	Clasp2
	chr9	114672751	114672770	20	*	region1450	M.plus	X1075	ENSMUSG00000056167	114585878	114640200	-	upstream	-32560	32551	Overlapping	Cnot10
	chr9	114689351	114689380	30	*	region1452	M.plus	X1076	ENSMUSG00000056167	114585878	114640200	-	upstream	-49166	49151	Overlapping	Cnot10
	chr9	115310851	115310920	70	*	region1453	M.plus	X1077	ENSMUSG00000032437	115242607	115310421	-	upstream	-465	430	NearestLocation	Stt3b
	chr9	119444871	119444980	110	*	region1455	M.plus	X1078	ENSMUSG00000061393	119402444	119433501	+	downstream	42482	11370	Overlapping	Acvr2b
	chr9	120127641	120127790	150	*	region1456	M.plus	X1079	ENSMUSG00000042262	120092133	120094906	+	downstream	35583	32735	Overlapping	Ccr8
	chr9	120571451	120571580	130	*	region1457	M.plus	X1080	ENSMUSG00000041608	120539818	120568318	+	downstream	31698	3133	Overlapping	Entpd3
	chr9	120933221	120933360	140	*	region1459	M.plus	X1081	ENSMUSG00000100146	120913774	120915252	-	upstream	-18038	17969	Overlapping	1700020M21Rik
	chr9	122281481	122281810	330	*	region1460	M.plus	X1082	ENSMUSG00000037949	122175879	122294374	-	inside	12728	12564	Overlapping	Ano10
	chr9	122351531	122351790	260	*	region1461	M.plus	X1083	ENSMUSG00000097572	122306130	122310928	-	upstream	-40732	40603	Overlapping	Gm26797
	chr9	123925471	123925530	60	*	region1463	M.plus	X1084	ENSMUSG00000025804	123962126	123968692	-	downstream	43192	36596	NearestLocation	Ccr1
	chrX	33416481	33416540	60	*	region1466	M.plus	X1085	ENSMUSG00000095264	33399414	33400124	+	downstream	17096	16357	Overlapping	Gm2854
	chrX	74085671	74085700	30	*	region1467	M.plus	X1086	ENSMUSG00000031393	74026592	74135363	-	inside	49677	49663	Overlapping	Mecp2
	chrX	87238351	87238420	70	*	region1468	M.plus	X1087	ENSMUSG00000052372	86740870	88115645	-	inside	877259	497481	Overlapping	Il1rapl1
	chrX	142390461	142390520	60	*	region1469	M.plus	X1088	ENSMUSG00000031278	142317993	142390535	-	inside	45	15	NearestLocation	Acsl4
	chrX	162760351	162760370	20	*	region1470	M.plus	X1089	ENSMUSG00000086034	162735078	162736613	-	upstream	-23747	23738	Overlapping	Gm15201
	chr1	36691301	36691490	190	*	region10	Mp.S	X1303	ENSMUSG00000046337	36562692	36683183	-	upstream	-8213	8118	Overlapping	Fam178b
	chr1	52113701	52113870	170	*	region17")	Mp.S	X1304	ENSMUSG00000062939	51987148	52107189	+	downstream	126638	6512	Overlapping	Stat4
	chr1	106058481	106058750	270	*	region35")	Mp.S	X1305	ENSMUSG00000038866	105990406	106034074	+	downstream	68210	24407	Overlapping	Zcchc2
	chr1	133020191	133020430	240	*	region47")	Mp.S	X1306	ENSMUSG00000054387	132959484	133030561	-	inside	10251	10131	Overlapping	Mdm4
	chr1	134079341	134079470	130	*	region48")	Mp.S	X1307	ENSMUSG00000099507	134032441	134033378	-	upstream	-46028	45963	Overlapping	Gm18970
	chr1	167268951	167269200	250	*	region68")	Mp.S	X1308	ENSMUSG00000026558	167222883	167285320	-	inside	16244	16120	Overlapping	Uck2
	chr10	19183111	19183300	190	*	region105	Mp.S	X1309	ENSMUSG00000019850	19000910	19015657	-	upstream	-167549	167454	NearestLocation	Tnfaip3
	chr10	39456301	39456600	300	*	region112")	Mp.S	X1310	ENSMUSG00000019843	39368855	39565381	+	inside	87595	87446	Overlapping	Fyn
	chr10	60002751	60003170	420	*	region121	Mp.S	X1311	ENSMUSG00000020107	59987409	60003135	-	overlapStart	175	35	Overlapping	Anapc16
	chr10	61588181	61588600	420	*	region123	Mp.S	X1312	ENSMUSG00000037151	61475833	61582226	+	downstream	112557	5955	Overlapping	Lrrc20
	chr10	96243431	96243590	160	*	region166	Mp.S	X1313	ENSMUSG00000094523	96164331	96164431	+	downstream	79179	79000	NearestLocation	Gm22913
	chr10	111995961	111996130	170	*	region168	Mp.S	X1314	ENSMUSG00000063334	111972664	111988432	+	downstream	23382	7529	Overlapping	Krr1
	chr11	23080551	23080900	350	*	region199	Mp.S	X1315	ENSMUSG00000049811	23007531	23030788	+	downstream	73195	49763	Overlapping	Fam161a
	chr11	50024861	50025120	260	*	region208	Mp.S	X1316	ENSMUSG00000020374	49901835	49980994	+	downstream	123155	43867	Overlapping	Rasgef1c
	chr11	54848051	54848150	100	*	region215")	Mp.S	X1317	ENSMUSG00000086789	54819919	54824967	+	downstream	28181	23084	Overlapping	Lyrm7os
	chr11	70654911	70655140	230	*	region241	Mp.S	X1318	ENSMUSG00000020827	70562881	70614483	+	downstream	92145	40428	Overlapping	Mink1
	chr11	78094481	78094800	320	*	region248")	Mp.S	X1319	ENSMUSG00000061981	78037931	78060434	+	downstream	56709	34047	Overlapping	Flot2
	chr11	86257521	86257750	230	*	region255	Mp.S	X1320	ENSMUSG00000085208	86201370	86304443	+	inside	56266	46693	Overlapping	Brip1os
	chr11	97310191	97310370	180	*	region267	Mp.S	X1321	ENSMUSG00000001441	97205842	97280638	-	upstream	-29642	29553	Overlapping	Npepps
	chr11	116434461	116434650	190	*	region294	Mp.S	X1322	ENSMUSG00000052949	116336353	116413032	-	upstream	-21524	21429	Overlapping	Rnf157
	chr11	118248561	118248740	180	*	region299	Mp.S	X1323	ENSMUSG00000017132	118132019	118248592	-	overlapStart	-58	31	NearestLocation	Cyth1
	chr11	120572871	120573180	310	*	region308	Mp.S	X1324	ENSMUSG00000084983	120526855	120531784	-	upstream	-41242	41087	Overlapping	Gm11789
	chr12	100778991	100779360	370	*	region356	Mp.S	X1325	ENSMUSG00000064572	100769023	100769128	-	upstream	-10048	9863	Overlapping	Gm25801
	chr12	110696301	110696810	510	*	region362	Mp.S	X1326	ENSMUSG00000018707	110601452	110666945	+	downstream	95104	29356	Overlapping	Dync1h1
	chr13	20135421	20135660	240	*	region377	Mp.S	X1327	ENSMUSG00000041112	20090596	20606528	+	inside	44944	44825	NearestLocation	Elmo1
	chr13	24761981	24762120	140	*	region380	Mp.S	X1328	ENSMUSG00000036006	24582189	24733816	+	downstream	179861	28165	Overlapping	Fam65b
	chr13	48878611	48878810	200	*	region390")	Mp.S	X1329	ENSMUSG00000038025	48801750	48870885	-	upstream	-7825	7726	Overlapping	Phf2
	chr13	56196431	56196740	310	*	region401")	Mp.S	X1330	ENSMUSG00000077799	56167600	56167722	+	downstream	28986	28709	Overlapping	Gm25148
	chr14	56834681	56834970	290	*	region451	Mp.S	X1331	ENSMUSG00000094250	56787517	56787687	-	upstream	-47139	46994	Overlapping	Gm4479
	chr14	62037641	62037750	110	*	region460	Mp.S	X1332	ENSMUSG00000098096	62201915	62204352	-	downstream	166656	164165	NearestLocation	Gm26969
	chr15	27630711	27630980	270	*	region477	Mp.S	X1333	ENSMUSG00000022265	27466677	27594909	+	downstream	164169	35802	Overlapping	Ank
	chr15	34067111	34067310	200	*	region478	Mp.S	X1334	ENSMUSG00000022255	34082694	34142386	+	upstream	-15484	15384	NearestLocation	Mtdh
	chr15	53310541	53310680	140	*	region487")	Mp.S	X1335	ENSMUSG00000061731	53064038	53346159	-	inside	35549	35479	NearestLocation	Ext1
	chr15	60009571	60010040	470	*	region491	Mp.S	X1336	ENSMUSG00000093849	59977722	59978171	+	downstream	32084	31400	Overlapping	Gm7083
	chr15	79659061	79659300	240	*	region505	Mp.S	X1337	ENSMUSG00000042564	79609576	79658956	-	upstream	-224	105	Overlapping	Fam227a
	chr15	85811611	85811770	160	*	region513	Mp.S	X1338	ENSMUSG00000022383	85734983	85802819	+	downstream	76707	8792	Overlapping	Ppara
	chr15	97964151	97964390	240	*	region523	Mp.S	X1339	ENSMUSG00000089233	97935285	97935595	+	downstream	28985	28556	Overlapping	Gm22202
	chr15	102405471	102406080	610	*	region530	Mp.S	X1340	ENSMUSG00000060284	102356609	102366325	-	upstream	-39451	39146	Overlapping	Sp7
	chr16	35983171	35983530	360	*	region563	Mp.S	X1341	ENSMUSG00000049502	35926511	35939151	-	upstream	-44199	44020	Overlapping	Dtx3l
	chr16	90727341	90727600	260	*	region578	Mp.S	X1342	ENSMUSG00000022978	90719312	90727404	-	overlapStart	-66	63	Overlapping	Mis18a
	chr16	93831861	93832270	410	*	region580	Mp.S	X1343	ENSMUSG00000022946	93711907	93810585	+	downstream	120159	21276	Overlapping	Dopey2
	chr17	21478371	21478650	280	*	region591	Mp.S	X1344	ENSMUSG00000023882	21423227	21435640	+	downstream	55283	42731	Overlapping	Zfp54
	chr17	27635091	27635380	290	*	region603	Mp.S	X1345	ENSMUSG00000024213	27579382	27623465	-	upstream	-11771	11626	Overlapping	Nudt3
	chr17	29078791	29079200	410	*	region609	Mp.S	X1346	ENSMUSG00000071172	29032673	29043366	+	downstream	46323	35425	Overlapping	Srsf3
	chr17	29091651	29092070	420	*	region611")	Mp.S	X1347	ENSMUSG00000071172	29032673	29043366	+	downstream	59187	48285	Overlapping	Srsf3
	chr17	29614621	29614910	290	*	region612	Mp.S	X1348	ENSMUSG00000042203	29549788	29606895	+	downstream	64978	7726	Overlapping	Tbc1d22b
	chr17	34981791	34981990	200	*	region626")	Mp.S	X1349	ENSMUSG00000007038	34931253	34935953	+	downstream	50637	45838	Overlapping	Neu1
	chr17	36100261	36100340	80	*	region633")	Mp.S	X1350	ENSMUSG00000073407	36042961	36058645	+	downstream	57339	41616	Overlapping	Gm6034
	chr17	45433541	45433760	220	*	region636	Mp.S	X1351	ENSMUSG00000023932	45391892	45433707	-	overlapStart	57	53	NearestLocation	Cdc5l
	chr17	45686271	45686460	190	*	region637	Mp.S	X1352	ENSMUSG00000058626	45630204	45659325	-	upstream	-27041	26946	Overlapping	Capn11
	chr17	56672961	56673450	490	*	region648	Mp.S	X1353	ENSMUSG00000041168	56614301	56626903	-	upstream	-46303	46058	Overlapping	Lonp1
	chr17	57121981	57122190	210	*	region653")	Mp.S	X1354	ENSMUSG00000002668	57066056	57078510	-	upstream	-43576	43471	Overlapping	Dennd1c
	chr17	75551841	75551980	140	*	region661	Mp.S	X1355	ENSMUSG00000071042	75435905	75529043	+	downstream	116005	22798	Overlapping	Rasgrp3
	chr17	86956411	86957000	590	*	region672	Mp.S	X1356	ENSMUSG00000037689	86917348	86922366	+	downstream	39358	34045	Overlapping	Tmem247
	chr18	31910621	31910840	220	*	region684	Mp.S	X1357	ENSMUSG00000024400	31804057	31908987	+	downstream	106673	1634	Overlapping	Wdr33
	chr18	35771321	35771600	280	*	region692	Mp.S	X1358	ENSMUSG00000073598	35703225	35730869	+	downstream	68235	40452	Overlapping	1700066B19Rik
	chr19	3533451	3533930	480	*	region709	Mp.S	X1359	ENSMUSG00000024908	3454933	3575749	-	inside	42059	41819	NearestLocation	Ppp6r3
	chr19	4121241	4121350	110	*	region710	Mp.S	X1360	ENSMUSG00000064400	4078298	4078512	-	upstream	-42784	42729	Overlapping	Gm23927
	chr19	7483201	7483350	150	*	region731	Mp.S	X1361	ENSMUSG00000024758	7425901	7483289	-	overlapStart	13	61	NearestLocation	Rtn3
	chr19	24477371	24477630	260	*	region739	Mp.S	X1362	ENSMUSG00000024867	24294794	24555872	-	inside	78372	78242	Overlapping	Pip5k1b
	chr2	25332581	25332800	220	*	region762	Mp.S	X1363	ENSMUSG00000026965	25272478	25285915	+	downstream	60212	46666	Overlapping	Anapc2
	chr2	26140531	26140880	350	*	region763	Mp.S	X1364	ENSMUSG00000026932	26055535	26123220	-	upstream	-17486	17311	Overlapping	Nacc2
	chr2	37360011	37360330	320	*	region781	Mp.S	X1365	ENSMUSG00000049018	37331749	37332732	+	downstream	28421	27279	Overlapping	Olfr368
	chr2	71055251	71055880	630	*	region787	Mp.S	X1366	ENSMUSG00000041975	70964561	71055583	-	overlapStart	17	297	NearestLocation	Mettl8
	chr2	127270571	127270880	310	*	region815	Mp.S	X1367	ENSMUSG00000003660	127208386	127240451	+	downstream	62340	30120	Overlapping	Snrnp200
	chr2	157135101	157135270	170	*	region837	Mp.S	X1368	ENSMUSG00000074628	157087055	157096482	+	downstream	48131	38619	Overlapping	Tldc2
	chr2	164761521	164761690	170	*	region843	Mp.S	X1369	ENSMUSG00000074593	164715305	164718068	+	downstream	46301	43453	Overlapping	Spint5
	chr2	164879921	164880040	120	*	region845")	Mp.S	X1370	ENSMUSG00000039873	164830732	164833456	-	upstream	-46524	46465	Overlapping	Neurl2
	chr2	165789001	165789210	210	*	region846")	Mp.S	X1371	ENSMUSG00000017897	165595032	165771727	+	downstream	194074	17274	Overlapping	Eya2
	chr3	68979231	68979360	130	*	region874")	Mp.S	X1372	ENSMUSG00000027778	68892499	69004570	-	inside	25274	25210	NearestLocation	Ift80
	chr3	88835031	88835210	180	*	region884	Mp.S	X1373	ENSMUSG00000078684	88775216	88825587	+	downstream	59904	9444	Overlapping	5830417I10Rik
	chr3	90433631	90433920	290	*	region887	Mp.S	X1374	ENSMUSG00000027932	90385239	90389938	-	upstream	-43838	43693	Overlapping	Slc27a3
	chr3	131337791	131337990	200	*	region904	Mp.S	X1375	ENSMUSG00000027983	131290491	131303227	-	upstream	-34663	34564	Overlapping	Cyp2u1
	chr3	136790611	136790760	150	*	region905")	Mp.S	X1376	ENSMUSG00000028161	136670124	136937727	+	inside	120562	120487	NearestLocation	Ppp3ca
	chr4	11156041	11156480	440	*	region913	Mp.S	X1377	ENSMUSG00000086765	11122805	11126998	+	downstream	33455	29043	Overlapping	Gm11827
	chr4	33273551	33273770	220	*	region917")	Mp.S	X1378	ENSMUSG00000054679	33208991	33233340	+	downstream	64669	40211	Overlapping	Srsf12
	chr4	43975921	43976200	280	*	region923")	Mp.S	X1379	ENSMUSG00000028476	43875530	43944806	+	downstream	100530	31115	Overlapping	Reck
	chr4	59226601	59226730	130	*	region934")	Mp.S	X1380	ENSMUSG00000028381	59189257	59222833	+	downstream	37409	3768	Overlapping	Ugcg
	chr4	108619781	108620100	320	*	region947")	Mp.S	X1381	ENSMUSG00000063800	108563172	108579336	-	upstream	-40604	40445	Overlapping	Prpf38a
	chr4	118076611	118076790	180	*	region952	Mp.S	X1382	ENSMUSG00000028538	117932154	118134914	-	inside	58214	58124	NearestLocation	St3gal3
	chr4	129618971	129619260	290	*	region962	Mp.S	X1383	ENSMUSG00000000409	129548344	129573641	-	upstream	-45475	45330	Overlapping	Lck
	chr4	132353591	132353780	190	*	region966	Mp.S	X1384	ENSMUSG00000086290	132308678	132311024	+	downstream	45008	42567	Overlapping	Snhg12
	chr4	150909661	150910130	470	*	region1000	Mp.S	X1385	ENSMUSG00000028967	150853919	150868892	+	downstream	55977	40769	Overlapping	Errfi1
	chr5	23247721	23248400	680	*	region1011	Mp.S	X1386	ENSMUSG00000098903	23279866	23279911	-	downstream	31851	31466	NearestLocation	Gm28022
	chr5	24659141	24659390	250	*	region1012	Mp.S	X1387	ENSMUSG00000038165	24645453	24648860	+	downstream	13813	10281	NearestLocation	1700022A21Rik
	chr5	77310311	77310500	190	*	region1029	Mp.S	X1388	ENSMUSG00000029249	77265491	77286432	+	downstream	44915	23879	Overlapping	Rest
	chr5	90383011	90383410	400	*	region1031	Mp.S	X1389	ENSMUSG00000055204	90227190	90366185	-	upstream	-17025	16826	Overlapping	Ankrd17
	chr5	129941691	129941970	280	*	region1067	Mp.S	X1390	ENSMUSG00000025537	129863421	129898549	-	upstream	-43281	43142	Overlapping	Phkg1
	chr5	137786201	137786780	580	*	region1080	Mp.S	X1391	ENSMUSG00000045348	137730883	137741607	-	upstream	-44883	44594	Overlapping	Nyap1
	chr6	28532661	28532700	40	*	region1102	Mp.S	X1392	ENSMUSG00000001424	28475139	28935162	+	inside	57541	57522	Overlapping	Snd1
	chr6	38366261	38366570	310	*	region1107")	Mp.S	X1393	ENSMUSG00000029826	38305286	38354603	-	upstream	-11813	11658	Overlapping	Zc3hav1
	chr6	100833391	100833640	250	*	region1136	Mp.S	X1394	ENSMUSG00000030074	100704734	100805081	+	downstream	128782	28310	Overlapping	Gxylt2
	chr6	113039731	113039930	200	*	region1138	Mp.S	X1395	ENSMUSG00000065309	113035843	113035934	-	upstream	-3896	3797	NearestLocation	Gm23244
	chr6	136930601	136930810	210	*	region1163	Mp.S	X1396	ENSMUSG00000030219	136907311	136922180	-	upstream	-8526	8421	NearestLocation	Erp27
	chr6	145883741	145883900	160	*	region1167")	Mp.S	X1397	ENSMUSG00000030256	145858243	145865558	-	upstream	-18262	18183	NearestLocation	Bhlhe41
	chr7	4137211	4137450	240	*	region1170	Mp.S	X1398	ENSMUSG00000086155	4074125	4120728	-	upstream	-16602	16483	Overlapping	9430041J12Rik
	chr7	18990971	18991170	200	*	region1178")	Mp.S	X1399	ENSMUSG00000030411	18925888	18965319	+	downstream	65182	25652	Overlapping	Nova2
	chr7	24316571	24316780	210	*	region1179	Mp.S	X1400	ENSMUSG00000055305	24270420	24276827	+	downstream	46256	39744	Overlapping	Zfp93
	chr7	24884491	24885330	840	*	region1184	Mp.S	X1401	ENSMUSG00000011350	24818795	24840275	+	downstream	66115	44216	Overlapping	Gm5893
	chr7	38084871	38085070	200	*	region1203	Mp.S	X1402	ENSMUSG00000002068	38097984	38107534	-	downstream	22564	12914	NearestLocation	Ccne1
	chr7	46251931	46252130	200	*	region1210	Mp.S	X1403	ENSMUSG00000030838	46195350	46238503	-	upstream	-13527	13428	Overlapping	Ush1c
	chr7	46602021	46602430	410	*	region1211	Mp.S	X1404	ENSMUSG00000030839	46443168	46639807	-	inside	37581	37377	NearestLocation	Sergef
	chr7	63938951	63939270	320	*	region1214	Mp.S	X1405	ENSMUSG00000052040	63886347	63938915	-	upstream	-195	36	NearestLocation	Klf13
	chr7	79954761	79954960	200	*	region1224	Mp.S	X1406	ENSMUSG00000063801	79875332	79920640	-	upstream	-34220	34121	Overlapping	Ap3s2
	chr7	79955201	79955630	430	*	region1225	Mp.S	X1407	ENSMUSG00000063801	79875332	79920640	-	upstream	-34776	34561	Overlapping	Ap3s2
	chr7	100159441	100159790	350	*	region1239	Mp.S	X1408	ENSMUSG00000030726	100082111	100121565	-	upstream	-38051	37876	Overlapping	Pold3
	chr7	100943391	100943680	290	*	region1241	Mp.S	X1409	ENSMUSG00000032875	100869746	100932161	-	upstream	-11375	11230	NearestLocation	Arhgef17
	chr8	4611851	4612300	450	*	region1272")	Mp.S	X1410	ENSMUSG00000058748	4625840	4629380	+	upstream	-13764	13540	NearestLocation	Zfp958
	chr8	4612561	4613030	470	*	region1273	Mp.S	X1411	ENSMUSG00000058748	4625840	4629380	+	upstream	-13044	12810	NearestLocation	Zfp958
	chr8	25131021	25131320	300	*	region1286	Mp.S	X1412	ENSMUSG00000031557	25039144	25102194	-	upstream	-28976	28827	Overlapping	Plekha2
	chr8	33574081	33574290	210	*	region1291")	Mp.S	X1413	ENSMUSG00000009628	33516738	33585582	+	inside	57448	11292	Overlapping	Tex15
	chr8	91081911	91082310	400	*	region1327	Mp.S	X1414	ENSMUSG00000056608	90828835	91054508	+	downstream	253275	27403	Overlapping	Chd9
	chr8	94098441	94098680	240	*	region1328	Mp.S	X1415	ENSMUSG00000033009	94037198	94067921	+	downstream	61362	30520	Overlapping	Ogfod1
	chr9	57203391	57203860	470	*	region1398	Mp.S	X1416	ENSMUSG00000032299	57155041	57158299	-	upstream	-45327	45092	Overlapping	Commd4
	chr9	66946141	66946750	610	*	region1411")	Mp.S	X1417	ENSMUSG00000036943	66843672	66919705	-	upstream	-26741	26436	Overlapping	Rab8b
	chr9	96800411	96800690	280	*	region1428	Mp.S	X1418	ENSMUSG00000040433	96682770	96752831	-	upstream	-47719	47580	Overlapping	Zbtb38
	chr9	103450911	103451230	320	*	region1433	Mp.S	X1419	ENSMUSG00000101419	103409169	103409545	+	downstream	41901	41366	Overlapping	Gm29600
	chr9	110131801	110132110	310	*	region1443	Mp.S	X1420	ENSMUSG00000032479	109931458	110083946	+	downstream	200498	47855	Overlapping	Map4

## Sheet: ++ & m+ 131
131	seqnames	start	end	width	strand	region	geno	peak	feature	start_position	end_position	feature_strand	insideFeature	distancetoFeature	shortestDistance	fromOverlappingOrNearest	gene_name
	chr1	127219441	127219930	490	*	region40	Mp.S.W	X1421	ENSMUSG00000036155	127205015	127488336	+	inside	14671	14426	NearestLocation	Mgat5
	chr1	131138921	131139910	990	*	region45	Mp.S.W	X1422	ENSMUSG00000016528	131053700	131097826	-	upstream	-41590	41095	Overlapping	Mapkapk2
	chr1	135766051	135766470	420	*	region52	Mp.S.W	X1423	ENSMUSG00000026421	135720061	135752232	+	downstream	46199	13819	Overlapping	Csrp1
	chr1	155055151	155057430	2280	*	region59	Mp.S.W	X1424	ENSMUSG00000101880	155011332	155057179	-	overlapStart	889	251	NearestLocation	Gm29282
	chr1	162295491	162295840	350	*	region64	Mp.S.W	X1425	ENSMUSG00000040265	161982453	162478034	-	inside	182368	182194	Overlapping	Dnm3
	chr10	61588901	61589680	780	*	region124	Mp.S.W	X1426	ENSMUSG00000037151	61475833	61582226	+	downstream	113457	6675	Overlapping	Lrrc20
	chr10	117717591	117718040	450	*	region174	Mp.S.W	X1427	ENSMUSG00000020183	117629500	117687352	+	downstream	88316	30239	Overlapping	Cpm
	chr11	6526841	6528140	1300	*	region192	Mp.S.W	X1428	ENSMUSG00000086839	6475425	6493535	+	downstream	52065	33306	Overlapping	Gm11973
	chr11	17183201	17183440	240	*	region196	Mp.S.W	X1429	ENSMUSG00000033953	17159263	17200375	+	inside	24057	16935	Overlapping	Ppp3r1
	chr11	40755161	40755620	460	*	region206	Mp.S.W	X1430	ENSMUSG00000020330	40701395	40733422	-	upstream	-21968	21739	Overlapping	Hmmr
	chr11	50778691	50779180	490	*	region210	Mp.S.W	X1431	ENSMUSG00000036545	50602084	50807573	+	inside	176852	28393	Overlapping	Adamts2
	chr11	58103801	58104060	260	*	region218	Mp.S.W	X1432	ENSMUSG00000037331	58009064	58062034	+	downstream	94866	41767	Overlapping	Larp1
	chr11	94273221	94275400	2180	*	region263	Mp.S.W	X1433	ENSMUSG00000044177	94235956	94246005	-	upstream	-28305	27216	Overlapping	Wfikkn2
	chr11	109894331	109894810	480	*	region290	Mp.S.W	X1434	ENSMUSG00000087393	109845878	109848476	+	downstream	48692	45855	Overlapping	1700023C21Rik
	chr11	120229881	120230220	340	*	region304	Mp.S.W	X1435	ENSMUSG00000075389	120185400	120189852	-	upstream	-40198	40029	Overlapping	2810410L24Rik
	chr12	79720561	79721150	590	*	region341	Mp.S.W	X1436	ENSMUSG00000101696	79963568	79963872	+	upstream	-242712	242418	NearestLocation	Gm28056
	chr12	91589911	91590400	490	*	region350	Mp.S.W	X1437	ENSMUSG00000020963	91400994	91540509	+	downstream	189162	49402	Overlapping	Tshr
	chr12	98746591	98747130	540	*	region351	Mp.S.W	X1438	ENSMUSG00000021009	98676741	98737405	-	upstream	-9455	9186	Overlapping	Ptpn21
	chr12	104999231	104999600	370	*	region361	Mp.S.W	X1439	ENSMUSG00000054150	104929949	105009809	-	inside	10393	10209	NearestLocation	Syne3
	chr12	110724601	110726030	1430	*	region364	Mp.S.W	X1440	ENSMUSG00000056508	110667689	110682619	-	upstream	-42697	41982	Overlapping	1700001K19Rik
	chr13	58128481	58128740	260	*	region402	Mp.S.W	X1441	ENSMUSG00000014164	58004221	58113592	-	upstream	-15018	14889	Overlapping	Klhl3
	chr14	64440481	64440890	410	*	region462	Mp.S.W	X1442	ENSMUSG00000054733	64122623	64455903	-	inside	15217	15013	NearestLocation	Msra
	chr14	76084221	76084510	290	*	region467	Mp.S.W	X1443	ENSMUSG00000022008	76086232	76110815	-	downstream	26449	1722	NearestLocation	Gpalpp1
	chr14	86810431	86810730	300	*	region469	Mp.S.W	X1444	ENSMUSG00000022021	86655367	87141224	-	inside	330644	155064	NearestLocation	Diap3
	chr15	36389761	36390100	340	*	region479	Mp.S.W	X1445	ENSMUSG00000068579	36308144	36308956	-	upstream	-80974	80805	NearestLocation	Rpl7a-ps3
	chr16	43574151	43574590	440	*	region566	Mp.S.W	X1446	ENSMUSG00000022708	42875881	43642602	+	inside	698489	68012	Overlapping	Zbtb20
	chr16	50700171	50700540	370	*	region571	Mp.S.W	X1447	ENSMUSG00000083692	50665008	50666346	-	upstream	-34010	33825	Overlapping	Gm9575
	chr17	29090481	29091340	860	*	region610	Mp.S.W	X1448	ENSMUSG00000071172	29032673	29043366	+	downstream	58237	47115	Overlapping	Srsf3
	chr17	72179711	72179930	220	*	region658	Mp.S.W	X1449	ENSMUSG00000055471	71869442	72603709	-	inside	423889	310269	Overlapping	Alk
	chr18	40186011	40186400	390	*	region693	Mp.S.W	X1450	ENSMUSG00000024487	40204865	40219399	-	downstream	33193	18465	NearestLocation	Yipf5
	chr18	61555041	61555280	240	*	region698	Mp.S.W	X1451	ENSMUSG00000045094	61493794	61536536	-	upstream	-18624	18505	Overlapping	Arhgef37
	chr18	82546861	82547210	350	*	region705	Mp.S.W	X1452	ENSMUSG00000041607	82475146	82585637	+	inside	71890	38427	Overlapping	Mbp
	chr19	36451221	36451540	320	*	region743	Mp.S.W	X1453	ENSMUSG00000024805	36379067	36456192	+	inside	72313	4652	Overlapping	Pcgf5
	chr19	44253591	44255040	1450	*	region745	Mp.S.W	X1454	ENSMUSG00000025202	44203288	44244016	+	downstream	51028	9575	Overlapping	Scd3
	chr2	72995651	72995950	300	*	region789	Mp.S.W	X1455	ENSMUSG00000027109	72936427	72980446	-	upstream	-15354	15205	Overlapping	Sp3
	chr2	75768131	75768860	730	*	region792	Mp.S.W	X1456	ENSMUSG00000087527	75729592	75730172	-	upstream	-38324	37959	Overlapping	Gm13656
	chr2	122217211	122217550	340	*	region809	Mp.S.W	X1457	ENSMUSG00000027233	122120108	122186189	-	upstream	-31191	31022	Overlapping	Patl2
	chr3	14876131	14876810	680	*	region859	Mp.S.W	X1458	ENSMUSG00000027559	14863512	14872523	+	downstream	12958	3608	Overlapping	Car3
	chr3	32364031	32364560	530	*	region863	Mp.S.W	X1459	ENSMUSG00000027663	32334792	32366014	-	inside	1718	1454	NearestLocation	Zmat3
	chr3	87491821	87492070	250	*	region879	Mp.S.W	X1460	ENSMUSG00000048031	87435773	87500678	+	inside	56173	8608	Overlapping	Fcrl5
	chr3	108384401	108384840	440	*	region898	Mp.S.W	X1461	ENSMUSG00000068747	108284091	108361511	+	downstream	100529	22890	Overlapping	Sort1
	chr4	31941541	31941840	300	*	region915	Mp.S.W	X1462	ENSMUSG00000028284	31964097	32023467	+	upstream	-22407	22257	NearestLocation	Map3k7
	chr4	40898621	40899110	490	*	region919	Mp.S.W	X1463	ENSMUSG00000028413	40804602	40854005	-	upstream	-44861	44616	Overlapping	B4galt1
	chr4	128575441	128576060	620	*	region959	Mp.S.W	X1464	ENSMUSG00000028804	127987857	128567656	+	downstream	587893	7785	Overlapping	Csmd2
	chr4	130921231	130921740	510	*	region965	Mp.S.W	X1465	ENSMUSG00000028581	130913125	130936141	+	inside	8361	8106	NearestLocation	Laptm5
	chr4	150048741	150049580	840	*	region999	Mp.S.W	X1466	ENSMUSG00000028980	149979475	150009023	-	upstream	-40137	39718	Overlapping	H6pd
	chr4	155669311	155669630	320	*	region1005	Mp.S.W	X1467	ENSMUSG00000042202	155601416	155623340	+	downstream	68054	45971	Overlapping	Slc35e2
	chr5	22542701	22543040	340	*	region1009")	Mp.S.W	X1468	ENSMUSG00000029012	22486485	22550429	-	inside	7559	7389	NearestLocation	Orc5
	chr5	23219411	23220090	680	*	region1010	Mp.S.W	X1469	ENSMUSG00000098903	23279866	23279911	-	downstream	60161	59776	NearestLocation	Gm28022
	chr5	103732261	103733030	770	*	region1038	Mp.S.W	X1470	ENSMUSG00000029313	103692374	103855322	+	inside	40272	39887	NearestLocation	Aff1
	chr5	123076071	123076400	330	*	region1059	Mp.S.W	X1471	ENSMUSG00000049686	123015074	123030450	+	downstream	61162	45621	Overlapping	Orai1
	chr6	13069661	13069820	160	*	region1098	Mp.S.W	X1472	ENSMUSG00000098052	13055595	13056597	-	upstream	-13143	13064	Overlapping	Gm5300
	chr6	33248741	33249100	360	*	region1103	Mp.S.W	X1473	ENSMUSG00000082217	33247328	33248099	-	upstream	-821	642	Overlapping	Gm1401
	chr7	16308311	16309620	1310	*	region1176	Mp.S.W	X1474	ENSMUSG00000049130	16246743	16259540	-	upstream	-49426	48771	Overlapping	C5ar1
	chr7	45466271	45466900	630	*	region1207	Mp.S.W	X1475	ENSMUSG00000074121	45413695	45417178	+	downstream	52891	49093	Overlapping	Ntf5
	chr7	64326821	64328050	1230	*	region1215	Mp.S.W	X1476	ENSMUSG00000030522	64287653	64340407	+	inside	39783	12357	Overlapping	Mtmr10
	chr7	78895851	78896260	410	*	region1223	Mp.S.W	X1477	ENSMUSG00000030610	78822962	78847236	-	upstream	-48820	48615	Overlapping	Det1
	chr7	132729241	132729910	670	*	region1266	Mp.S.W	X1478	ENSMUSG00000030849	130162451	133123350	-	inside	393774	393440	Overlapping	Fgfr2
	chr8	13548701	13549310	610	*	region1280	Mp.S.W	X1479	ENSMUSG00000031452	13550733	13562461	-	downstream	13455	1423	NearestLocation	1700029H14Rik
	chr8	22433921	22435080	1160	*	region1282	Mp.S.W	X1480	ENSMUSG00000031482	22375554	22398621	-	upstream	-35879	35300	Overlapping	Slc25a15
	chr8	70649471	70649820	350	*	region1303	Mp.S.W	X1481	ENSMUSG00000070003	70597491	70608314	-	upstream	-41332	41157	Overlapping	Ssbp4
	chr8	79294881	79295220	340	*	region1313	Mp.S.W	X1482	ENSMUSG00000031682	79210430	79248583	-	upstream	-46467	46298	Overlapping	1700011L22Rik
	chr8	121832441	121832970	530	*	region1345	Mp.S.W	X1483	ENSMUSG00000092329	119910841	124345722	+	inside	1921865	1921600	Overlapping	Gm20388
	chr9	47898421	47898590	170	*	region1390	Mp.S.W	X1484	ENSMUSG00000032076	47530173	47857637	+	downstream	368333	40784	NearestLocation	Cadm1
	chr9	51105791	51106060	270	*	region1394	Mp.S.W	X1485	ENSMUSG00000060594	51056780	51077094	-	upstream	-28832	28697	Overlapping	Layn
	chr9	83568911	83569350	440	*	region1425	Mp.S.W	X1486	ENSMUSG00000032261	83548327	83638801	+	inside	20803	20584	NearestLocation	Sh3bgrl2
	chr9	97103621	97103970	350	*	region1429	Mp.S.W	X1487	ENSMUSG00000101365	97047444	97067307	-	upstream	-36489	36314	Overlapping	Gm19325
	chr9	106821781	106822080	300	*	region1435	Mp.S.W	X1488	ENSMUSG00000040661	106688082	106789194	-	upstream	-32736	32587	Overlapping	Rad54l2
	chr9	114500291	114500580	290	*	region1449	Mp.S.W	X1489	ENSMUSG00000045594	114401076	114474376	+	downstream	99360	25915	Overlapping	Glb1
	chr1	33991001	33991050	50	*	region6")	Mp.W	X1490	ENSMUSG00000026131	33908225	34308661	+	inside	82801	82776	Overlapping	Dst
	chr1	35905951	35906130	180	*	region8	Mp.W	X1491	ENSMUSG00000102531	35879845	35881119	+	downstream	26195	24832	NearestLocation	RP24-72B22.1
	chr1	46853521	46853790	270	*	region16	Mp.W	X1492	ENSMUSG00000101337	46425592	46807476	+	downstream	428064	46045	Overlapping	Dnah7c
	chr1	74236301	74236480	180	*	region27	Mp.W	X1493	ENSMUSG00000048480	74191785	74194631	-	upstream	-41759	41670	Overlapping	Cxcr1
	chr10	3740581	3740750	170	*	region95	Mp.W	X1494	ENSMUSG00000040624	3740364	3967303	+	inside	302	217	NearestLocation	Plekhg1
	chr10	11281041	11281230	190	*	region102	Mp.W	X1495	ENSMUSG00000097007	11244790	11281221	-	overlapStart	85	9	NearestLocation	4930432B10Rik
	chr11	52098471	52098820	350	*	region212	Mp.W	X1496	ENSMUSG00000097219	51949882	52269514	-	inside	170868	148589	Overlapping	Gm26551
	chr11	68853071	68853470	400	*	region229	Mp.W	X1497	ENSMUSG00000020900	68691559	68816632	+	downstream	161711	36439	Overlapping	Myh10
	chr11	88047401	88047760	360	*	region258	Mp.W	X1498	ENSMUSG00000086193	88011991	88048006	-	inside	426	246	Overlapping	Gm11508
	chr11	88999321	88999760	440	*	region259	Mp.W	X1499	ENSMUSG00000000278	88924020	88955465	-	upstream	-44075	43856	Overlapping	Scpep1
	chr11	104442681	104443100	420	*	region283	Mp.W	X1500	ENSMUSG00000018412	104333229	104468861	-	inside	25971	25761	NearestLocation	Kansl1
	chr11	109608371	109608530	160	*	region289")	Mp.W	X1501	ENSMUSG00000020604	109473374	109573330	+	downstream	135076	35041	Overlapping	Arsg
	chr12	3109771	3110060	290	*	region314")	Mp.W	X1502	ENSMUSG00000092168	3082667	3087041	+	downstream	27249	22730	NearestLocation	Gm9075
	chr12	40893581	40893740	160	*	region324	Mp.W	X1503	ENSMUSG00000035954	40446053	40846486	+	downstream	447607	47095	Overlapping	Dock4
	chr12	80790351	80790640	290	*	region342	Mp.W	X1504	ENSMUSG00000062961	80754046	80760541	-	upstream	-29955	29810	Overlapping	Ccdc177
	chr13	59557381	59557430	50	*	region403	Mp.W	X1505	ENSMUSG00000021557	59449537	59585227	-	inside	27821	27797	NearestLocation	Agtpbp1
	chr14	120055151	120055320	170	*	region475	Mp.W	X1506	ENSMUSG00000044819	120019585	120042435	-	upstream	-12801	12716	NearestLocation	Oxgr1
	chr15	39112601	39112800	200	*	region485	Mp.W	X1507	ENSMUSG00000054196	39076932	39087121	+	downstream	35768	25480	Overlapping	Cthrc1
	chr15	89650691	89650860	170	*	region519	Mp.W	X1508	ENSMUSG00000022621	89582533	89591923	-	upstream	-58853	58768	NearestLocation	Rabl2
	chr16	11134581	11134970	390	*	region541	Mp.W	X1509	ENSMUSG00000022498	11074911	11134650	-	overlapStart	-126	69	NearestLocation	Txndc11
	chr16	29942221	29942530	310	*	region554	Mp.W	X1510	ENSMUSG00000097313	29907519	29946517	-	inside	4141	3987	NearestLocation	Gm26569
	chr16	33115871	33115910	40	*	region559	Mp.W	X1511	ENSMUSG00000078489	32985854	33108601	-	upstream	-7289	7270	NearestLocation	Gm17106
	chr16	35981511	35981880	370	*	region562")	Mp.W	X1512	ENSMUSG00000049502	35926511	35939151	-	upstream	-42545	42360	Overlapping	Dtx3l
	chr16	45742771	45743150	380	*	region568	Mp.W	X1513	ENSMUSG00000033177	45656315	45693658	-	upstream	-49302	49113	Overlapping	Tmprss7
	chr17	8909761	8909930	170	*	region588	Mp.W	X1514	ENSMUSG00000023868	8525372	8986648	+	inside	384474	76718	Overlapping	Pde10a
	chr17	23726261	23726480	220	*	region593")	Mp.W	X1515	ENSMUSG00000023905	23675447	23677449	-	upstream	-48921	48812	Overlapping	Tnfrsf12a
	chr17	26116221	26116400	180	*	region599	Mp.W	X1516	ENSMUSG00000037098	25989036	26069409	-	upstream	-46901	46812	Overlapping	Rab11fip3
	chr17	35969611	35969880	270	*	region632	Mp.W	X1517	ENSMUSG00000039220	35916434	35932283	+	downstream	53312	37328	Overlapping	Ppp1r10
	chr17	39846641	39847500	860	*	region635	Mp.W	X1518	ENSMUSG00000097971	39843013	39846341	+	downstream	4057	300	Overlapping	Gm26917
	chr17	46797551	46797730	180	*	region641	Mp.W	X1519	ENSMUSG00000097560	46471501	46825221	+	inside	326139	27491	Overlapping	Gm26904
	chr17	67290411	67290600	190	*	region655")	Mp.W	X1520	ENSMUSG00000033278	66666848	67354459	-	inside	63953	63859	NearestLocation	Ptprm
	chr18	56549021	56549190	170	*	region697")	Mp.W	X1521	ENSMUSG00000001700	56432132	56503792	+	downstream	116974	45229	Overlapping	Gramd3
	chr19	5688531	5688900	370	*	region718	Mp.W	X1522	ENSMUSG00000024927	5637483	5648130	+	downstream	51233	40401	Overlapping	Rela
	chr2	26619931	26619980	50	*	region767	Mp.W	X1523	ENSMUSG00000026921	26580014	26593120	+	downstream	39942	26811	Overlapping	Egfl7
	chr2	58965701	58965810	110	*	region784	Mp.W	X1524	ENSMUSG00000036641	58821697	59160683	-	inside	194927	144004	Overlapping	Ccdc148
	chr2	73003031	73003200	170	*	region790")	Mp.W	X1525	ENSMUSG00000027109	72936427	72980446	-	upstream	-22670	22585	Overlapping	Sp3
	chr2	155591131	155591180	50	*	region831	Mp.W	X1526	ENSMUSG00000027605	155517948	155585724	+	downstream	73208	5407	Overlapping	Acss2
	chr2	164879271	164879480	210	*	region844	Mp.W	X1527	ENSMUSG00000039873	164830732	164833456	-	upstream	-45920	45815	Overlapping	Neurl2
	chr2	181917981	181918190	210	*	region856	Mp.W	X1528	ENSMUSG00000038628	181864337	181870830	+	downstream	53749	47151	Overlapping	Polr3k
	chr3	95855841	95856020	180	*	region890	Mp.W	X1529	ENSMUSG00000028106	95759873	95818953	-	upstream	-36977	36888	Overlapping	Rprd2
	chr3	127633631	127633810	180	*	region902")	Mp.W	X1530	ENSMUSG00000051278	127553489	127618021	+	downstream	80231	15610	Overlapping	Zgrf1
	chr4	141538511	141538900	390	*	region992	Mp.W	X1531	ENSMUSG00000040761	141467890	141538597	-	overlapStart	-109	86	NearestLocation	Spen
	chr5	106964261	106964430	170	*	region1040	Mp.W	X1532	ENSMUSG00000043410	106840192	106926321	-	upstream	-38025	37940	Overlapping	Hfm1
	chr5	135934531	135934730	200	*	region1074	Mp.W	X1533	ENSMUSG00000004951	135887919	135889563	+	downstream	46711	44968	Overlapping	Hspb1
	chr5	139723161	139723230	70	*	region1082	Mp.W	X1534	ENSMUSG00000036718	139706693	139736336	-	inside	13140	13106	NearestLocation	Micall2
	chr5	143548581	143548800	220	*	region1089	Mp.W	X1535	ENSMUSG00000039206	143464493	143504442	+	downstream	84197	44139	Overlapping	Daglb
	chr5	150673521	150673750	230	*	region1096	Mp.W	X1536	ENSMUSG00000029655	150608007	150665612	-	upstream	-8024	7909	Overlapping	N4bp2l2
	chr6	3201321	3201530	210	*	region1097")	Mp.W	X1537	ENSMUSG00000099762	3288519	3317019	+	upstream	-87093	86989	NearestLocation	Gm8579
	chr6	42264941	42265050	110	*	region1108")	Mp.W	X1538	ENSMUSG00000051917	42215328	42216287	+	downstream	49668	48654	Overlapping	Tas2r144
	chr6	148687921	148688100	180	*	region1169	Mp.W	X1539	ENSMUSG00000065269	148642524	148642660	-	upstream	-45350	45261	Overlapping	Gm23456
	chr7	64382381	64382560	180	*	region1216	Mp.W	X1540	ENSMUSG00000030522	64287653	64340407	+	downstream	94817	41974	Overlapping	Mtmr10
	chr7	71084171	71084220	50	*	region1217	Mp.W	X1541	ENSMUSG00000100664	71217049	71224409	+	upstream	-132853	132829	NearestLocation	6030442E23Rik
	chr7	101108551	101108860	310	*	region1242	Mp.W	X1542	ENSMUSG00000030691	101108775	101284405	+	overlapStart	-69	85	NearestLocation	Fchsd2
	chr7	126928741	126928950	210	*	region1254	Mp.W	X1543	ENSMUSG00000059981	126865678	126884703	-	upstream	-44143	44038	Overlapping	Taok2
	chr7	130834421	130834610	190	*	region1262")	Mp.W	X1544	ENSMUSG00000030849	130162451	133123350	-	inside	2288834	671970	Overlapping	Fgfr2
	chr7	139729711	139729880	170	*	region1268	Mp.W	X1545	ENSMUSG00000049571	139638778	139683817	-	upstream	-45979	45894	Overlapping	Cfap46
	chr8	121585441	121585640	200	*	region1342	Mp.W	X1546	ENSMUSG00000092329	119910841	124345722	+	inside	1674699	1674600	Overlapping	Gm20388
	chr8	121688151	121688330	180	*	region1344	Mp.W	X1547	ENSMUSG00000092329	119910841	124345722	+	inside	1777399	1777310	Overlapping	Gm20388
	chr9	3018851	3019130	280	*	region1367	Mp.W	X1548	ENSMUSG00000097312	3000282	3038313	-	inside	19323	18569	Overlapping	Gm26870
	chr9	3258761	3258890	130	*	region1371")	Mp.W	X1549	ENSMUSG00000098373	3263442	3263525	-	downstream	4699	4552	NearestLocation	Gm27679
	chr9	11380731	11381000	270	*	region1373	Mp.W	X1550	ENSMUSG00000039488	9660891	10904775	-	upstream	-476091	475956	NearestLocation	Cntn5
	chr9	123461831	123462290	460	*	region1462")	Mp.W	X1551	ENSMUSG00000035202	123366940	123462664	+	inside	95120	374	Overlapping	Lars2

## Sheet: m- & m+ 70
70	seqnames	start	end	width	strand	region	geno	peak	feature	start_position	end_position	feature_strand	insideFeature	distancetoFeature	shortestDistance	fromOverlappingOrNearest	gene_name
	chr1	185331981	185332370	390	*	region11")	Mn.Mp	X1090	ENSMUSG00000039318	185204117	185286759	+	downstream	128059	45222	Overlapping	Rab3gap2
	chr10	5805851	5806190	340	*	region12")	Mn.Mp	X1091	ENSMUSG00000019773	5799160	5805600	-	upstream	-420	251	NearestLocation	Fbxo5
	chr10	21295931	21296070	140	*	region13")	Mn.Mp	X1092	ENSMUSG00000098102	21289219	21290228	+	downstream	6781	5703	Overlapping	Gm2467
	chr10	23787211	23787450	240	*	region15	Mn.Mp	X1093	ENSMUSG00000061983	23785211	23787195	-	upstream	-135	16	NearestLocation	Rps12
	chr11	86544701	86545010	310	*	region43")	Mn.Mp	X1094	ENSMUSG00000020521	86484657	86499025	+	downstream	60199	45676	Overlapping	Rnft1
	chr12	16810861	16811050	190	*	region48")	Mn.Mp	X1095	ENSMUSG00000036523	16670615	16800886	-	upstream	-10070	9975	Overlapping	Greb1
	chr14	18238261	18238430	170	*	region59")	Mn.Mp	X1096	ENSMUSG00000021775	18204054	18239127	-	inside	781	697	NearestLocation	Nr1d2
	chr15	82354221	82354410	190	*	region70")	Mn.Mp	X1097	ENSMUSG00000022455	82298984	82314558	+	downstream	55332	39663	Overlapping	Wbp2nl
	chr17	27041061	27041240	180	*	region84")	Mn.Mp	X1098	ENSMUSG00000048731	26973217	27036378	+	downstream	67933	4683	Overlapping	Ggnbp1
	chr17	29660371	29660710	340	*	region85")	Mn.Mp	X1099	ENSMUSG00000099329	29549799	29674187	+	inside	110741	13477	Overlapping	Gm28052
	chr17	33817631	33817910	280	*	region87")	Mn.Mp	X1100	ENSMUSG00000002289	33773750	33781575	-	upstream	-36195	36056	Overlapping	Angptl4
	chr18	34954571	34954800	230	*	region95")	Mn.Mp	X1101	ENSMUSG00000024360	34902785	34932007	-	upstream	-22679	22564	Overlapping	Etf1
	chr19	6057711	6057920	210	*	region101	Mn.Mp	X1102	ENSMUSG00000024942	5988546	6015825	-	upstream	-41991	41886	Overlapping	Capn1
	chr2	35201061	35201360	300	*	region108")	Mn.Mp	X1103	ENSMUSG00000057110	35109492	35178822	+	downstream	91718	22239	Overlapping	Cntrl
	chr3	54734901	54735180	280	*	region120")	Mn.Mp	X1104	ENSMUSG00000095832	54692823	54728762	+	downstream	42217	6139	Overlapping	Supt20
	chr3	69004761	69005090	330	*	region121")	Mn.Mp	X1105	ENSMUSG00000027778	68892499	69004570	-	upstream	-356	191	Overlapping	Ift80
	chr3	108445071	108445350	280	*	region123")	Mn.Mp	X1106	ENSMUSG00000068740	108390851	108415552	-	upstream	-29658	29519	Overlapping	Celsr2
	chr7	28050131	28050360	230	*	region170")	Mn.Mp	X1107	ENSMUSG00000096916	27984854	28014115	-	upstream	-36131	36016	Overlapping	Zfp850
	chr8	123224791	123224900	110	*	region198")	Mn.Mp	X1108	ENSMUSG00000092329	119910841	124345722	+	inside	3314005	1120822	Overlapping	Gm20388
	chr9	63399321	63399460	140	*	region207")	Mn.Mp	X1109	ENSMUSG00000058444	63163769	63377902	-	upstream	-21488	21419	Overlapping	Map2k5
	chr9	89704961	89705190	230	*	region208")	Mn.Mp	X1110	ENSMUSG00000032353	89699205	89705068	-	overlapStart	-8	107	NearestLocation	Tmed3
	chr1	74505911	74506150	240	*	region28")	Mn.Mp.S	X1111	ENSMUSG00000033364	74435511	74544284	-	inside	38254	38134	Overlapping	Usp37
	chr10	41809791	41810100	310	*	region115	Mn.Mp.S	X1112	ENSMUSG00000019813	41718840	41809871	-	overlapStart	-75	80	NearestLocation	Cep57l1
	chr10	71344661	71345040	380	*	region129	Mn.Mp.S	X1113	ENSMUSG00000093732	71310745	71313977	+	downstream	34105	30684	Overlapping	Gm20609
	chr10	75211741	75212250	510	*	region131	Mn.Mp.S	X1114	ENSMUSG00000009681	75060896	75184923	+	downstream	151100	26818	Overlapping	Bcr
	chr10	80141271	80141500	230	*	region139	Mn.Mp.S	X1115	ENSMUSG00000035673	80057416	80102698	-	upstream	-38688	38573	Overlapping	Sbno2
	chr10	80676331	80676650	320	*	region146	Mn.Mp.S	X1116	ENSMUSG00000003345	80622780	80640771	+	downstream	53710	35560	Overlapping	Csnk1g2
	chr10	80798451	80798870	420	*	region149	Mn.Mp.S	X1117	ENSMUSG00000061589	80755206	80795461	+	downstream	43454	2990	Overlapping	Dot1l
	chr10	81192321	81192970	650	*	region157	Mn.Mp.S	X1118	ENSMUSG00000035011	81135220	81152995	+	downstream	57426	39326	Overlapping	Zbtb7a
	chr11	107012601	107012850	250	*	region285	Mn.Mp.S	X1119	ENSMUSG00000086481	106972058	106973090	-	upstream	-39636	39511	Overlapping	Gm11707
	chr11	117114791	117115170	380	*	region297	Mn.Mp.S	X1120	ENSMUSG00000086859	117076790	117078955	+	downstream	38190	35836	Overlapping	2810008D09Rik
	chr13	41605591	41606000	410	*	region386	Mn.Mp.S	X1121	ENSMUSG00000092835	41577909	41578074	-	upstream	-27722	27517	Overlapping	Gm24819
	chr13	55692911	55693240	330	*	region399	Mn.Mp.S	X1122	ENSMUSG00000021500	55635027	55681256	+	downstream	58049	11655	Overlapping	Ddx46
	chr15	63998041	63998330	290	*	region493	Mn.Mp.S	X1123	ENSMUSG00000022378	63929097	64060448	-	inside	62262	62118	Overlapping	Fam49b
	chr15	96709571	96710050	480	*	region521	Mn.Mp.S	X1124	ENSMUSG00000064928	96671793	96671900	+	downstream	38017	37671	Overlapping	Gm22045
	chr15	103239771	103240010	240	*	region532	Mn.Mp.S	X1125	ENSMUSG00000009575	103191544	103239816	-	overlapStart	-74	45	NearestLocation	Cbx5
	chr16	44139621	44139950	330	*	region567	Mn.Mp.S	X1126	ENSMUSG00000052459	44085402	44139705	-	overlapStart	-81	84	Overlapping	Atp6v1a
	chr16	56717391	56717660	270	*	region574	Mn.Mp.S	X1127	ENSMUSG00000035258	56477846	56690128	+	downstream	239680	27263	Overlapping	Abi3bp
	chr16	97962181	97962560	380	*	region584	Mn.Mp.S	X1128	ENSMUSG00000045975	97855210	97922633	-	upstream	-39737	39548	Overlapping	C2cd2
	chr17	35135011	35135460	450	*	region627	Mn.Mp.S	X1129	ENSMUSG00000034923	35080480	35085610	-	upstream	-49626	49401	Overlapping	Ly6g6f
	chr19	5106961	5107250	290	*	region715	Mn.Mp.S	X1130	ENSMUSG00000024883	5050808	5057071	+	downstream	56298	49890	Overlapping	Rin1
	chr2	119897031	119897360	330	*	region805	Mn.Mp.S	X1131	ENSMUSG00000081056	119878069	119878403	-	upstream	-18793	18628	Overlapping	Gm13998
	chr2	120567521	120567790	270	*	region806	Mn.Mp.S	X1132	ENSMUSG00000027288	120506820	120563843	-	upstream	-3813	3678	Overlapping	Zfp106
	chr2	128943981	128944250	270	*	region816	Mn.Mp.S	X1133	ENSMUSG00000027386	128862981	128897034	+	downstream	81135	46947	Overlapping	Fbln7
	chr2	173737331	173737610	280	*	region851	Mn.Mp.S	X1134	ENSMUSG00000027519	173659760	173707343	+	downstream	77710	29988	Overlapping	Rab22a
	chr2	174472901	174473320	420	*	region853	Mn.Mp.S	X1135	ENSMUSG00000016253	174415804	174427502	+	downstream	57306	45399	Overlapping	Nelfcd
	chr4	120570201	120570420	220	*	region953	Mn.Mp.S	X1136	ENSMUSG00000000085	120405281	120530186	+	downstream	165029	40015	Overlapping	Scmh1
	chr4	127022171	127022480	310	*	region957	Mn.Mp.S	X1137	ENSMUSG00000081609	126983439	126983603	+	downstream	38887	38568	Overlapping	Gm12939
	chr4	132843111	132843380	270	*	region968	Mn.Mp.S	X1138	ENSMUSG00000037731	132781843	132796387	-	upstream	-46859	46724	Overlapping	Themis2
	chr4	134923431	134923750	320	*	region976	Mn.Mp.S	X1139	ENSMUSG00000028825	134864536	134896172	+	downstream	59054	27259	Overlapping	Rhd
	chr4	135986991	135987380	390	*	region980	Mn.Mp.S	X1140	ENSMUSG00000028673	135920735	135940311	+	downstream	66451	46680	Overlapping	Fuca1
	chr4	155563681	155564140	460	*	region1004	Mn.Mp.S	X1141	ENSMUSG00000029064	155491361	155559269	+	downstream	72549	4412	Overlapping	Gnb1
	chr5	142629271	142629670	400	*	region1084	Mn.Mp.S	X1142	ENSMUSG00000039533	142562365	142608800	-	upstream	-20670	20471	Overlapping	Mmd2
	chr5	146948461	146948700	240	*	region1092	Mn.Mp.S	X1143	ENSMUSG00000016503	146948657	146955614	+	overlapStart	-77	43	NearestLocation	Gtf3a
	chr6	71543701	71544140	440	*	region1118	Mn.Mp.S	X1144	ENSMUSG00000052656	71493894	71525020	+	downstream	50026	18681	Overlapping	Rnf103
	chr6	113046121	113046340	220	*	region1139	Mn.Mp.S	X1145	ENSMUSG00000065309	113035843	113035934	-	upstream	-10296	10187	Overlapping	Gm23244
	chr6	134898251	134898460	210	*	region1161	Mn.Mp.S	X1146	ENSMUSG00000032652	134830154	134858931	+	downstream	68202	39320	Overlapping	Crebl2
	chr7	4658911	4659260	350	*	region1171	Mn.Mp.S	X1147	ENSMUSG00000045282	4628042	4630482	-	upstream	-28604	28429	Overlapping	Tmem86b
	chr7	16387681	16388020	340	*	region1177	Mn.Mp.S	X1148	ENSMUSG00000052833	16327053	16387797	-	overlapStart	-53	116	NearestLocation	Sae1
	chr7	81789271	81789620	350	*	region1229	Mn.Mp.S	X1149	ENSMUSG00000038646	81762925	81769491	+	downstream	26521	19780	Overlapping	Fam103a1
	chr8	22593561	22594100	540	*	region1284	Mn.Mp.S	X1150	ENSMUSG00000037656	22476700	22569607	+	downstream	117130	23954	Overlapping	Slc20a2
	chr8	72421431	72421690	260	*	region1311	Mn.Mp.S	X1151	ENSMUSG00000006276	72341001	72421474	-	overlapStart	-86	43	NearestLocation	Eps15l1
	chr8	105565981	105566300	320	*	region1332	Mn.Mp.S	X1152	ENSMUSG00000031891	105518746	105523984	+	downstream	47394	41997	Overlapping	Hsd11b2
	chr8	122443441	122443890	450	*	region1350	Mn.Mp.S	X1153	ENSMUSG00000092329	119910841	124345722	+	inside	2532825	1901832	Overlapping	Gm20388
	chr8	122567751	122568170	420	*	region1351	Mn.Mp.S	X1154	ENSMUSG00000092329	119910841	124345722	+	inside	2657119	1777552	Overlapping	Gm20388
	chr9	21615911	21616290	380	*	region1381	Mn.Mp.S	X1155	ENSMUSG00000032185	21546894	21589487	+	downstream	69206	26424	Overlapping	Carm1
	chr9	44305721	44306090	370	*	region1387	Mn.Mp.S	X1156	ENSMUSG00000032109	44252713	44268599	-	upstream	-37307	37122	Overlapping	Nlrx1
	chr9	59616961	59617300	340	*	region1401	Mn.Mp.S	X1157	ENSMUSG00000032297	59577917	59607292	+	downstream	39213	9669	Overlapping	Celf6
	chr9	101034861	101035080	220	*	region1431	Mn.Mp.S	X1158	ENSMUSG00000032527	100982032	101034898	-	overlapStart	-72	37	NearestLocation	Pccb
	chr9	120577071	120577350	280	*	region1458	Mn.Mp.S	X1159	ENSMUSG00000041608	120539818	120568318	+	downstream	37392	8753	Overlapping	Entpd3

## Sheet: ++ & m- & m+ 142
142	seqnames	start	end	width	strand	region	geno	peak	feature	start_position	end_position	feature_strand	insideFeature	distancetoFeature	shortestDistance	fromOverlappingOrNearest	gene_name
	chr1	37864971	37865400	430	*	region12	Mn.Mp.S.W	X1160	ENSMUSG00000060771	37754776	37866429	-	inside	1243	1029	Overlapping	Tsga10
	chr1	86487321	86487890	570	*	region30	Mn.Mp.S.W	X1161	ENSMUSG00000101328	86473659	86474006	+	downstream	13947	13315	NearestLocation	Rpl30-ps6
	chr1	121430841	121431280	440	*	region37	Mn.Mp.S.W	X1162	ENSMUSG00000026339	121431049	121506460	+	overlapStart	11	208	NearestLocation	Ccdc93
	chr1	134494381	134494750	370	*	region51	Mn.Mp.S.W	X1163	ENSMUSG00000102722	134454492	134455473	-	upstream	-39093	38908	Overlapping	RP24-547I3.2
	chr1	139421951	139422460	510	*	region55	Mn.Mp.S.W	X1164	ENSMUSG00000063681	139198254	139377076	-	upstream	-45130	44875	Overlapping	Crb1
	chr1	159231781	159232280	500	*	region61	Mn.Mp.S.W	X1165	ENSMUSG00000104169	159209135	159211141	-	upstream	-20889	20640	Overlapping	RP23-375F6.3
	chr1	166002821	166003150	330	*	region67	Mn.Mp.S.W	X1166	ENSMUSG00000026565	165865154	166002678	-	upstream	-308	143	Overlapping	Pou2f1
	chr1	185203771	185204410	640	*	region86	Mn.Mp.S.W	X1167	ENSMUSG00000039318	185204117	185286759	+	overlapStart	-27	293	NearestLocation	Rab3gap2
	chr10	21588541	21588840	300	*	region108	Mn.Mp.S.W	X1168	ENSMUSG00000050844	21593145	21622376	+	upstream	-4455	4305	NearestLocation	1700020N01Rik
	chr10	63243451	63243940	490	*	region127	Mn.Mp.S.W	X1169	ENSMUSG00000020067	63115795	63203952	-	upstream	-39744	39499	Overlapping	Mypn
	chr10	75921451	75921790	340	*	region133	Mn.Mp.S.W	X1170	ENSMUSG00000009092	75893398	75895941	+	downstream	28222	25510	Overlapping	Derl3
	chr10	79681741	79682260	520	*	region135	Mn.Mp.S.W	X1171	ENSMUSG00000020312	79617940	79637918	-	upstream	-44082	43823	Overlapping	Shc2
	chr10	80159851	80160480	630	*	region141	Mn.Mp.S.W	X1172	ENSMUSG00000003068	80115803	80130682	+	downstream	44363	29169	Overlapping	Stk11
	chr10	80264721	80265130	410	*	region143	Mn.Mp.S.W	X1173	ENSMUSG00000020156	80226434	80243903	+	downstream	38492	20818	Overlapping	Mum1
	chr10	80398731	80399800	1070	*	region144	Mn.Mp.S.W	X1174	ENSMUSG00000035486	80356459	80365489	+	downstream	42807	33242	Overlapping	Plk5
	chr10	80855091	80855470	380	*	region150	Mn.Mp.S.W	X1175	ENSMUSG00000035262	80805248	80807648	+	downstream	50032	47443	Overlapping	Amh
	chr10	81069841	81070260	420	*	region153	Mn.Mp.S.W	X1176	ENSMUSG00000043670	81019589	81025662	-	upstream	-44388	44179	Overlapping	Diras1
	chr10	117224031	117224830	800	*	region172	Mn.Mp.S.W	X1177	ENSMUSG00000088397	117183335	117183411	-	upstream	-41019	40620	Overlapping	Gm26311
	chr11	6274631	6275050	420	*	region191	Mn.Mp.S.W	X1178	ENSMUSG00000020447	6211013	6230143	-	upstream	-44697	44488	Overlapping	Npc1l1
	chr11	25100031	25100330	300	*	region200	Mn.Mp.S.W	X1179	ENSMUSG00000033015	25232626	25367137	+	upstream	-132446	132296	NearestLocation	4933427E13Rik
	chr11	50377541	50377930	390	*	region209	Mn.Mp.S.W	X1180	ENSMUSG00000082545	50347628	50347889	+	downstream	30108	29652	Overlapping	Gm12196
	chr11	54522631	54523020	390	*	region214	Mn.Mp.S.W	X1181	ENSMUSG00000035992	54438199	54518235	+	downstream	84627	4396	Overlapping	Fnip1
	chr11	59208101	59208480	380	*	region222	Mn.Mp.S.W	X1182	ENSMUSG00000049287	59155369	59163739	-	upstream	-44551	44362	Overlapping	Iba57
	chr11	60537661	60538110	450	*	region224	Mn.Mp.S.W	X1183	ENSMUSG00000042678	60469339	60528369	+	downstream	68547	9292	Overlapping	Myo15
	chr11	77982321	77982980	660	*	region247	Mn.Mp.S.W	X1184	ENSMUSG00000000632	77930800	77979048	+	downstream	51850	3273	Overlapping	Sez6
	chr11	97315531	97315830	300	*	region268	Mn.Mp.S.W	X1185	ENSMUSG00000001441	97205842	97280638	-	upstream	-35042	34893	Overlapping	Npepps
	chr11	101119701	101120190	490	*	region277	Mn.Mp.S.W	X1186	ENSMUSG00000001751	101070012	101077672	+	downstream	49934	42029	Overlapping	Naglu
	chr12	24707961	24708260	300	*	region320	Mn.Mp.S.W	X1187	ENSMUSG00000020653	24651371	24662774	+	downstream	56739	45187	Overlapping	Klf11
	chr13	14612871	14613350	480	*	region375	Mn.Mp.S.W	X1188	ENSMUSG00000015672	14610301	14613037	-	overlapStart	-73	166	NearestLocation	Mrpl32
	chr13	25020211	25020660	450	*	region383	Mn.Mp.S.W	X1189	ENSMUSG00000021340	24943152	24990753	+	downstream	77284	29458	Overlapping	Gpld1
	chr13	74350111	74350480	370	*	region412	Mn.Mp.S.W	X1190	ENSMUSG00000021576	74303121	74317326	-	upstream	-32970	32785	Overlapping	Pdcd6
	chr13	92354781	92355360	580	*	region417	Mn.Mp.S.W	X1191	ENSMUSG00000014850	92211872	92355003	-	overlapStart	-67	222	NearestLocation	Msh3
	chr14	20082911	20083420	510	*	region434	Mn.Mp.S.W	X1192	ENSMUSG00000045107	20075646	20083172	-	overlapStart	6	248	NearestLocation	Saysd1
	chr14	32085461	32085870	410	*	region440	Mn.Mp.S.W	X1193	ENSMUSG00000021903	32028989	32062197	+	downstream	56677	23264	Overlapping	Galnt15
	chr14	36968511	36969070	560	*	region442	Mn.Mp.S.W	X1194	ENSMUSG00000058690	36874936	36968777	-	overlapStart	-13	266	NearestLocation	Ccser2
	chr14	57797951	57798220	270	*	region452	Mn.Mp.S.W	X1195	ENSMUSG00000021959	57642077	57758388	-	upstream	-39698	39563	Overlapping	Lats2
	chr14	60251271	60251600	330	*	region453	Mn.Mp.S.W	X1196	ENSMUSG00000063895	60219204	60251507	-	overlapStart	71	93	NearestLocation	Nupl1
	chr14	122106911	122107230	320	*	region476	Mn.Mp.S.W	X1197	ENSMUSG00000085615	122103430	122106974	-	overlapStart	-96	63	Overlapping	A330035P11Rik
	chr15	75909421	75909780	360	*	region500	Mn.Mp.S.W	X1198	ENSMUSG00000022575	75862339	75867404	+	downstream	47261	42017	Overlapping	Gsdmd
	chr15	84923091	84923390	300	*	region511	Mn.Mp.S.W	X1199	ENSMUSG00000100967	84910438	84920038	-	upstream	-3202	3053	Overlapping	Gm29666
	chr15	99251561	99251860	300	*	region525	Mn.Mp.S.W	X1200	ENSMUSG00000051934	99126578	99213206	+	downstream	125132	38355	Overlapping	Spats2
	chr16	4003681	4003960	280	*	region535	Mn.Mp.S.W	X1201	ENSMUSG00000049871	3945007	3976632	-	upstream	-27188	27049	Overlapping	Nlrc3
	chr16	8470551	8470960	410	*	region540	Mn.Mp.S.W	X1202	ENSMUSG00000022715	8409276	8425136	-	upstream	-45620	45415	Overlapping	Cldn26
	chr17	4626351	4626650	300	*	region585	Mn.Mp.S.W	X1203	ENSMUSG00000096200	4678020	4678126	+	upstream	-51520	51370	NearestLocation	Gm23186
	chr17	24478691	24478940	250	*	region595	Mn.Mp.S.W	X1204	ENSMUSG00000024132	24426683	24439316	+	downstream	52133	39375	Overlapping	Eci1
	chr17	24724251	24724580	330	*	region596	Mn.Mp.S.W	X1205	ENSMUSG00000041130	24669752	24682015	+	downstream	54664	42236	Overlapping	Zfp598
	chr17	32321111	32321500	390	*	region619	Mn.Mp.S.W	X1206	ENSMUSG00000024002	32196274	32284722	-	upstream	-36584	36389	Overlapping	Brd4
	chr17	35667431	35667790	360	*	region629	Mn.Mp.S.W	X1207	ENSMUSG00000090509	35601549	35650571	+	downstream	66061	16860	Overlapping	Sfta2
	chr17	35897351	35897630	280	*	region630	Mn.Mp.S.W	X1208	ENSMUSG00000061607	35841515	35859670	+	downstream	55975	37681	Overlapping	Mdc1
	chr17	46202431	46203160	730	*	region638	Mn.Mp.S.W	X1209	ENSMUSG00000034509	46147390	46153553	-	upstream	-49243	48878	Overlapping	Mad2l1bp
	chr17	56584441	56585160	720	*	region647	Mn.Mp.S.W	X1210	ENSMUSG00000042625	56560965	56584585	-	overlapStart	-215	144	Overlapping	Safb2
	chr18	10181971	10182410	440	*	region679	Mn.Mp.S.W	X1211	ENSMUSG00000024290	10064401	10181792	-	upstream	-398	179	NearestLocation	Rock1
	chr18	80206491	80207130	640	*	region704	Mn.Mp.S.W	X1212	ENSMUSG00000024570	80192265	80200658	-	upstream	-6152	5833	Overlapping	Rbfa
	chr18	90509981	90510300	320	*	region708	Mn.Mp.S.W	X1213	ENSMUSG00000077402	90504615	90504743	+	downstream	5525	5238	Overlapping	Gm25418
	chr19	5912691	5913030	340	*	region721	Mn.Mp.S.W	X1214	ENSMUSG00000024816	5849702	5875274	-	upstream	-37586	37417	Overlapping	Frmd8
	chr19	5964031	5964420	390	*	region722	Mn.Mp.S.W	X1215	ENSMUSG00000045664	5917556	5924816	-	upstream	-39410	39215	Overlapping	Cdc42ep2
	chr19	6921751	6922080	330	*	region729	Mn.Mp.S.W	X1216	ENSMUSG00000024953	6906697	6910106	-	upstream	-11810	11645	Overlapping	Prdx5
	chr19	16780701	16781270	570	*	region737	Mn.Mp.S.W	X1217	ENSMUSG00000046230	16616763	16780822	-	overlapStart	-164	121	NearestLocation	Vps13a
	chr19	60790561	60790940	380	*	region754	Mn.Mp.S.W	X1218	ENSMUSG00000072437	60755987	60759913	+	downstream	34763	30648	Overlapping	Nanos1
	chr2	24919401	24919940	540	*	region760	Mn.Mp.S.W	X1219	ENSMUSG00000036893	24790769	24919609	-	overlapStart	-61	208	NearestLocation	Ehmt1
	chr2	30658491	30658860	370	*	region772	Mn.Mp.S.W	X1220	ENSMUSG00000047363	30595040	30608943	+	downstream	63636	49548	Overlapping	Cstad
	chr2	32236231	32236790	560	*	region775	Mn.Mp.S.W	X1221	ENSMUSG00000039262	32151082	32234537	+	downstream	85428	1694	Overlapping	Prrc2b
	chr2	59882431	59882810	380	*	region785	Mn.Mp.S.W	X1222	ENSMUSG00000035168	59612042	59846149	+	downstream	270578	36282	Overlapping	Tanc1
	chr2	90745331	90745600	270	*	region796	Mn.Mp.S.W	X1223	ENSMUSG00000051329	90677215	90736328	+	downstream	68251	9003	Overlapping	Nup160
	chr2	90846921	90847270	350	*	region797	Mn.Mp.S.W	X1224	ENSMUSG00000040812	90782727	90834437	+	downstream	64369	12484	Overlapping	Agbl2
	chr2	156991981	156992350	370	*	region835	Mn.Mp.S.W	X1225	ENSMUSG00000027634	156927345	156992056	-	overlapStart	-110	75	NearestLocation	Ndrg3
	chr3	41083241	41083520	280	*	region867	Mn.Mp.S.W	X1226	ENSMUSG00000025762	40950631	41040234	+	downstream	132749	43007	Overlapping	Larp1b
	chr3	53016981	53017410	430	*	region869	Mn.Mp.S.W	X1227	ENSMUSG00000027742	52981875	53017237	-	overlapStart	41	173	NearestLocation	Cog6
	chr3	103171561	103171940	380	*	region894	Mn.Mp.S.W	X1228	ENSMUSG00000007379	103102604	103169769	+	downstream	69146	1792	Overlapping	Dennd2c
	chr4	44167911	44168640	730	*	region924	Mn.Mp.S.W	X1229	ENSMUSG00000084274	44121893	44124123	+	downstream	46383	43788	NearestLocation	Gm12504
	chr4	55349711	55350120	410	*	region931	Mn.Mp.S.W	X1230	ENSMUSG00000077403	55299655	55299845	-	upstream	-50071	49866	Overlapping	Gm25419
	chr4	83525131	83525500	370	*	region937	Mn.Mp.S.W	X1231	ENSMUSG00000028484	83455680	83486459	-	upstream	-38857	38672	Overlapping	Psip1
	chr4	123904781	123905150	370	*	region954	Mn.Mp.S.W	X1232	ENSMUSG00000086275	123833622	123859513	-	upstream	-45453	45268	Overlapping	1700121C08Rik
	chr4	132884141	132884820	680	*	region969	Mn.Mp.S.W	X1233	ENSMUSG00000028882	132826929	132843169	-	upstream	-41311	40972	Overlapping	Ppp1r8
	chr4	134187021	134187400	380	*	region973	Mn.Mp.S.W	X1234	ENSMUSG00000037443	134129858	134187112	-	overlapStart	-98	91	NearestLocation	Cep85
	chr4	135353061	135353500	440	*	region979	Mn.Mp.S.W	X1235	ENSMUSG00000085002	135307349	135309519	+	downstream	45931	43542	Overlapping	Gm12984
	chr4	138216881	138217280	400	*	region983	Mn.Mp.S.W	X1236	ENSMUSG00000028760	137993022	138208508	+	downstream	224058	8373	Overlapping	Eif4g3
	chr4	139379981	139380710	730	*	region986	Mn.Mp.S.W	X1237	ENSMUSG00000092909	139338206	139338265	+	downstream	42140	41716	Overlapping	Gm25732
	chr4	141545901	141546320	420	*	region993	Mn.Mp.S.W	X1238	ENSMUSG00000040761	141467890	141538597	-	upstream	-7513	7304	Overlapping	Spen
	chr4	155992341	155993180	840	*	region1007	Mn.Mp.S.W	X1239	ENSMUSG00000023286	155943831	155959604	+	downstream	48929	32737	Overlapping	Ube2j2
	chr5	30232461	30232710	250	*	region1015	Mn.Mp.S.W	X1240	ENSMUSG00000059447	30155248	30184593	+	downstream	77338	47868	Overlapping	Hadhb
	chr5	30960151	30960490	340	*	region1016	Mn.Mp.S.W	X1241	ENSMUSG00000029163	30913402	30921278	+	downstream	46918	38873	Overlapping	Emilin1
	chr5	33274241	33274940	700	*	region1020	Mn.Mp.S.W	X1242	ENSMUSG00000037373	33247724	33275004	-	inside	414	64	NearestLocation	Ctbp1
	chr5	108599511	108599690	180	*	region1043	Mn.Mp.S.W	X1243	ENSMUSG00000033615	108518554	108550024	-	upstream	-49576	49487	Overlapping	Cplx1
	chr5	115631391	115632060	670	*	region1048	Mn.Mp.S.W	X1244	ENSMUSG00000041638	115565254	115622656	+	downstream	66472	8735	Overlapping	Gcn1l1
	chr5	121452371	121452830	460	*	region1053	Mn.Mp.S.W	X1245	ENSMUSG00000042719	121397936	121444378	+	downstream	54664	7993	Overlapping	Naa25
	chr5	135994671	135994930	260	*	region1076	Mn.Mp.S.W	X1246	ENSMUSG00000029699	135960211	135974531	-	upstream	-20269	20140	Overlapping	Ssc4d
	chr5	137787661	137787950	290	*	region1081	Mn.Mp.S.W	X1247	ENSMUSG00000045348	137730883	137741607	-	upstream	-46199	46054	Overlapping	Nyap1
	chr5	142367161	142367830	670	*	region1083	Mn.Mp.S.W	X1248	ENSMUSG00000056493	142401497	142462014	+	upstream	-34001	33667	NearestLocation	Foxk1
	chr5	143180671	143180920	250	*	region1086	Mn.Mp.S.W	X1249	ENSMUSG00000090981	143137259	143138197	-	upstream	-42599	42474	Overlapping	Olfr718-ps1
	chr5	143235011	143235300	290	*	region1087	Mn.Mp.S.W	X1250	ENSMUSG00000029586	143181017	143205075	+	downstream	54139	29936	Overlapping	4933411G11Rik
	chr6	81923511	81923840	330	*	region1121	Mn.Mp.S.W	X1251	ENSMUSG00000101404	81900464	81910800	-	upstream	-12876	12711	Overlapping	1700009C05Rik
	chr6	83078411	83078780	370	*	region1122	Mn.Mp.S.W	X1252	ENSMUSG00000030041	82946902	83030183	+	downstream	131694	48228	Overlapping	M1ap
	chr6	86733301	86733600	300	*	region1129	Mn.Mp.S.W	X1253	ENSMUSG00000001158	86675221	86684522	-	upstream	-48928	48779	Overlapping	Snrnp27
	chr6	146577261	146577870	610	*	region1168	Mn.Mp.S.W	X1254	ENSMUSG00000040250	146549632	146577835	-	overlapStart	269	35	NearestLocation	Asun
	chr7	24399421	24399800	380	*	region1180	Mn.Mp.S.W	X1255	ENSMUSG00000030484	24349224	24353833	+	downstream	50386	45588	Overlapping	Lypd5
	chr7	28962161	28962600	440	*	region1192	Mn.Mp.S.W	X1256	ENSMUSG00000054808	28893248	28962340	-	overlapStart	-40	179	NearestLocation	Actn4
	chr7	28981851	28982240	390	*	region1193	Mn.Mp.S.W	X1257	ENSMUSG00000054808	28893248	28962340	-	upstream	-19706	19511	Overlapping	Actn4
	chr7	44496311	44496650	340	*	region1204	Mn.Mp.S.W	X1258	ENSMUSG00000047085	44429018	44463351	+	downstream	67462	32960	Overlapping	Lrrc4b
	chr7	98702801	98703190	390	*	region1237	Mn.Mp.S.W	X1259	ENSMUSG00000035401	98590615	98656569	-	upstream	-46427	46232	Overlapping	2210018M11Rik
	chr7	125707541	125707880	340	*	region1250	Mn.Mp.S.W	X1260	ENSMUSG00000032777	125640955	125707780	-	overlapStart	70	100	NearestLocation	Gtf3c1
	chr7	127017071	127017510	440	*	region1256	Mn.Mp.S.W	X1261	ENSMUSG00000030683	126950563	126970606	+	downstream	66727	46465	Overlapping	Sez6l2
	chr7	127253961	127254560	600	*	region1258	Mn.Mp.S.W	X1262	ENSMUSG00000042492	127197465	127208468	-	upstream	-45792	45493	Overlapping	Tbc1d10b
	chr8	13287711	13288050	340	*	region1278	Mn.Mp.S.W	X1263	ENSMUSG00000031448	13235655	13254162	-	upstream	-33718	33549	Overlapping	Adprhl1
	chr8	22805491	22805760	270	*	region1285	Mn.Mp.S.W	X1264	ENSMUSG00000031538	22757744	22782847	+	downstream	47882	22644	Overlapping	Plat
	chr8	70139141	70139400	260	*	region1297	Mn.Mp.S.W	X1265	ENSMUSG00000007594	70083529	70090862	+	downstream	55741	48279	Overlapping	Hapln4
	chr8	70234061	70234800	740	*	region1298	Mn.Mp.S.W	X1266	ENSMUSG00000002346	70184340	70212305	-	upstream	-22125	21756	Overlapping	Slc25a42
	chr8	70353011	70353570	560	*	region1299	Mn.Mp.S.W	X1267	ENSMUSG00000055681	70302518	70312993	+	downstream	50772	40018	Overlapping	Cope
	chr8	70439441	70439950	510	*	region1300	Mn.Mp.S.W	X1268	ENSMUSG00000003575	70382355	70439579	-	overlapStart	-117	138	NearestLocation	Crtc1
	chr8	70865611	70865940	330	*	region1307	Mn.Mp.S.W	X1269	ENSMUSG00000000791	70808449	70821424	+	downstream	57327	44187	Overlapping	Il12rb1
	chr8	72475121	72475530	410	*	region1312	Mn.Mp.S.W	X1270	ENSMUSG00000019732	72424176	72443870	-	upstream	-31456	31251	Overlapping	Calr3
	chr8	84147781	84148090	310	*	region1319	Mn.Mp.S.W	X1271	ENSMUSG00000037103	84097075	84104773	-	upstream	-43163	43008	Overlapping	Dcaf15
	chr8	84840591	84840910	320	*	region1322	Mn.Mp.S.W	X1272	ENSMUSG00000001911	84699876	84800344	-	upstream	-40406	40247	Overlapping	Nfix
	chr8	123065161	123065660	500	*	region1352	Mn.Mp.S.W	X1273	ENSMUSG00000092329	119910841	124345722	+	inside	3154569	1280062	Overlapping	Gm20388
	chr8	123477681	123478040	360	*	region1355	Mn.Mp.S.W	X1274	ENSMUSG00000092329	119910841	124345722	+	inside	3567019	867682	Overlapping	Gm20388
	chr8	124897461	124898250	790	*	region1358	Mn.Mp.S.W	X1275	ENSMUSG00000090118	124831698	124863703	+	downstream	66158	33758	Overlapping	Gm16163
	chr9	7837031	7837320	290	*	region1372	Mn.Mp.S.W	X1276	ENSMUSG00000050912	7764041	7794333	+	downstream	73135	42698	Overlapping	Tmem123
	chr9	20877961	20878600	640	*	region1377	Mn.Mp.S.W	X1277	ENSMUSG00000038884	20868642	20874307	+	downstream	9638	3654	Overlapping	A230050P20Rik
	chr9	106247731	106248170	440	*	region1434	Mn.Mp.S.W	X1278	ENSMUSG00000020253	106194172	106199746	-	upstream	-48204	47985	Overlapping	Ppm1m
	chr9	108936551	108936800	250	*	region1441	Mn.Mp.S.W	X1279	ENSMUSG00000023259	108853283	108913049	+	downstream	83393	23502	Overlapping	Slc26a6
	chr9	114688311	114688890	580	*	region1451	Mn.Mp.S.W	X1280	ENSMUSG00000056167	114585878	114640200	-	upstream	-48400	48111	Overlapping	Cnot10
	chr9	119341291	119341740	450	*	region1454	Mn.Mp.S.W	X1281	ENSMUSG00000070280	119169455	119365553	-	inside	24037	23813	Overlapping	Slc22a14
	chr9	124424431	124424900	470	*	region1464	Mn.Mp.S.W	X1282	ENSMUSG00000093803	124422622	124476861	-	inside	52195	1809	NearestLocation	Ppp2r3d
	chrX	13041561	13041890	330	*	region1465	Mn.Mp.S.W	X1283	ENSMUSG00000087424	13042015	13045297	+	upstream	-289	125	NearestLocation	5730405O15Rik
	chr1	179517941	179518190	250	*	region80	Mn.Mp.W	X1284	ENSMUSG00000055067	178951960	179518041	-	overlapStart	-25	100	NearestLocation	Smyd3
	chr10	71347541	71347880	340	*	region130	Mn.Mp.W	X1285	ENSMUSG00000093732	71310745	71313977	+	downstream	36965	33564	Overlapping	Gm20609
	chr10	117709111	117710620	1510	*	region173	Mn.Mp.W	X1286	ENSMUSG00000020183	117629500	117687352	+	downstream	80366	21759	Overlapping	Cpm
	chr11	11808851	11809110	260	*	region195	Mn.Mp.W	X1287	ENSMUSG00000018654	11685003	11772926	+	downstream	123977	35925	Overlapping	Ikzf1
	chr13	67728801	67728950	150	*	region407	Mn.Mp.W	X1288	ENSMUSG00000048280	67667437	67687071	-	upstream	-41805	41730	Overlapping	Zfp738
	chr13	104178571	104178890	320	*	region424	Mn.Mp.W	X1289	ENSMUSG00000042743	104109741	104141735	+	downstream	68989	36836	Overlapping	Sgtb
	chr14	10895461	10895630	170	*	region430	Mn.Mp.W	X1290	ENSMUSG00000060579	9550092	11162035	-	inside	266489	266405	Overlapping	Fhit
	chr14	61648701	61649170	470	*	region458	Mn.Mp.W	X1291	ENSMUSG00000035235	61598226	61605946	+	downstream	50710	42755	Overlapping	Trim13
	chr15	76477261	76477500	240	*	region503	Mn.Mp.W	X1292	ENSMUSG00000022558	76380261	76453038	+	downstream	97119	24223	Overlapping	Mroh1
	chr15	85899841	85900010	170	*	region515	Mn.Mp.W	X1293	ENSMUSG00000035944	85832306	85858822	+	downstream	67620	41019	Overlapping	Ttc38
	chr18	6764951	6765220	270	*	region678	Mn.Mp.W	X1294	ENSMUSG00000073639	6765205	6790231	+	overlapStart	-119	15	NearestLocation	Rab18
	chr5	123057801	123058120	320	*	region1058	Mn.Mp.W	X1295	ENSMUSG00000029475	122870668	123015080	-	upstream	-42880	42721	Overlapping	Kdm2b
	chr5	136116481	136116700	220	*	region1077	Mn.Mp.W	X1296	ENSMUSG00000004952	136083916	136111860	+	downstream	32674	4621	Overlapping	Rasa4
	chr6	83914101	83914560	460	*	region1125	Mn.Mp.W	X1297	ENSMUSG00000079501	83874379	83875380	-	upstream	-38950	38721	Overlapping	Gm5138
	chr6	88106111	88106370	260	*	region1132	Mn.Mp.W	X1298	ENSMUSG00000030062	88084473	88105304	+	downstream	21767	807	Overlapping	Rpn1
	chr8	119558331	119558850	520	*	region1336	Mn.Mp.W	X1299	ENSMUSG00000031835	119508156	119558761	-	overlapStart	171	89	NearestLocation	Mbtps1
	chr8	121950291	121950700	410	*	region1347	Mn.Mp.W	X1300	ENSMUSG00000092329	119910841	124345722	+	inside	2039655	2039450	Overlapping	Gm20388
	chr9	15357691	15358020	330	*	region1375	Mn.Mp.W	X1301	ENSMUSG00000031939	15306214	15312104	+	downstream	51642	45587	Overlapping	Taf1d
