# Supplementary material for: Mutant p53 regulates a distinct gene set by a mode of genome occupancy that is shared with wild type
Source: EMBO Rep. 2025 Jan 28;26(5):1315–43. doi: 10.1038/s44319-025-00375-y (PMC11893899; doi:10.1038/s44319-025-00375-y)
Supplement: Supplementary file 3 — Source data Fig. 1 [file 44319_2025_375_MOESM3_ESM.zip › Figure 1/1C/RNAseq Volcano Plots.xlsx]

## Sheet: ALL 3h0h 9.5Gy Volcanos
ENTREZID		SYMBOL	log2 FC ++	-log10 adjPval LO ++	-log10 adjPval HI ++		threshold	Gentoype	UP		ENTREZID		SYMBOL	log2 FC --	-log10 adjPval --			threshold	Genotype	UP		ENTREZID		SYMBOL	log2 FC m+	-log10 adjPval m+			threshold	Genotype	UP		ENTREZID		SYMBOL	log2 FC m-	-log10 adjPval m-			threshold	Genotype	UP
69327		1700007K13Rik	9.71132		5.44127		TRUE	WT	1032		26908		Eif2s3y	8.79772		2.71313		TRUE	Null	638		22164		Tnfsf4	8.09775		5.11068		TRUE	Mplus	1036		20299		Ccl22	7.09142		4.91387		TRUE	M	1665
26908		Eif2s3y	8.69964		3.06834		TRUE	WT			20592		Kdm5d	7.9098		2.79126		TRUE	Null			245527		Eda2r	7.9887		4.2527		TRUE	Mplus			100038605		E030047D23Rik	6.63281		3.79741		TRUE	M
17180		Matn1	8.30687		5.59037		TRUE	WT	DOWN		22290		Uty	6.74251		2.41249		TRUE	Null	DOWN		226041		Pgm5	7.56955		3.01261		TRUE	Mplus	DOWN		226041		Pgm5	6.41331		2.78077		TRUE	M	DOWN
22164		Tnfsf4	7.75658		6.4816		TRUE	WT	1072		26900		Ddx3y	6.41827		2.79126		TRUE	Null	665		20293		Ccl12	6.36274		2.94691		TRUE	Mplus	2150		109332		Cdcp1	6.38714		2.89444		TRUE	M	2621
26900		Ddx3y	7.48009		2.59171		TRUE	WT			16763		Lad1	6.32032		2.4951		TRUE	Null			216049		Zfp365	6.27323		4.46206		TRUE	Mplus			11535		Adm	5.94119		4.13139		TRUE	M
216049		Zfp365	7.39976		6.50149		TRUE	WT			625360		BC147527	6.14301		3.63294		TRUE	Null			109050		Inka2	5.87591		6.25204		TRUE	Mplus			214779		Zfp879	5.90198		2.30773		TRUE	M
67874		Rprm	7.17164		5.62601		TRUE	WT			226041		Pgm5	6.12817		2.38912		TRUE	Null			27280		Phlda3	5.84392		4.7148		TRUE	Mplus			240888		Gpr161	5.73523		3.47396		TRUE	M
73284		Ddit4l	7.15608		3.28481		TRUE	WT			20299		Ccl22	5.59707		5.03044		TRUE	Null			16878		Lif	5.71552		3.96572		TRUE	Mplus			22410		Wnt10b	5.4943		2.66117		TRUE	M
20592		Kdm5d	7.13057		2.69872		TRUE	WT			13004		Ncan	5.32036		1.80373		TRUE	Null			100504267		Trp53cor1	5.51371		3.58176		TRUE	Mplus			12814		Col11a1	5.3455		2.34334		TRUE	M
20211		Saa4	6.71176		6.49048		TRUE	WT			71345		Ano9	5.20816		2.48015		TRUE	Null			17180		Matn1	4.96923		2.15724		TRUE	Mplus			74665		Drc3	5.24001		2.24044		TRUE	M
319586		Celf5	6.67189		4.75635		TRUE	WT			11535		Adm	4.65599		3.50559		TRUE	Null			20299		Ccl22	4.83224		5.27637		TRUE	Mplus			243362		Stard13	4.90511		1.84799		TRUE	M
27280		Phlda3	6.62664		6.2438		TRUE	WT			236546		AF067061	4.51911		1.02669		TRUE	Null			12575		Cdkn1a	4.8149		13.3362		TRUE	Mplus			240725		Sulf1	4.62057		1.24602		TRUE	M
242125		Mab21l3	6.57525		4.46283		TRUE	WT			545192		Baiap3	4.19575		1.72501		TRUE	Null			58251		Cep295nl	4.79391		2.03642		TRUE	Mplus			100316684		Mir1898	4.49783		1.95623		TRUE	M
12716		Ckmt1	6.56502		5.12813		TRUE	WT			22410		Wnt10b	4.12542		2.48144		TRUE	Null			12801		Cnr1	4.58121		1.52975		TRUE	Mplus			23888		Gpc6	4.49535		1.68687		TRUE	M
109050		Inka2	6.32071		6.71773		TRUE	WT			100038605		E030047D23Rik	4.02721		1.9837		TRUE	Null			629242		Gm6958	4.50756		2.29109		TRUE	Mplus			100503101		Gm17388	4.48404		1.34111		TRUE	M
77803		Shisal2b	6.30868		3.50322		TRUE	WT			225872		Npas4	3.90297		1.2215		TRUE	Null			66695		Aspn	4.49996		2.44896		TRUE	Mplus			777662		Ighd3-2	4.4806		1.61582		TRUE	M
11752		Anxa8	6.2666		3.03269		TRUE	WT			319477		Insyn1	3.89085		1.16754		TRUE	Null			15957		Ifit1	4.47655		7.8785		TRUE	Mplus			269855		Ssc5d	4.44217		1.88118		TRUE	M
72225		1700003M07Rik	6.24353		4.17093		TRUE	WT			68162		A930003A15Rik	3.83369		1.01517		TRUE	Null			20210		Saa3	4.44989		1.25236		TRUE	Mplus			170441		Slc2a10	4.31724		1.85786		TRUE	M
22290		Uty	6.18258		2.33188		TRUE	WT			76886		Fam81a	3.70921		1.23072		TRUE	Null			15945		Cxcl10	4.44894		2.9555		TRUE	Mplus			74050		4921525O09Rik	4.26422		1.67249		TRUE	M
245527		Eda2r	6.17		5.01426		TRUE	WT			382045		Adgrg5	3.56067		2.85651		TRUE	Null			268729		Frmpd2	4.41434		1.65669		TRUE	Mplus			12778		Ackr3	4.23631		1.20927		TRUE	M
319482		9530053A07Rik	6.07335		3.37199		TRUE	WT			20287		Sct	3.34486		1.00748		TRUE	Null			69327		1700007K13Rik	4.39346		1.40435		TRUE	Mplus			268747		Carmil3	4.21334		2.03554		TRUE	M
14622		Gjb5	5.87905		4.68633		TRUE	WT			67304		3110070M22Rik	3.28575		1.31267		TRUE	Null			100038605		E030047D23Rik	4.31368		2.67045		TRUE	Mplus			211945		Plekhh1	4.16724		3.12235		TRUE	M
12575		Cdkn1a	5.82068		15.9086		TRUE	WT			18163		Ctnnd2	3.2707		1.63253		TRUE	Null			100038854		Cstdc6	4.26933		1.9081		TRUE	Mplus			108897		Aif1l	4.13787		1.33286		TRUE	M
17175		Masp2	5.78802		2.74557		TRUE	WT			214253		Etnk2	3.22278		1.51842		TRUE	Null			239364		Tspyl5	4.19854		1.17917		TRUE	Mplus			23829		C1ql1	4.12095		1.14448		TRUE	M
75266		Tomm20l	5.69384		3.44142		TRUE	WT			17293		Mesp2	3.15819		1.02452		TRUE	Null			16763		Lad1	4.13771		1.96131		TRUE	Mplus			100862027		NA	4.04016		1.45114		TRUE	M
171180		Syt12	5.68333		2.17393		TRUE	WT			11838		Arc	3.05392		2.60561		TRUE	Null			54612		Sfrp5	4.12143		2.14541		TRUE	Mplus			212998		BC016579	4.02871		1.61582		TRUE	M
665270		Plb1	5.52772		3.2862		TRUE	WT			12029		Bcl6b	3.04606		1.15011		TRUE	Null			100039227		NA	4.11362		1.16808		TRUE	Mplus			29861		Dpf1	3.91035		1.10344		TRUE	M
212933		Pm20d1	5.41656		3.96509		TRUE	WT			14368		Fzd6	3.04532		1.7388		TRUE	Null			225872		Npas4	4.10105		1.69013		TRUE	Mplus			22411		Wnt11	3.83913		1.18041		TRUE	M
629378		Dact3	5.40984		4.77394		TRUE	WT			268747		Carmil3	2.94286		1.55815		TRUE	Null			209195		Clic6	4.07486		1.5217		TRUE	Mplus			19701		Ren1	3.80119		1.54943		TRUE	M
245555		Nexmif	5.37094		3.92617		TRUE	WT			19739		Rgs9	2.90136		1.80617		TRUE	Null			215866		Gm29673	4.03379		3.06427		TRUE	Mplus			100048701		AI847159	3.79631		1.29369		TRUE	M
237387		Lrrc3	5.35583		3.82841		TRUE	WT			12323		Camk2b	2.85606		1.65175		TRUE	Null			55993		Msh4	3.96906		1.25418		TRUE	Mplus			100038709		Gm10789	3.77821		1.88401		TRUE	M
68666		Svop	5.34876		2.37511		TRUE	WT			100861837		NA	2.84513		1.47331		TRUE	Null			225997		Trpm6	3.92725		1.17863		TRUE	Mplus			19739		Rgs9	3.75517		3.02104		TRUE	M
235281		Scn3b	5.34003		3.77048		TRUE	WT			23936		Lynx1	2.83604		4.60241		TRUE	Null			100126434		Trgj4	3.90249		1.12486		TRUE	Mplus			18491		Pappa	3.74532		1.2765		TRUE	M
22754		Zfp92	5.29551		2.43493		TRUE	WT			71733		Susd2	2.79653		3.77003		TRUE	Null			71898		Apol9b	3.89345		2.02029		TRUE	Mplus			14447		Gapdhs	3.74199		2.16942		TRUE	M
15206		Hes2	5.2408		3.82191		TRUE	WT			99899		Ifi44	2.7699		3.36652		TRUE	Null			100503253		NA	3.87143		1.95289		TRUE	Mplus			93706		Pcdhgc3	3.6995		1.97699		TRUE	M
243262		Oas1f	5.23696		3.29819		TRUE	WT			14128		Fcer2a	2.72908		6.73797		TRUE	Null			231699		Oas1e	3.78952		1.01175		TRUE	Mplus			215303		Camk1g	3.69027		2.52443		TRUE	M
319530		Zfp750	5.18311		4.65877		TRUE	WT			626904		Gm20756	2.69982		1.29472		TRUE	Null			104366		Snora64	3.7136		1.54891		TRUE	Mplus			214253		Etnk2	3.68098		1.81034		TRUE	M
68659		Gask1b	5.13901		4.60199		TRUE	WT			15957		Ifit1	2.69522		3.82922		TRUE	Null			228413		Prrg4	3.69436		2.18173		TRUE	Mplus			381816		Clec2m	3.67049		1.47427		TRUE	M
16520		Kcnj4	5.10845		4.83627		TRUE	WT			17318		Mid1	2.64551		2.09505		TRUE	Null			667370		Ifit3b	3.67884		5.43075		TRUE	Mplus			216881		Wscd1	3.64032		1.18264		TRUE	M
16878		Lif	5.07251		5.03738		TRUE	WT			271047		Serpina3b	2.63831		1.26509		TRUE	Null			21933		Tnfrsf10b	3.67269		4.01613		TRUE	Mplus			68162		A930003A15Rik	3.63898		1.12366		TRUE	M
20620		Plk2	5.05442		10.7398		TRUE	WT			380728		Kcnh4	2.63659		1.42355		TRUE	Null			319530		Zfp750	3.64468		2.44438		TRUE	Mplus			72293		Nkd2	3.60569		1.61073		TRUE	M
52793		Fam3b	5.0025		2.53578		TRUE	WT			15945		Cxcl10	2.60128		1.06065		TRUE	Null			245537		Nlgn3	3.63387		1.95037		TRUE	Mplus			230612		Slc5a9	3.60553		1.1081		TRUE	M
414084		Tnip3	4.97933		8.44227		TRUE	WT			414084		Tnip3	2.58792		2.7172		TRUE	Null			50795		Sh3bgr	3.63308		2.41375		TRUE	Mplus			69700		Col22a1	3.58423		1.19938		TRUE	M
239017		Ogdhl	4.93853		3.52893		TRUE	WT			21956		Tnnt2	2.55932		2.55085		TRUE	Null			20620		Plk2	3.62732		7.96804		TRUE	Mplus			93887		Pcdhb16	3.53278		1.02782		TRUE	M
20618		Sncg	4.9038		3.49819		TRUE	WT			73671		Sult6b1	2.37692		2.10638		TRUE	Null			22401		Zmat3	3.60644		8.12841		TRUE	Mplus			434219		Trim30c	3.4863		2.65552		TRUE	M
20306		Ccl7	4.89885		2.0048		TRUE	WT			14086		Fscn1	2.37098		2.0155		TRUE	Null			56554		Raet1d	3.58296		1.11185		TRUE	Mplus			14107		Fat1	3.4739		1.47104		TRUE	M
102623		NA	4.87479		4.09185		TRUE	WT			21939		Cd40	2.37069		5.73434		TRUE	Null			20296		Ccl2	3.578		1.7034		TRUE	Mplus			20346		Sema3a	3.4664		1.18264		TRUE	M
21933		Tnfrsf10b	4.8687		5.31975		TRUE	WT			633640		Tmem267	2.36578		2.8936		TRUE	Null			12047		Bcl2a1d	3.57307		4.12618		TRUE	Mplus			619312		G730013B05Rik	3.44248		1.43408		TRUE	M
16763		Lad1	4.76554		2.14395		TRUE	WT			319934		Sbf2	2.25243		3.68533		TRUE	Null			619808		1700010L04Rik	3.56806		1.02772		TRUE	Mplus			100126034		Gm10644	3.42395		1.29066		TRUE	M
100039848		NA	4.74728		1.69654		TRUE	WT			19946		Rpl30	2.24292		1.58566		TRUE	Null			15959		Ifit3	3.56384		5.94378		TRUE	Mplus			18208		Ntn1	3.41098		1.71269		TRUE	M
11854		Rhod	4.71497		3.06501		TRUE	WT			16656		Hivep3	2.23816		1.65775		TRUE	Null			20287		Sct	3.52562		1.34311		TRUE	Mplus			57276		Vsig2	3.41094		1.21887		TRUE	M
100504267		Trp53cor1	4.70323		3.94247		TRUE	WT			12522		Cd83	2.19127		5.45207		TRUE	Null			382045		Adgrg5	3.51568		3.20812		TRUE	Mplus			60345		Nrip2	3.40718		2.33582		TRUE	M
20299		Ccl22	4.68583		4.43766		TRUE	WT			22409		Wnt10a	2.164		1.78734		TRUE	Null			13003		Vcan	3.50987		2.30232		TRUE	Mplus			12813		Col10a1	3.39397		1.14821		TRUE	M
98303		D630023F18Rik	4.68074		5.99984		TRUE	WT			15959		Ifit3	2.16143		2.47018		TRUE	Null			11535		Adm	3.5019		3.36785		TRUE	Mplus			329251		Ppp1r12b	3.39287		1.63042		TRUE	M
319314		A930001C03Rik	4.67433		2.90788		TRUE	WT			52673		D13Ertd608e	2.15422		3.07436		TRUE	Null			19739		Rgs9	3.49906		2.36865		TRUE	Mplus			207596		Thsd4	3.38939		1.18679		TRUE	M
233335		Synm	4.66487		2.64998		TRUE	WT			76491		Abhd14b	2.09394		1.51479		TRUE	Null			16891		Lipg	3.4915		2.17542		TRUE	Mplus			76574		Mfsd2a	3.37096		1.05876		TRUE	M
68567		Cgref1	4.64778		2.6805		TRUE	WT			15891		Ibsp	2.06157		1.61376		TRUE	Null			100862259		NA	3.48915		1.21734		TRUE	Mplus			100217456		Snord53	3.37002		1.16229		TRUE	M
665700		Hmcn2	4.61723		4.75179		TRUE	WT			54678		Zfp108	2.05794		1.03247		TRUE	Null			14764		Ptgdr2	3.45387		1.01691		TRUE	Mplus			71724		Aox3	3.35638		1.02668		TRUE	M
80880		Kank3	4.56693		10.5661		TRUE	WT			24110		Usp18	2.05122		3.70933		TRUE	Null			66938		Sh3d21	3.45067		1.6761		TRUE	Mplus			235611		Plxnb1	3.31191		1.36905		TRUE	M
100041194		Ahnak2	4.54939		1.61072		TRUE	WT			12047		Bcl2a1d	2.05024		1.33386		TRUE	Null			22410		Wnt10b	3.43641		2.42324		TRUE	Mplus			16775		Lama4	3.30356		1.67268		TRUE	M
217882		Cep170b	4.48381		9.47203		TRUE	WT			667370		Ifit3b	2.04		2.12346		TRUE	Null			77940		A930004D18Rik	3.43595		1.08876		TRUE	Mplus			100040135		NA	3.2956		1.52783		TRUE	M
230824		Grhl3	4.43709		2.48391		TRUE	WT			140488		Igf2bp3	2.03686		1.62569		TRUE	Null			100504526		NA	3.42882		3.22085		TRUE	Mplus			100217464		Snora41	3.27127		1.44768		TRUE	M
56016		Hebp2	4.41048		1.76284		TRUE	WT			226691		Ifi207	2.03594		4.49074		TRUE	Null			108956		Apol7c	3.41988		1.63638		TRUE	Mplus			17880		Myh11	3.25747		1.4668		TRUE	M
13346		Des	4.36247		2.14068		TRUE	WT			14048		Eya1	2.03306		1.1997		TRUE	Null			99899		Ifi44	3.37162		5.24817		TRUE	Mplus			241556		Tspan18	3.25469		1.05953		TRUE	M
67576		4930429B21Rik	4.31354		3.59007		TRUE	WT			226695		Ifi205	1.95167		3.85514		TRUE	Null			17857		Mx1	3.36618		8.41194		TRUE	Mplus			407812		Zfp941	3.24677		1.10228		TRUE	M
23886		Gdf15	4.30935		2.84147		TRUE	WT			16542		Kdr	1.93756		1.27994		TRUE	Null			12450		Ccng1	3.36602		15.3627		TRUE	Mplus			233335		Synm	3.24476		1.00134		TRUE	M
11636		Ak1	4.29483		7.86751		TRUE	WT			100503944		Gm19980	1.90348		4.51759		TRUE	Null			629499		Mroh8	3.35834		1.09638		TRUE	Mplus			241289		Ppp1r26	3.24373		3.47169		TRUE	M
100504139		NA	4.27367		1.48289		TRUE	WT			327978		Slfn5	1.894		4.16411		TRUE	Null			171284		Timd2	3.34528		1.40738		TRUE	Mplus			628147		Gm2004	3.23628		2.27809		TRUE	M
230837		Asap3	4.22666		2.51048		TRUE	WT			381308		Ifi211	1.86454		3.87056		TRUE	Null			27273		Pdk4	3.33324		1.18612		TRUE	Mplus			73061		Cldn34c1	3.21073		1.27234		TRUE	M
64654		Fgf23	4.17093		1.33486		TRUE	WT			195733		Grhl1	1.82501		1.27337		TRUE	Null			668438		Ighv3-3	3.31407		1.34325		TRUE	Mplus			666794		Rbm24	3.16854		4.03135		TRUE	M
207792		BC034090	4.11606		3.37258		TRUE	WT			100702		Gbp6	1.82041		1.9435		TRUE	Null			381310		Stum	3.31261		1.54966		TRUE	Mplus			74464		Zswim5	3.1566		1.04253		TRUE	M
17259		Mef2b	4.11027		2.98933		TRUE	WT			219131		Phf11a	1.79959		1.28158		TRUE	Null			24110		Usp18	3.29152		8.29125		TRUE	Mplus			329065		Scd4	3.14527		1.3339		TRUE	M
14107		Fat1	4.08903		3.96724		TRUE	WT			28105		Trim36	1.79869		1.54507		TRUE	Null			52673		D13Ertd608e	3.23178		6.32663		TRUE	Mplus			100303740		Snora75	3.09811		1.02479		TRUE	M
12411		Cbs	4.08079		1.32932		TRUE	WT			100038882		Isg15	1.797		2.47589		TRUE	Null			414084		Tnip3	3.21389		4.85536		TRUE	Mplus			24063		Spry1	3.09712		1.69362		TRUE	M
234669		Ces2b	4.07929		1.79843		TRUE	WT			219132		Phf11d	1.79121		1.20799		TRUE	Null			100040500		Gm2808	3.21047		1.09021		TRUE	Mplus			116972		Tlcd3a	3.05765		1.91747		TRUE	M
216795		Wnt9a	4.03926		1.23601		TRUE	WT			17857		Mx1	1.78949		2.95494		TRUE	Null			116914		Slc19a2	3.20789		5.90872		TRUE	Mplus			108154		Adamts6	3.04974		1.7168		TRUE	M
100861618		Ccl19-ps1	4.03188		1.54105		TRUE	WT			71592		Pogk	1.78288		4.11004		TRUE	Null			271047		Serpina3b	3.14424		2.44279		TRUE	Mplus			433070		Vmn2r96	3.03304		1.06074		TRUE	M
13363		Dhh	4.01986		1.94162		TRUE	WT			17858		Mx2	1.78204		1.57651		TRUE	Null			230837		Asap3	3.13496		1.67995		TRUE	Mplus			100502586		Gm19265	3.02297		1.22101		TRUE	M
244152		Tsku	3.99582		2.19891		TRUE	WT			19698		Relb	1.76721		5.07083		TRUE	Null			434219		Trim30c	3.11867		3.23103		TRUE	Mplus			100502774		NA	3.01873		1.17119		TRUE	M
18440		P2rx6	3.98821		2.0393		TRUE	WT			435145		Shisa8	1.75937		1.09269		TRUE	Null			380698		Obscn	3.11815		1.99652		TRUE	Mplus			634834		Gm11821	3.00338		1.66211		TRUE	M
68922		Dnai1	3.98489		1.40744		TRUE	WT			80515		Rnf227	1.75283		4.31693		TRUE	Null			76421		1700028K03Rik	3.0992		1.131		TRUE	Mplus			225908		Myrf	3.00018		1.2019		TRUE	M
546144		Wdr72	3.96746		1.45867		TRUE	WT			100861633		NA	1.70973		3.10838		TRUE	Null			628900		Serpina3i	3.08585		1.89157		TRUE	Mplus			11647		Alpl	2.9948		3.66343		TRUE	M
116939		Pnpla3	3.96145		2.52566		TRUE	WT			100033459		Ifi208	1.70084		1.32398		TRUE	Null			68659		Gask1b	3.07394		1.68345		TRUE	Mplus			239559		A4galt	2.94444		1.48777		TRUE	M
22401		Zmat3	3.95355		10.5618		TRUE	WT			12515		Cd69	1.69757		4.82802		TRUE	Null			12788		Cnga1	3.07039		1.31157		TRUE	Mplus			320586		A630089N07Rik	2.93772		2.18543		TRUE	M
432999		A930007A09Rik	3.93967		3.98251		TRUE	WT			93842		Igsf9	1.67968		2.16267		TRUE	Null			80880		Kank3	3.06351		6.33147		TRUE	Mplus			234515		Inpp4b	2.93286		1.68447		TRUE	M
20293		Ccl12	3.88048		1.5637		TRUE	WT			666794		Rbm24	1.65496		1.7434		TRUE	Null			241764		L3mbtl1	3.05841		1.11185		TRUE	Mplus			242819		Rundc3b	2.92088		2.84554		TRUE	M
330938		Dixdc1	3.86739		4.01293		TRUE	WT			70789		Kynu	1.64843		1.27322		TRUE	Null			58185		Rsad2	3.05409		7.53334		TRUE	Mplus			100038392		Gm10785	2.91855		1.18599		TRUE	M
67622		Mxra7	3.86038		2.92025		TRUE	WT			14536		Nr6a1	1.63815		1.49506		TRUE	Null			100047183		NA	3.04853		1.1958		TRUE	Mplus			319660		Agmo	2.91563		1.40166		TRUE	M
240518		Peli3	3.7935		1.39302		TRUE	WT			71520		Grap	1.63152		3.63294		TRUE	Null			17858		Mx2	3.0457		5.57986		TRUE	Mplus			106565		Dlk2	2.89066		1.04341		TRUE	M
12450		Ccng1	3.7744		16.9255		TRUE	WT			240921		NA	1.62964		1.88859		TRUE	Null			71132		Cabyr	3.02565		1.89483		TRUE	Mplus			11838		Arc	2.86142		2.75384		TRUE	M
100042875		Gm12059	3.74886		1.63496		TRUE	WT			277973		Slc9a5	1.62836		1.40828		TRUE	Null			100702		Gbp6	3.01302		5.20383		TRUE	Mplus			27404		Abca8b	2.85386		1.15206		TRUE	M
67564		Tmem35a	3.74505		1.43574		TRUE	WT			17472		Gbp4	1.62425		3.09013		TRUE	Null			72258		Kcnk10	3.01279		1.86982		TRUE	Mplus			56711		Plag1	2.76901		1.32731		TRUE	M
77630		Prdm8	3.72802		1.5657		TRUE	WT			12045		Bcl2a1b	1.61891		2.07066		TRUE	Null			16542		Kdr	3.00729		3.5674		TRUE	Mplus			269233		Fam171a1	2.74779		2.86774		TRUE	M
11535		Adm	3.71573		2.88666		TRUE	WT			102693		Phldb1	1.59713		1.56813		TRUE	Null			16622		Klk1b5	3.00511		1.44722		TRUE	Mplus			668209		Gm9046	2.68852		1.19367		TRUE	M
23801		Aloxe3	3.6974		2.38743		TRUE	WT			17719		ND4	1.58949		4.59316		TRUE	Null			100041286		Snhg15	2.99233		5.64055		TRUE	Mplus			20192		Ryr3	2.67667		1.02389		TRUE	M
269643		Ppp2r2c	3.65397		1.03792		TRUE	WT			17717		ND2	1.58179		3.87056		TRUE	Null			19799		Rn4.5s	2.98171		1.26357		TRUE	Mplus			619677		4930529C04Rik	2.66639		1.88361		TRUE	M
18131		Notch3	3.64527		5.18964		TRUE	WT			15951		Ifi204	1.57544		5.10383		TRUE	Null			21941		Tnfrsf8	2.96823		1.22978		TRUE	Mplus			319934		Sbf2	2.65594		4.43447		TRUE	M
228413		Prrg4	3.64405		2.10793		TRUE	WT			17721		ND5	1.57269		3.84602		TRUE	Null			224997		Dlgap1	2.9526		1.2715		TRUE	Mplus			403174		Msantd1	2.62853		1.52769		TRUE	M
235086		Igsf9b	3.62079		1.46026		TRUE	WT			236451		Phf11b	1.56366		2.48062		TRUE	Null			327978		Slfn5	2.93677		8.12841		TRUE	Mplus			245381		Sowahd	2.61652		1.50917		TRUE	M
116914		Slc19a2	3.61916		7.43763		TRUE	WT			320292		Rasgef1b	1.56364		1.60988		TRUE	Null			170770		Bbc3	2.93398		8.76593		TRUE	Mplus			268481		Krt222	2.61448		1.24317		TRUE	M
26432		Plod2	3.61415		7.06316		TRUE	WT			72022		Slc35f2	1.55701		1.94371		TRUE	Null			16639		Klra8	2.92452		2.06364		TRUE	Mplus			76184		Abca6	2.60539		1.53176		TRUE	M
74747		Ddit4	3.60498		8.99636		TRUE	WT			100127111		Snord22	1.55377		1.14607		TRUE	Null			219131		Phf11a	2.89561		3.92099		TRUE	Mplus			19116		Prlr	2.59532		1.3835		TRUE	M
16324		Inhbb	3.59401		1.79824		TRUE	WT			380850		Gm5141	1.55059		2.02641		TRUE	Null			69479		1700029J07Rik	2.88357		2.0336		TRUE	Mplus			71746		Rgl3	2.57642		1.02389		TRUE	M
15248		Hic1	3.58829		3.45294		TRUE	WT			631323		Gm12250	1.54695		3.26693		TRUE	Null			100038882		Isg15	2.87852		5.99565		TRUE	Mplus			214791		Sertad4	2.56283		1.92471		TRUE	M
16007		Ccn1	3.58515		1.34898		TRUE	WT			77097		Tanc2	1.53315		1.86144		TRUE	Null			319862		E230008O15Rik	2.82936		1.59915		TRUE	Mplus			544922		Zkscan4	2.55834		1.43131		TRUE	M
100039674		Gm10634	3.56651		1.08245		TRUE	WT			14585		Gfra1	1.52724		2.07066		TRUE	Null			14128		Fcer2a	2.81674		8.08802		TRUE	Mplus			546387		Gm5946	2.55044		1.17075		TRUE	M
80796		Calm4	3.55443		1.78292		TRUE	WT			100037278		Niban3	1.52703		3.07436		TRUE	Null			74747		Ddit4	2.77746		6.86275		TRUE	Mplus			100861986		Gm21378	2.5495		2.02216		TRUE	M
328783		Mslnl	3.53574		1.21522		TRUE	WT			218214		Kdm1b	1.52386		4.10932		TRUE	Null			20312		Cx3cl1	2.75002		1.32438		TRUE	Mplus			100038591		F420014N23Rik	2.54137		1.39016		TRUE	M
20716		Serpina3n	3.52855		2.13666		TRUE	WT			382090		Cep162	1.52139		3.2682		TRUE	Null			16612		Klk1	2.73125		2.33516		TRUE	Mplus			11685		Alox12e	2.53852		1.0021		TRUE	M
56741		Igdcc4	3.52178		1.86945		TRUE	WT			276950		Slfn8	1.5188		3.59935		TRUE	Null			16631		Klra13-ps	2.72945		1.70232		TRUE	Mplus			381269		Mreg	2.5353		2.5168		TRUE	M
20210		Saa3	3.51685		1.26821		TRUE	WT			231655		Oasl1	1.51788		1.95143		TRUE	Null			76469		Cmya5	2.7245		1.59806		TRUE	Mplus			71733		Susd2	2.52643		2.70408		TRUE	M
170770		Bbc3	3.50917		10.6006		TRUE	WT			16159		Il12a	1.51788		2.52651		TRUE	Null			629378		Dact3	2.70736		1.73559		TRUE	Mplus			237886		Slfn9	2.52281		2.03651		TRUE	M
20296		Ccl2	3.4917		2.15839		TRUE	WT			433091		Pnpla1	1.51752		1.15777		TRUE	Null			17864		Mybl1	2.70149		3.09776		TRUE	Mplus			100043761		Gm14399	2.51742		2.04703		TRUE	M
100862094		NA	3.4907		1.57755		TRUE	WT			668108		Gvin-ps3	1.51655		3.61133		TRUE	Null			100417831		Gvin-ps4	2.70022		4.58173		TRUE	Mplus			723870		Mir451a	2.51428		1.00898		TRUE	M
15945		Cxcl10	3.48989		2.72272		TRUE	WT			18034		Nfkb2	1.50533		7.05051		TRUE	Null			219132		Phf11d	2.69723		2.97724		TRUE	Mplus			17864		Mybl1	2.49719		1.59397		TRUE	M
629059		Fam124a	3.47703		1.45424		TRUE	WT			17711		CYTB	1.50131		4.80552		TRUE	Null			17259		Mef2b	2.67907		1.68105		TRUE	Mplus			12843		Col1a2	2.49541		1.2136		TRUE	M
100047183		NA	3.46478		1.97045		TRUE	WT			20947		Swap70	1.49163		8.62138		TRUE	Null			72225		1700003M07Rik	2.67597		1.03392		TRUE	Mplus			234967		Slc36a4	2.49347		2.0704		TRUE	M
17293		Mesp2	3.46376		1.76024		TRUE	WT			17706		ATP8	1.48824		2.4222		TRUE	Null			27015		Polk	2.67212		8.90055		TRUE	Mplus			18846		Plxna3	2.49213		1.13807		TRUE	M
18008		Nes	3.46241		1.05685		TRUE	WT			241230		St8sia6	1.48808		1.075		TRUE	Null			626578		Gbp10	2.67098		3.51633		TRUE	Mplus			53881		Slc5a3	2.48567		1.22516		TRUE	M
15957		Ifit1	3.45685		6.71773		TRUE	WT			100038746		Gm1976	1.4786		1.30842		TRUE	Null			232345		A2m	2.63089		1.73134		TRUE	Mplus			195733		Grhl1	2.46205		2.32408		TRUE	M
210622		Pamr1	3.43961		1.3728		TRUE	WT			19106		Eif2ak2	1.46874		3.98391		TRUE	Null			217882		Cep170b	2.62933		6.17499		TRUE	Mplus			666938		Bend4	2.45778		3.48031		TRUE	M
67880		Dcxr	3.42562		10.1598		TRUE	WT			107022		Gramd3	1.46505		4.51759		TRUE	Null			100417829		Gvin-ps2	2.62374		2.20297		TRUE	Mplus			100504519		NA	2.45051		1.17131		TRUE	M
13717		Eln	3.42509		1.01486		TRUE	WT			100861712		NA	1.43322		1.0823		TRUE	Null			226695		Ifi205	2.62085		6.83163		TRUE	Mplus			76373		Zfp773	2.38702		1.30479		TRUE	M
30927		Snai3	3.41792		2.63645		TRUE	WT			60440		Iigp1	1.43019		1.20249		TRUE	Null			15958		Ifit2	2.6153		7.04775		TRUE	Mplus			16656		Hivep3	2.37833		2.02864		TRUE	M
12519		Cd80	3.35275		7.06042		TRUE	WT			108153		Adamts7	1.42911		1.26827		TRUE	Null			546546		Serpina3h	2.59603		2.32		TRUE	Mplus			110761		Igkj3	2.37715		1.00963		TRUE	M
217143		Gpr179	3.31716		1.39545		TRUE	WT			18037		Nfkbie	1.41415		5.28763		TRUE	Null			21939		Cd40	2.5886		8.18044		TRUE	Mplus			320116		Fndc9	2.37223		2.40823		TRUE	M
78070		Cpt1c	3.30011		2.42515		TRUE	WT			100862004		NA	1.40528		1.8051		TRUE	Null			60440		Iigp1	2.58716		3.20091		TRUE	Mplus			14585		Gfra1	2.37205		3.63383		TRUE	M
223650		Eppk1	3.29655		1.66118		TRUE	WT			327959		Xaf1	1.40118		4.20248		TRUE	Null			100504536		NA	2.58267		1.46444		TRUE	Mplus			21826		Thbs2	2.36539		1.43429		TRUE	M
17857		Mx1	3.24454		8.76857		TRUE	WT			72504		Taf4b	1.3982		3.36583		TRUE	Null			665700		Hmcn2	2.57513		2.1355		TRUE	Mplus			224792		Adgrf5	2.36087		1.77916		TRUE	M
269855		Ssc5d	3.22275		1.42713		TRUE	WT			16898		Rps2	1.39199		1.26821		TRUE	Null			28194		Apon	2.57139		1.83453		TRUE	Mplus			70546		Zdhhc2	2.33438		1.04179		TRUE	M
105732		Fam83h	3.19928		1.19899		TRUE	WT			100039796		Tgtp2	1.39094		2.37798		TRUE	Null			11890		Asgr2	2.55315		2.27453		TRUE	Mplus			382207		Jade3	2.33244		1.42644		TRUE	M
93897		Fzd10	3.19275		1.07997		TRUE	WT			75957		Mir17hg	1.38973		3.61133		TRUE	Null			12522		Cd83	2.49305		7.8141		TRUE	Mplus			381678		Zcwpw1	2.31302		2.48366		TRUE	M
108811		Ccdc122	3.18803		6.52464		TRUE	WT			17722		ND6	1.38884		3.07436		TRUE	Null			54646		Ppp1r3f	2.49298		1.62372		TRUE	Mplus			110350		Dync2h1	2.3034		2.01607		TRUE	M
328561		Apol10b	3.1843		1.05057		TRUE	WT			73728		Psd	1.38651		2.50836		TRUE	Null			73603		Trp53tg5	2.48043		1.02222		TRUE	Mplus			80733		Car15	2.28922		2.57428		TRUE	M
668272		Gm9079	3.17213		1.89175		TRUE	WT			237886		Slfn9	1.38632		1.37154		TRUE	Null			24050		Septin3	2.46743		1.07973		TRUE	Mplus			108153		Adamts7	2.26871		2.63781		TRUE	M
13807		Eno2	3.15516		1.41024		TRUE	WT			233199		Mybpc2	1.3811		1.27337		TRUE	Null			668216		Gm9049	2.46583		1.79717		TRUE	Mplus			12826		Col4a1	2.26478		2.45882		TRUE	M
235505		Cd109	3.14067		2.80828		TRUE	WT			22029		Traf1	1.36852		2.27886		TRUE	Null			628705		Phf11c	2.44653		5.48615		TRUE	Mplus			229715		Amigo1	2.25061		2.89181		TRUE	M
14219		Ccn2	3.13229		1.95638		TRUE	WT			381269		Mreg	1.36786		1.35593		TRUE	Null			631323		Gm12250	2.43896		7.29717		TRUE	Mplus			100038725		Cep85l	2.22237		1.39025		TRUE	M
100529079		5830418P13Rik	3.10322		1.96992		TRUE	WT			18715		Pim2	1.35574		3.03669		TRUE	Null			217265		Abca5	2.43849		2.00042		TRUE	Mplus			77976		Nuak1	2.2194		4.53894		TRUE	M
319477		Insyn1	3.07621		1.04827		TRUE	WT			72160		Tmem163	1.3543		1.50728		TRUE	Null			329093		Cpa6	2.42687		1.10232		TRUE	Mplus			209380		Gvin-ps6	2.20222		1.6578		TRUE	M
27015		Polk	3.06835		10.5618		TRUE	WT			225266		Klhl14	1.35287		1.50977		TRUE	Null			20715		Serpina3g	2.39751		9.11833		TRUE	Mplus			75646		Rai14	2.20046		2.02624		TRUE	M
100041286		Snhg15	3.06351		5.85537		TRUE	WT			100041490		Gm20875	1.35061		1.6966		TRUE	Null			625360		BC147527	2.3871		5.43075		TRUE	Mplus			77700		Gvin-ps1	2.19353		1.67535		TRUE	M
108013		Celf4	3.05248		2.82241		TRUE	WT			100042856		Gvin2	1.3427		2.66848		TRUE	Null			414108		9230114K14Rik	2.37		5.22673		TRUE	Mplus			21939		Cd40	2.18755		5.66089		TRUE	M
414108		9230114K14Rik	3.01388		7.16041		TRUE	WT			547253		Parp14	1.34087		2.62971		TRUE	Null			26432		Plod2	2.35732		2.71188		TRUE	Mplus			211006		Sepsecs	2.18266		1.77187		TRUE	M
65099		Irak1bp1	2.99275		3.57096		TRUE	WT			380855		Rsl1	1.33539		1.92963		TRUE	Null			21930		Tnfaip6	2.34622		1.29312		TRUE	Mplus			225266		Klhl14	2.18028		2.63644		TRUE	M
78575		B430319G15Rik	2.98531		1.11629		TRUE	WT			228139		P2rx3	1.33493		2.21234		TRUE	Null			65099		Irak1bp1	2.32961		2.16578		TRUE	Mplus			14128		Fcer2a	2.17902		5.2449		TRUE	M
13663		Ei24	2.96373		14.757		TRUE	WT			77976		Nuak1	1.33403		2.58016		TRUE	Null			238393		Serpina3f	2.3209		4.29001		TRUE	Mplus			140488		Igf2bp3	2.16988		2.35266		TRUE	M
67369		Qpctl	2.95067		12.0305		TRUE	WT			22689		Zfp27	1.32271		2.69172		TRUE	Null			109857		Cbr3	2.28163		1.60397		TRUE	Mplus			29863		Pde7b	2.15946		2.09721		TRUE	M
233552		Gdpd5	2.94614		3.44638		TRUE	WT			16504		Kcnc3	1.32181		1.80646		TRUE	Null			100033459		Ifi208	2.26926		3.43561		TRUE	Mplus			333789		N4bp2	2.14759		2.77532		TRUE	M
17864		Mybl1	2.94188		3.2837		TRUE	WT			15958		Ifit2	1.32137		2.48144		TRUE	Null			380728		Kcnh4	2.26839		1.67995		TRUE	Mplus			271849		Shc4	2.14245		1.60231		TRUE	M
74711		Ttll9	2.92693		2.63161		TRUE	WT			21822		Tgtp1	1.31808		2.4951		TRUE	Null			667373		Ifit1bl1	2.26393		3.06341		TRUE	Mplus			15530		Hspg2	2.13863		1.19704		TRUE	M
242608		Podn	2.92111		2.23874		TRUE	WT			58185		Rsad2	1.31772		2.20109		TRUE	Null			14469		Gbp2	2.25917		5.83783		TRUE	Mplus			625732		Gm11893	2.13654		2.23938		TRUE	M
19296		Pvt1	2.91869		5.34603		TRUE	WT			100503912		NA	1.31765		1.22263		TRUE	Null			226691		Ifi207	2.22016		5.99565		TRUE	Mplus			12842		Col1a1	2.12379		1.11719		TRUE	M
13640		Efna5	2.90436		1.34222		TRUE	WT			547150		6820431F20Rik	1.31532		2.23393		TRUE	Null			21956		Tnnt2	2.21814		2.28686		TRUE	Mplus			667118		Zbed6	2.1219		1.39364		TRUE	M
58801		Pmaip1	2.89879		10.7423		TRUE	WT			14357		Dtx1	1.31387		2.3977		TRUE	Null			100502854		D030029J20Rik	2.19756		1.07613		TRUE	Mplus			628693		Phf11	2.11172		1.38844		TRUE	M
242669		Azin2	2.86236		2.52857		TRUE	WT			11641		NA	1.31183		2.14863		TRUE	Null			381308		Ifi211	2.19683		6.2912		TRUE	Mplus			75863		Clec4g	2.10701		1.4597		TRUE	M
64058		Perp	2.8537		4.48124		TRUE	WT			100040462		Mndal	1.30957		4.60241		TRUE	Null			672511		Rnf213	2.19501		3.79565		TRUE	Mplus			12121		Bicd1	2.10698		1.51865		TRUE	M
13803		Enc1	2.84442		7.8853		TRUE	WT			11647		Alpl	1.30824		1.18587		TRUE	Null			54123		Irf7	2.18544		7.55369		TRUE	Mplus			239833		Lmln	2.10673		1.85436		TRUE	M
234673		Ces2e	2.84144		1.39752		TRUE	WT			100040736		Foxd2os	1.30555		1.67158		TRUE	Null			236451		Phf11b	2.18052		5.53667		TRUE	Mplus			380728		Kcnh4	2.0955		1.42135		TRUE	M
12579		Cdkn2b	2.8253		1.00187		TRUE	WT			234582		Ccdc102a	1.30369		1.21869		TRUE	Null			675363		Gm9640	2.17774		1.35023		TRUE	Mplus			100042547		Gm3897	2.08444		1.10089		TRUE	M
93726		Rnase2a	2.82429		1.7713		TRUE	WT			68774		Ms4a6d	1.29835		2.31598		TRUE	Null			12515		Cd69	2.1713		7.62983		TRUE	Mplus			21873		Tjp2	2.08204		4.41491		TRUE	M
627214		Insyn2a	2.82067		1.16539		TRUE	WT			100503377		NA	1.29408		1.09648		TRUE	Null			22029		Traf1	2.17095		4.86657		TRUE	Mplus			244871		Zc3h12c	2.07142		2.36505		TRUE	M
241128		Fam124b	2.81853		1.14201		TRUE	WT			18108		Nmt2	1.28661		3.33513		TRUE	Null			381269		Mreg	2.16612		3.19187		TRUE	Mplus			57138		Slc12a5	2.05841		1.19303		TRUE	M
12045		Bcl2a1b	2.81251		4.84717		TRUE	WT			54123		Irf7	1.2861		3.30179		TRUE	Null			67138		Herc6	2.15914		8.08802		TRUE	Mplus			241638		Lzts3	2.05668		1.28507		TRUE	M
66112		Mtarc1	2.80122		1.68762		TRUE	WT			74558		Gvin1	1.28195		2.34277		TRUE	Null			98303		D630023F18Rik	2.13687		2.09943		TRUE	Mplus			77097		Tanc2	2.04581		2.68833		TRUE	M
109332		Cdcp1	2.79767		1.08698		TRUE	WT			16184		Il2ra	1.28036		1.71052		TRUE	Null			16145		Igtp	2.13098		8.64221		TRUE	Mplus			215445		Rab11fip3	2.04406		3.60184		TRUE	M
16775		Lama4	2.77955		1.04197		TRUE	WT			21873		Tjp2	1.27865		3.03669		TRUE	Null			625931		Gm6637	2.12766		1.60454		TRUE	Mplus			56772		Mllt11	2.04386		2.66343		TRUE	M
100038882		Isg15	2.77848		5.35372		TRUE	WT			229898		Gbp5	1.26363		1.63618		TRUE	Null			80782		Klrb1b	2.12707		1.25116		TRUE	Mplus			54418		Fmn2	2.04002		1.49422		TRUE	M
105450		Mmrn2	2.77236		1.61244		TRUE	WT			244871		Zc3h12c	1.26289		1.10455		TRUE	Null			210808		Lacc1	2.1261		6.47382		TRUE	Mplus			100862130		NA	2.0304		1.33352		TRUE	M
66720		Klhl10	2.76881		1.06036		TRUE	WT			108899		Zfta	1.25918		1.61535		TRUE	Null			243771		Parp12	2.12415		7.51388		TRUE	Mplus			67303		3110045C21Rik	2.02271		1.02901		TRUE	M
13636		Efna1	2.76502		1.04535		TRUE	WT			666514		Gm13160	1.25561		1.48906		TRUE	Null			74041		Ddias	2.1235		8.56288		TRUE	Mplus			74648		S100pbp	2.018		2.33719		TRUE	M
19649		Robo3	2.76335		3.00024		TRUE	WT			233057		Zfp940	1.25506		1.65839		TRUE	Null			21942		Tnfrsf9	2.11513		1.60246		TRUE	Mplus			13867		Erbb3	2.01747		1.6323		TRUE	M
16891		Lipg	2.76077		1.237		TRUE	WT			114714		Rad51c	1.24453		2.73132		TRUE	Null			276950		Slfn8	2.11343		6.5865		TRUE	Mplus			100019		Mdn1	2.01191		3.73716		TRUE	M
16625		Serpina3c	2.75549		1.1313		TRUE	WT			17720		ND4L	1.24324		1.41185		TRUE	Null			240921		NA	2.11161		4.07483		TRUE	Mplus			57738		Slc15a2	2.00945		1.01029		TRUE	M
13642		Efnb2	2.73517		2.3077		TRUE	WT			235587		Parp3	1.2309		3.80292		TRUE	Null			15951		Ifi204	2.11041		8.29125		TRUE	Mplus			674842		Gm9631	2.00246		1.46418		TRUE	M
414111		C130083M11Rik	2.72651		3.58638		TRUE	WT			100040929		Gm10362	1.22811		1.04642		TRUE	Null			142980		Tlr3	2.10601		2.01765		TRUE	Mplus			378466		Gm10033	1.99253		1.31159		TRUE	M
18669		Abcb1b	2.71979		9.17891		TRUE	WT			102371		Myzap	1.22808		1.34955		TRUE	Null			19116		Prlr	2.10563		1.07973		TRUE	Mplus			791290		Gm9938	1.9913		1.56092		TRUE	M
210808		Lacc1	2.70036		8.77972		TRUE	WT			246728		Oas2	1.22683		2.50609		TRUE	Null			623169		Gm6402	2.10455		2.18937		TRUE	Mplus			12293		Cacna2d1	1.98223		1.55216		TRUE	M
17313		Mgp	2.69884		1.26861		TRUE	WT			19415		Rasal1	1.22532		1.60988		TRUE	Null			52589		Ncald	2.09654		1.21906		TRUE	Mplus			16542		Kdr	1.97925		1.55996		TRUE	M
20312		Cx3cl1	2.6839		1.58163		TRUE	WT			54366		Ctnnal1	1.22305		1.05519		TRUE	Null			13803		Enc1	2.09318		5.50807		TRUE	Mplus			71592		Pogk	1.97272		4.28226		TRUE	M
22361		Vnn1	2.68227		1.12825		TRUE	WT			70686		Dusp16	1.22021		2.32342		TRUE	Null			75863		Clec4g	2.08974		1.18629		TRUE	Mplus			218214		Kdm1b	1.95614		4.89803		TRUE	M
17858		Mx2	2.67337		4.59287		TRUE	WT			72958		Zfp493	1.21698		1.01009		TRUE	Null			229898		Gbp5	2.08322		4.17333		TRUE	Mplus			50769		Atp8a2	1.93952		1.95367		TRUE	M
230991		Fndc10	2.65716		3.88498		TRUE	WT			193452		Zfp184	1.21339		1.36194		TRUE	Null			547253		Parp14	2.07404		5.52613		TRUE	Mplus			668216		Gm9049	1.93691		1.23418		TRUE	M
17314		Mgmt	2.65348		4.53693		TRUE	WT			23960		Oas1g	1.21219		1.91439		TRUE	Null			100861633		NA	2.07199		4.04621		TRUE	Mplus			328563		Apol11b	1.93296		1.03763		TRUE	M
18701		Pigf	2.64067		5.12813		TRUE	WT			20288		Msr1	1.21111		3.24993		TRUE	Null			14107		Fat1	2.06942		1.10247		TRUE	Mplus			52665		Echdc1	1.91875		2.03935		TRUE	M
378431		Txlnb	2.63856		1.60559		TRUE	WT			236573		Gbp9	1.20463		2.11202		TRUE	Null			58801		Pmaip1	2.05416		7.45041		TRUE	Mplus			83396		Glis2	1.90769		1.78734		TRUE	M
12028		Bax	2.63479		8.9128		TRUE	WT			381678		Zcwpw1	1.20402		1.38515		TRUE	Null			14962		Cfb	2.05371		2.25548		TRUE	Mplus			320554		Tcp11l1	1.9022		1.19711		TRUE	M
330695		Ctxn1	2.62679		2.25789		TRUE	WT			100417831		Gvin-ps4	1.19853		1.33191		TRUE	Null			68048		Aen	2.05358		8.38749		TRUE	Mplus			320506		Lmbrd2	1.90006		1.47547		TRUE	M
12047		Bcl2a1d	2.61866		2.67732		TRUE	WT			237411		Zfp938	1.19237		1.01822		TRUE	Null			13663		Ei24	2.053		10.768		TRUE	Mplus			545622		Ptpn3	1.89945		1.89728		TRUE	M
238393		Serpina3f	2.57934		3.56371		TRUE	WT			12363		Casp4	1.18477		3.74351		TRUE	Null			213053		Slc39a14	2.04634		4.06122		TRUE	Mplus			12833		Col6a1	1.89914		1.00861		TRUE	M
74041		Ddias	2.57653		10.5618		TRUE	WT			72049		Tnfrsf13c	1.17683		2.44332		TRUE	Null			21822		Tgtp1	2.03968		5.43832		TRUE	Mplus			21929		Tnfaip3	1.89443		6.16782		TRUE	M
329727		Dennd2c	2.56314		8.76881		TRUE	WT			407821		Znrf3	1.17454		1.1623		TRUE	Null			628693		Phf11	2.03121		1.9339		TRUE	Mplus			80515		Rnf227	1.89349		4.04597		TRUE	M
68048		Aen	2.55695		10.1184		TRUE	WT			74670		Zfp943	1.17423		3.52329		TRUE	Null			327959		Xaf1	2.0172		5.09811		TRUE	Mplus			74513		Neto2	1.88775		5.13095		TRUE	M
12981		Csf2	2.556		1.07254		TRUE	WT			15950		Ifi203	1.16811		3.09013		TRUE	Null			623121		Ifi213	2.01033		2.35228		TRUE	Mplus			672511		Rnf213	1.87886		2.78054		TRUE	M
379043		Raet1e	2.55375		1.04248		TRUE	WT			229055		Zbtb10	1.16572		1.50977		TRUE	Null			245865		Spag4	1.9866		1.37209		TRUE	Mplus			19415		Rasal1	1.8776		3.32268		TRUE	M
56742		Psrc1	2.54539		8.6523		TRUE	WT			100019		Mdn1	1.15984		1.8105		TRUE	Null			414111		C130083M11Rik	1.97783		2.2947		TRUE	Mplus			433100		AA388235	1.8615		1.28957		TRUE	M
13388		Dll1	2.52672		1.01482		TRUE	WT			70435		Inf2	1.15335		4.96397		TRUE	Null			80515		Rnf227	1.97317		5.09811		TRUE	Mplus			226352		Epb41l5	1.86103		2.34394		TRUE	M
24110		Usp18	2.51148		6.57514		TRUE	WT			74149		Zfp946	1.14908		1.32934		TRUE	Null			14129		Fcgr1	1.96456		6.92341		TRUE	Mplus			243725		Ppp1r9a	1.86065		1.16677		TRUE	M
15891		Ibsp	2.50092		4.57868		TRUE	WT			18987		Pou2f2	1.14642		2.67116		TRUE	Null			12044		Bcl2a1a	1.96306		4.82839		TRUE	Mplus			50500		Ttpa	1.85391		2.07361		TRUE	M
69538		Antxr1	2.49386		1.60441		TRUE	WT			12444		Ccnd2	1.14636		4.59316		TRUE	Null			83453		Chrdl1	1.94697		1.39496		TRUE	Mplus			54366		Ctnnal1	1.84607		2.03016		TRUE	M
12522		Cd83	2.49144		7.44011		TRUE	WT			59009		Sh3rf1	1.1407		1.74334		TRUE	Null			13497		Drp2	1.94548		1.00536		TRUE	Mplus			17386		Mmp13	1.83907		1.34894		TRUE	M
268747		Carmil3	2.49118		1.34898		TRUE	WT			170942		Erdr1	1.13973		1.70881		TRUE	Null			13836		Epha2	1.94095		5.8601		TRUE	Mplus			100503379		NA	1.83493		1.42554		TRUE	M
18844		Plxna1	2.49		6.73741		TRUE	WT			243771		Parp12	1.13634		2.8986		TRUE	Null			210757		Themis	1.92669		1.64695		TRUE	Mplus			14366		Fzd4	1.81234		1.30565		TRUE	M
100038429		Gm10505	2.47619		2.48795		TRUE	WT			12443		Ccnd1	1.13566		3.39788		TRUE	Null			108013		Celf4	1.92474		1.13539		TRUE	Mplus			72948		Tppp	1.81036		1.64796		TRUE	M
667370		Ifit3b	2.47411		4.38016		TRUE	WT			21859		Timp3	1.1318		1.14713		TRUE	Null			15894		Icam1	1.91503		9.85172		TRUE	Mplus			21956		Tnnt2	1.80673		1.78476		TRUE	M
213053		Slc39a14	2.47277		5.07776		TRUE	WT			209387		Trim30d	1.1269		4.18909		TRUE	Null			100039796		Tgtp2	1.89912		4.81165		TRUE	Mplus			12522		Cd83	1.80535		4.08175		TRUE	M
15959		Ifit3	2.45978		4.32199		TRUE	WT			218311		Zfp455	1.12256		1.33878		TRUE	Null			74711		Ttll9	1.89864		1.00013		TRUE	Mplus			381204		Naaladl1	1.79668		1.03479		TRUE	M
628900		Serpina3i	2.45328		1.09664		TRUE	WT			15894		Icam1	1.12232		4.79916		TRUE	Null			12363		Casp4	1.8926		7.34665		TRUE	Mplus			193452		Zfp184	1.79235		2.50725		TRUE	M
20613		Snai1	2.41696		1.96992		TRUE	WT			12491		Cd36	1.11931		2.14395		TRUE	Null			18131		Notch3	1.89002		1.33556		TRUE	Mplus			226409		Zranb3	1.77808		4.34624		TRUE	M
15894		Icam1	2.41024		11.9896		TRUE	WT			12575		Cdkn1a	1.11417		2.61524		TRUE	Null			23961		Oas1b	1.88509		6.34767		TRUE	Mplus			23936		Lynx1	1.77732		3.21391		TRUE	M
12156		Bmp2	2.40188		1.06062		TRUE	WT			12044		Bcl2a1a	1.10856		1.62593		TRUE	Null			666907		Ms4a4a	1.88161		3.39673		TRUE	Mplus			210853		Zfp947	1.77409		1.3723		TRUE	M
13836		Epha2	2.35596		6.50335		TRUE	WT			27081		Zfp275	1.1078		2.89658		TRUE	Null			15953		Ifi47	1.88145		6.85975		TRUE	Mplus			60440		Iigp1	1.75192		1.07087		TRUE	M
14919		Gucy2e	2.34411		1.99661		TRUE	WT			21929		Tnfaip3	1.10699		3.64159		TRUE	Null			667387		Xlr4d-ps	1.87055		2.23691		TRUE	Mplus			236727		Slc9a7	1.75089		1.4501		TRUE	M
380728		Kcnh4	2.33755		1.20892		TRUE	WT			237911		Brip1	1.10529		3.61417		TRUE	Null			170779		Cd209d	1.86959		2.05789		TRUE	Mplus			100503492		NA	1.75063		1.20306		TRUE	M
60440		Iigp1	2.31629		2.42483		TRUE	WT			77117		Zfp934	1.10136		1.60987		TRUE	Null			93706		Pcdhgc3	1.8694		1.12013		TRUE	Mplus			382090		Cep162	1.75045		3.58916		TRUE	M
99899		Ifi44	2.31234		3.66635		TRUE	WT			14042		Ext1	1.1003		4.32692		TRUE	Null			231655		Oasl1	1.85658		3.95356		TRUE	Mplus			11920		Atm	1.7443		5.05199		TRUE	M
218232		Ptpdc1	2.31071		2.58759		TRUE	WT			16186		Il2rg	1.09621		3.63565		TRUE	Null			20128		Trim30a	1.85171		9.0315		TRUE	Mplus			238393		Serpina3f	1.7392		1.80989		TRUE	M
22592		Ercc5	2.30661		9.30093		TRUE	WT			17068		Ly6d	1.08606		2.14171		TRUE	Null			620913		Gm12185	1.84273		1.23556		TRUE	Mplus			22639		Zfa-ps	1.73867		1.13791		TRUE	M
12044		Bcl2a1a	2.30331		5.37335		TRUE	WT			56351		Ptges3	1.08414		1.27788		TRUE	Null			74558		Gvin1	1.83778		4.44972		TRUE	Mplus			434223		Gvin3	1.73853		2.82481		TRUE	M
54159		Rnase2b	2.29717		1.30776		TRUE	WT			236312		Ifi209	1.08284		3.51393		TRUE	Null			434843		Rps12-ps11	1.83777		1.96045		TRUE	Mplus			547253		Parp14	1.7316		3.68878		TRUE	M
67951		Tubb6	2.28271		5.89217		TRUE	WT			211378		6720489N17Rik	1.07353		2.49747		TRUE	Null			26568		Slc27a3	1.82829		2.56498		TRUE	Mplus			22685		Zfp239	1.72806		1.19707		TRUE	M
234378		Klhl26	2.27092		10.6059		TRUE	WT			77963		Hook1	1.06227		1.83632		TRUE	Null			229003		Helz2	1.82623		4.51223		TRUE	Mplus			18034		Nfkb2	1.72222		7.84414		TRUE	M
381269		Mreg	2.26255		4.32199		TRUE	WT			22717		Zfp59	1.05309		1.49836		TRUE	Null			107022		Gramd3	1.82336		7.33673		TRUE	Mplus			212728		Tarbp1	1.71926		2.17369		TRUE	M
17386		Mmp13	2.26086		2.49433		TRUE	WT			12416		Cbx2	1.05023		2.40852		TRUE	Null			171283		Havcr1	1.82229		2.20514		TRUE	Mplus			20496		Slc12a2	1.71909		3.31634		TRUE	M
105501		Abhd4	2.26006		8.41698		TRUE	WT			434197		Fam169b	1.04508		2.72065		TRUE	Null			237253		Lrp11	1.8124		1.97355		TRUE	Mplus			235048		Zfp599	1.71908		2.09025		TRUE	M
20720		Serpine2	2.24608		9.47203		TRUE	WT			67138		Herc6	1.04489		2.92008		TRUE	Null			16992		Lta	1.81124		1.02637		TRUE	Mplus			12834		Col6a2	1.7158		1.07288		TRUE	M
216395		Rxylt1	2.24072		8.44099		TRUE	WT			23962		Oasl2	1.03775		3.36652		TRUE	Null			22409		Wnt10a	1.80987		1.98496		TRUE	Mplus			622675		Zfp827	1.71561		1.93348		TRUE	M
74646		Spsb1	2.23592		1.03006		TRUE	WT			100038363		F630028O10Rik	1.03682		2.91398		TRUE	Null			73671		Sult6b1	1.80923		2.31129		TRUE	Mplus			16589		Uhmk1	1.71311		1.02059		TRUE	M
17388		Mmp15	2.22691		1.55778		TRUE	WT			233876		Hirip3	1.03198		4.1838		TRUE	Null			100019		Mdn1	1.78881		3.69208		TRUE	Mplus			100040244		Styx-ps	1.70686		1.23754		TRUE	M
12238		Commd3	2.21503		8.62392		TRUE	WT			12448		Ccne2	1.03123		3.31554		TRUE	Null			246728		Oas2	1.77635		4.91384		TRUE	Mplus			72665		2810039B14Rik	1.70175		1.42135		TRUE	M
217721		Flvcr2	2.20089		1.06804		TRUE	WT			327900		Ubtd2	1.02922		1.60824		TRUE	Null			244871		Zc3h12c	1.77616		2.11329		TRUE	Mplus			242202		Pde5a	1.69999		2.67203		TRUE	M
100504591		Gm15987	2.19875		5.70113		TRUE	WT			22775		Zik1	1.02804		1.39528		TRUE	Null			71520		Grap	1.77581		5.28497		TRUE	Mplus			433926		Lrrc8b	1.69346		1.98041		TRUE	M
68774		Ms4a6d	2.18974		5.94796		TRUE	WT			381511		Pdp1	1.02221		1.98709		TRUE	Null			319901		Dsel	1.7699		1.45132		TRUE	Mplus			666514		Gm13160	1.68983		3.08548		TRUE	M
79362		Bhlhe41	2.18966		1.53124		TRUE	WT			71643		Zgrf1	1.02194		2.60872		TRUE	Null			100302529		Snord72	1.76934		1.09192		TRUE	Mplus			53321		Cntnap1	1.67585		2.92318		TRUE	M
14128		Fcer2a	2.17003		6.45507		TRUE	WT			100504230		NA	1.02184		3.28698		TRUE	Null			94249		Slc24a3	1.76757		1.75666		TRUE	Mplus			73430		Zfp974	1.67135		2.0576		TRUE	M
16431		Itm2a	2.16622		2.77105		TRUE	WT			320299		Iqcb1	1.0202		1.06533		TRUE	Null			75111		4930512H18Rik	1.76673		1.67418		TRUE	Mplus			100861853		NA	1.67121		1.47262		TRUE	M
667230		Gm8526	2.16443		1.24808		TRUE	WT			67775		Rtp4	1.01897		1.86024		TRUE	Null			12526		Cd8b1	1.76621		1.51453		TRUE	Mplus			433022		Plcxd2	1.66922		2.23979		TRUE	M
16178		Il1r2	2.14345		7.43292		TRUE	WT			12145		Cxcr5	1.00926		1.21672		TRUE	Null			242819		Rundc3b	1.76303		1.68563		TRUE	Mplus			212531		Sh3bgrl2	1.66813		1.2708		TRUE	M
219131		Phf11a	2.14067		2.42225		TRUE	WT			20128		Trim30a	1.00799		4.1838		TRUE	Null			319934		Sbf2	1.7604		4.28199		TRUE	Mplus			668525		Gm9222	1.66612		1.6138		TRUE	M
432725		Gm5445	2.13955		1.39579		TRUE	WT			58203		Zbp1	1.00746		2.59365		TRUE	Null			70979		Fancd2os	1.75736		2.57095		TRUE	Mplus			100504344		Gm20186	1.66242		1.70704		TRUE	M
18590		Pdgfa	2.11521		1.34683		TRUE	WT			142688		Asb13	1.00721		1.86038		TRUE	Null			211135		D130040H23Rik	1.75415		1.38719		TRUE	Mplus			16159		Il12a	1.65905		3.38815		TRUE	M
15051		H2-T9	2.11189		6.95562		TRUE	WT			72634		Tdrkh	1.00479		1.19102		TRUE	Null			12045		Bcl2a1b	1.75343		3.13562		TRUE	Mplus			107515		Lgr4	1.65892		1.78608		TRUE	M
233765		Plekha7	2.10585		1.38969		TRUE	WT			54367		Zfp326	1.00271		3.94811		TRUE	Null			317750		Slc24a5	1.75207		1.01333		TRUE	Mplus			17472		Gbp4	1.65556		2.84509		TRUE	M
77862		Thyn1	2.09342		4.06185		TRUE	WT			269593		Luzp1	0.990167		1.55815		TRUE	Null			81913		Bambi-ps1	1.74263		3.04594		TRUE	Mplus			229898		Gbp5	1.65331		2.28367		TRUE	M
17246		Mdm2	2.09167		11.9896		TRUE	WT			56278		Gkap1	0.986573		1.2555		TRUE	Null			232785		Zfp783	1.74237		3.34115		TRUE	Mplus			17909		Myo10	1.64139		2.66177		TRUE	M
226695		Ifi205	2.08556		5.40906		TRUE	WT			105203		Tasor2	0.985381		1.63986		TRUE	Null			19106		Eif2ak2	1.73533		5.8601		TRUE	Mplus			228139		P2rx3	1.64129		3.30166		TRUE	M
19143		St14	2.08073		7.18182		TRUE	WT			17716		ND1	0.985371		3.31298		TRUE	Null			108811		Ccdc122	1.73266		2.22799		TRUE	Mplus			213006		Mfsd4a	1.63927		1.55727		TRUE	M
20715		Serpina3g	2.07741		7.90988		TRUE	WT			228005		Ppig	0.98451		2.7172		TRUE	Null			71586		Ifih1	1.72737		4.9267		TRUE	Mplus			330409		Cecr2	1.63822		2.32795		TRUE	M
21936		Tnfrsf18	2.07195		4.43869		TRUE	WT			100042165		Thoc2l	0.984112		2.30566		TRUE	Null			65112		Pmepa1	1.72698		1.74897		TRUE	Mplus			100039062		Gm2027	1.63357		1.71269		TRUE	M
238692		Zfp874a	2.0696		5.90521		TRUE	WT			100041979		Gm3604	0.978394		1.46794		TRUE	Null			12519		Cd80	1.72132		2.92544		TRUE	Mplus			18037		Nfkbie	1.63264		6.0672		TRUE	M
24057		Sh3yl1	2.064		4.25638		TRUE	WT			235584		Dusp7	0.977485		3.82922		TRUE	Null			14939		Gzmb	1.72086		2.36111		TRUE	Mplus			331474		Rtl5	1.6244		3.13546		TRUE	M
69638		Enho	2.05835		1.08669		TRUE	WT			19075		Prim1	0.976507		5.45901		TRUE	Null			208285		Cyp4f17	1.72009		1.0444		TRUE	Mplus			213011		Zfp583	1.62439		1.37573		TRUE	M
246104		Rhbdl3	2.0548		1.07455		TRUE	WT			630836		2010315B03Rik	0.971427		2.1616		TRUE	Null			54396		Irgm2	1.71833		6.08684		TRUE	Mplus			627585		Gm13034	1.61329		2.11348		TRUE	M
271047		Serpina3b	2.05387		1.06998		TRUE	WT			668139		Gm8995	0.965449		2.70508		TRUE	Null			100042856		Gvin2	1.71607		4.44972		TRUE	Mplus			11855		Arhgap5	1.61198		2.29713		TRUE	M
434219		Trim30c	2.05145		1.47548		TRUE	WT			72807		Zfp429	0.965107		1.81468		TRUE	Null			93842		Igsf9	1.71552		3.04114		TRUE	Mplus			269198		Nbeal1	1.60328		1.55727		TRUE	M
58185		Rsad2	2.04531		4.91465		TRUE	WT			319269		A130040M12Rik	0.962803		1.69355		TRUE	Null			622335		Gm6314	1.71462		2.41244		TRUE	Mplus			320528		Vps13c	1.60007		1.96777		TRUE	M
219132		Phf11d	2.04424		2.18906		TRUE	WT			57432		Zc3h8	0.961177		1.3161		TRUE	Null			15051		H2-T9	1.70162		5.45202		TRUE	Mplus			75782		Lca5	1.59919		1.1305		TRUE	M
71461		Ptk7	2.04358		2.36235		TRUE	WT			23961		Oas1b	0.960723		1.82153		TRUE	Null			30935		Tor3a	1.70153		7.4387		TRUE	Mplus			12416		Cbx2	1.59711		4.43314		TRUE	M
16450		Jag2	2.04015		1.40357		TRUE	WT			16518		Kcnj2	0.958457		2.59308		TRUE	Null			12525		Cd8a	1.69433		2.13876		TRUE	Mplus			93737		Pard6g	1.59419		1.44042		TRUE	M
14314		Fstl1	2.01267		2.42693		TRUE	WT			52679		E2f7	0.955359		2.03008		TRUE	Null			12145		Cxcr5	1.68647		3.95928		TRUE	Mplus			99899		Ifi44	1.59128		1.904		TRUE	M
195733		Grhl1	1.98165		1.39338		TRUE	WT			30935		Tor3a	0.953696		2.98969		TRUE	Null			100504446		Prr22	1.68553		1.13907		TRUE	Mplus			15450		Lipc	1.59033		1.02607		TRUE	M
21942		Tnfrsf9	1.97416		1.55229		TRUE	WT			17705		ATP6	0.953396		1.64009		TRUE	Null			16456		F11r	1.68118		1.63423		TRUE	Mplus			100127111		Snord22	1.58988		1.30019		TRUE	M
142980		Tlr3	1.97336		1.64742		TRUE	WT			66922		Rras2	0.95183		1.49994		TRUE	Null			68774		Ms4a6d	1.67932		4.14969		TRUE	Mplus			77963		Hook1	1.58956		2.58739		TRUE	M
100702		Gbp6	1.97169		2.51171		TRUE	WT			15015		H2-Q4	0.950835		3.50037		TRUE	Null			329727		Dennd2c	1.67653		5.3625		TRUE	Mplus			100417831		Gvin-ps4	1.58937		1.91217		TRUE	M
13003		Vcan	1.95628		2.38743		TRUE	WT			14129		Fcgr1	0.950491		2.22023		TRUE	Null			12028		Bax	1.67567		5.22533		TRUE	Mplus			16364		Irf4	1.58764		3.58916		TRUE	M
19128		Pros1	1.94647		6.03928		TRUE	WT			329575		Gm14325	0.942065		1.76133		TRUE	Null			12902		Cr2	1.6737		2.30233		TRUE	Mplus			12448		Ccne2	1.58695		5.13095		TRUE	M
631323		Gm12250	1.94547		5.22901		TRUE	WT			545700		Smarca5-ps	0.939804		3.19565		TRUE	Null			60533		Cd274	1.67262		5.23927		TRUE	Mplus			17101		Lyst	1.58104		1.7163		TRUE	M
68628		Fbxw9	1.93621		4.62371		TRUE	WT			67230		Zfp329	0.93907		3.05658		TRUE	Null			77700		Gvin-ps1	1.67203		1.67291		TRUE	Mplus			15957		Ifit1	1.5799		1.93746		TRUE	M
29817		Igfbp7	1.93016		2.03679		TRUE	WT			78244		Dnajc21	0.93827		4.33974		TRUE	Null			77777		Ulbp1	1.67162		1.60765		TRUE	Mplus			100303732		Zfp967	1.57551		1.01206		TRUE	M
21950		Tnfsf9	1.92442		1.44872		TRUE	WT			332397		Nanos1	0.937854		1.50571		TRUE	Null			100503793		NA	1.66938		1.00879		TRUE	Mplus			380855		Rsl1	1.57326		2.4927		TRUE	M
72043		Sulf2	1.92374		8.77622		TRUE	WT			57440		Ehd3	0.937454		1.25419		TRUE	Null			238328		Vash1	1.66909		1.12528		TRUE	Mplus			14732		Gpam	1.57319		1.77175		TRUE	M
16365		Acod1	1.91968		2.62047		TRUE	WT			18507		Pax5	0.937013		1.53977		TRUE	Null			21859		Timp3	1.66643		2.9039		TRUE	Mplus			70081		Zfp995	1.56843		1.64857		TRUE	M
240505		Cdc42bpg	1.9161		9.09172		TRUE	WT			12478		Cd19	0.93588		2.37171		TRUE	Null			64380		Ms4a4c	1.66386		5.8601		TRUE	Mplus			72022		Slc35f2	1.55244		2.43458		TRUE	M
68332		Sdhaf1	1.89851		6.50335		TRUE	WT			240034		Zfp760	0.935545		1.83495		TRUE	Null			16880		Lifr	1.66351		3.02826		TRUE	Mplus			100861916		NA	1.54903		1.01343		TRUE	M
29870		Gtse1	1.89842		10.6006		TRUE	WT			242202		Pde5a	0.93526		1.17093		TRUE	Null			72022		Slc35f2	1.65873		2.33516		TRUE	Mplus			233057		Zfp940	1.54879		2.47122		TRUE	M
19085		Prkar1b	1.88845		1.81129		TRUE	WT			231532		Arhgap24	0.931943		2.72272		TRUE	Null			15944		Irgm1	1.65714		7.12768		TRUE	Mplus			74243		Slx4ip	1.545		1.1668		TRUE	M
227326		Gpr55	1.88599		2.86186		TRUE	WT			15944		Irgm1	0.930187		2.89121		TRUE	Null			403178		Plcxd1	1.65618		1.00161		TRUE	Mplus			13586		Ear1	1.54068		1.08404		TRUE	M
327978		Slfn5	1.88314		5.16602		TRUE	WT			100662		NA	0.929753		1.58661		TRUE	Null			76184		Abca6	1.65442		1.2311		TRUE	Mplus			22409		Wnt10a	1.53899		1.54609		TRUE	M
21685		Tef	1.87592		8.69729		TRUE	WT			11796		Birc3	0.929596		4.96397		TRUE	Null			76311		1110019D14Rik	1.65162		1.70982		TRUE	Mplus			319565		Syne2	1.53738		2.49649		TRUE	M
108100		Baiap2	1.87589		8.12167		TRUE	WT			24067		Srp54a	0.929155		5.03044		TRUE	Null			23832		Xcr1	1.64146		1.17145		TRUE	Mplus			100041979		Gm3604	1.53108		2.65302		TRUE	M
246293		Klhl8	1.87254		1.44238		TRUE	WT			213389		Prdm9	0.928403		1.46927		TRUE	Null			100861853		NA	1.64143		1.68105		TRUE	Mplus			52679		E2f7	1.5269		3.64795		TRUE	M
56226		Espn	1.85509		1.46351		TRUE	WT			75339		Mphosph8	0.923122		2.50669		TRUE	Null			20821		Trim21	1.63459		8.14146		TRUE	Mplus			77117		Zfp934	1.52642		2.53163		TRUE	M
100503912		NA	1.85441		3.5665		TRUE	WT			66614		Gpatch4	0.923074		2.16864		TRUE	Null			100038429		Gm10505	1.63078		1.31064		TRUE	Mplus			226922		Kcnq5	1.52539		1.43529		TRUE	M
20315		Cxcl12	1.85309		3.19443		TRUE	WT			74019		Traf3ip1	0.922945		2.37935		TRUE	Null			666513		Gm11787	1.62757		1.65568		TRUE	Mplus			23794		Adamts5	1.52355		1.1546		TRUE	M
94088		Trim6	1.85292		2.36741		TRUE	WT			76438		Rftn1	0.920937		3.17468		TRUE	Null			58203		Zbp1	1.62689		6.04968		TRUE	Mplus			74718		Snx16	1.52246		2.26695		TRUE	M
16658		Mafb	1.84425		5.58189		TRUE	WT			331474		Rtl5	0.919716		1.50889		TRUE	Null			22169		Cmpk2	1.62271		5.9013		TRUE	Mplus			102693		Phldb1	1.52234		1.89726		TRUE	M
16145		Igtp	1.84013		7.6365		TRUE	WT			628705		Phf11c	0.916062		1.01045		TRUE	Null			54195		Gucy1b1	1.622		1.39476		TRUE	Mplus			74558		Gvin1	1.51887		3.03309		TRUE	M
20266		Scn1b	1.83127		1.49737		TRUE	WT			17709		COX2	0.913766		2.09505		TRUE	Null			69504		Zfp932	1.6144		3.03722		TRUE	Mplus			432649		Gm5434	1.51659		1.99346		TRUE	M
12111		Bgn	1.82392		3.62796		TRUE	WT			60504		Il21r	0.908387		2.62971		TRUE	Null			17329		Cxcl9	1.60942		1.81515		TRUE	Mplus			233103		Garre1	1.51539		1.30443		TRUE	M
381308		Ifi211	1.82147		4.95407		TRUE	WT			57815		Spata5	0.907797		3.1493		TRUE	Null			76223		Agbl3	1.60687		1.00976		TRUE	Mplus			29808		Mga	1.51496		3.30225		TRUE	M
14939		Gzmb	1.81409		2.68161		TRUE	WT			233893		Zfp764	0.907632		1.65911		TRUE	Null			22163		Tnfrsf4	1.59834		1.08291		TRUE	Mplus			75957		Mir17hg	1.51343		3.44199		TRUE	M
57913		Pidd1	1.80972		6.68877		TRUE	WT			319719		Simc1	0.907593		1.28611		TRUE	Null			434341		Nlrc5	1.5981		4.80552		TRUE	Mplus			100037278		Niban3	1.51338		3.27507		TRUE	M
270076		Gcdh	1.80157		8.42372		TRUE	WT			78749		Filip1l	0.907161		1.59395		TRUE	Null			17472		Gbp4	1.59804		3.83282		TRUE	Mplus			19698		Relb	1.50834		4.06678		TRUE	M
217830		Dglucy	1.79949		7.94386		TRUE	WT			22035		Tnfsf10	0.905621		1.30008		TRUE	Null			625328		H3f3c	1.59781		2.64128		TRUE	Mplus			18798		Plcb4	1.50815		1.51728		TRUE	M
60599		Trp53inp1	1.79498		9.47203		TRUE	WT			67370		Zfp606	0.904217		1.9157		TRUE	Null			100038707		Gm10388	1.59091		1.34079		TRUE	Mplus			238037		Wdcp	1.50694		1.61786		TRUE	M
21859		Timp3	1.79457		3.03377		TRUE	WT			74365		Lonrf3	0.903038		3.70933		TRUE	Null			100040462		Mndal	1.58227		6.79323		TRUE	Mplus			100038707		Gm10388	1.50488		1.03997		TRUE	M
14086		Fscn1	1.79157		1.57813		TRUE	WT			12873		Cpa3	0.90289		2.87562		TRUE	Null			22035		Tnfsf10	1.58013		3.60001		TRUE	Mplus			100503944		Gm19980	1.49322		3.44601		TRUE	M
223921		Aaas	1.78766		10.1122		TRUE	WT			330836		Slc7a6	0.895667		3.01182		TRUE	Null			18669		Abcb1b	1.57757		4.38248		TRUE	Mplus			237911		Brip1	1.49155		4.77087		TRUE	M
73828		Dcaf4	1.78485		7.86751		TRUE	WT			665211		Gm14326	0.895104		1.68308		TRUE	Null			65079		Rtn4r	1.57665		1.92201		TRUE	Mplus			214459		Fnbp1l	1.49057		3.28163		TRUE	M
93737		Pard6g	1.78208		1.67771		TRUE	WT			666938		Bend4	0.893545		1.0488		TRUE	Null			15950		Ifi203	1.56836		5.4158		TRUE	Mplus			381224		NA	1.4869		2.09721		TRUE	M
66431		Oxld1	1.7809		3.37273		TRUE	WT			12663		Chml	0.89279		2.4951		TRUE	Null			19296		Pvt1	1.56366		2.58967		TRUE	Mplus			11480		Acvr2a	1.48321		2.3979		TRUE	M
14245		Lpin1	1.77343		8.18356		TRUE	WT			94094		Trim34a	0.889153		2.66816		TRUE	Null			668108		Gvin-ps3	1.55735		4.80552		TRUE	Mplus			108899		Zfta	1.48258		2.11593		TRUE	M
71740		Nectin4	1.77133		3.57141		TRUE	WT			78798		Eml4	0.888188		3.02454		TRUE	Null			12390		Cav2	1.55545		3.00581		TRUE	Mplus			56229		Thsd1	1.48173		1.49813		TRUE	M
12870		Cp	1.76823		2.06985		TRUE	WT			235542		Ppp2r3a	0.888102		1.01869		TRUE	Null			26410		Map3k8	1.54814		4.95296		TRUE	Mplus			56198		Heyl	1.47891		1.36972		TRUE	M
12258		Serping1	1.76794		3.47099		TRUE	WT			384275		Gm5297	0.886857		1.79775		TRUE	Null			18034		Nfkb2	1.54706		8.29125		TRUE	Mplus			100039495		Gm15706	1.47765		1.13241		TRUE	M
21939		Cd40	1.76632		5.40906		TRUE	WT			631624		Gm7072	0.881616		1.63062		TRUE	Null			68074		A930013F10Rik	1.54391		1.18233		TRUE	Mplus			12753		Clock	1.47302		2.17224		TRUE	M
13179		Dcn	1.76268		1.20078		TRUE	WT			22720		Zfp62	0.880282		2.90048		TRUE	Null			195733		Grhl1	1.53648		1.1141		TRUE	Mplus			217734		Pomt2	1.47175		4.34673		TRUE	M
26558		Homer3	1.76071		5.59239		TRUE	WT			109006		Ciapin1	0.878325		3.10838		TRUE	Null			233315		Mtmr10	1.53647		4.71929		TRUE	Mplus			12044		Bcl2a1a	1.47154		2.43884		TRUE	M
332397		Nanos1	1.76062		4.93102		TRUE	WT			12753		Clock	0.872589		1.00637		TRUE	Null			17386		Mmp13	1.53021		1.50654		TRUE	Mplus			240921		NA	1.47114		1.50405		TRUE	M
230784		Sesn2	1.76034		6.28135		TRUE	WT			100416706		Zfp729b	0.872124		2.16882		TRUE	Null			20947		Swap70	1.5269		9.57213		TRUE	Mplus			100861653		NA	1.47033		1.18128		TRUE	M
207785		Csrnp2	1.75801		3.22099		TRUE	WT			626848		Zfp971	0.871239		1.01677		TRUE	Null			233987		Zfp958	1.52318		5.81909		TRUE	Mplus			217194		Klhl11	1.46744		1.33207		TRUE	M
664903		Rps15a-ps4	1.75292		2.67223		TRUE	WT			239122		Setdb2	0.870113		1.36824		TRUE	Null			20847		Stat2	1.52192		6.85025		TRUE	Mplus			70974		Pgm2l1	1.46687		3.8781		TRUE	M
12096		Bglap	1.75166		1.09792		TRUE	WT			71586		Ifih1	0.867461		1.52126		TRUE	Null			100504591		Gm15987	1.5208		3.37443		TRUE	Mplus			72469		Plcd3	1.45966		1.09797		TRUE	M
333654		Ppp1r13l	1.74993		4.58798		TRUE	WT			71890		Mad2l2	0.86738		2.54507		TRUE	Null			20449		St8sia1	1.51462		2.20377		TRUE	Mplus			408068		Zfp738	1.45961		3.00011		TRUE	M
97761		Sgsm2	1.74987		3.87431		TRUE	WT			17295		Met	0.864605		2.36966		TRUE	Null			209387		Trim30d	1.51355		7.24022		TRUE	Mplus			74393		Map10	1.45919		1.00248		TRUE	M
67941		Rps27l	1.74287		4.83758		TRUE	WT			72465		Zfp131	0.863555		4.16841		TRUE	Null			11603		Agrn	1.50487		4.3187		TRUE	Mplus			22401		Zmat3	1.45234		1.62995		TRUE	M
16542		Kdr	1.74267		1.41325		TRUE	WT			69737		Ttl	0.862281		1.13559		TRUE	Null			229900		Gbp7	1.49176		4.63792		TRUE	Mplus			241944		Zfp267	1.45184		2.67166		TRUE	M
226691		Ifi207	1.73977		4.42648		TRUE	WT			226982		Eif5b	0.862004		1.9435		TRUE	Null			72504		Taf4b	1.48656		4.17333		TRUE	Mplus			233789		Smg1	1.45177		2.16289		TRUE	M
236451		Phf11b	1.72853		3.96502		TRUE	WT			71916		Dus4l	0.860989		1.15583		TRUE	Null			68267		Slc25a22	1.48108		6.53944		TRUE	Mplus			19726		Rfx3	1.45046		2.46918		TRUE	M
11450		Adipoq	1.71869		1.06306		TRUE	WT			232408		Klrb1f	0.859555		1.98709		TRUE	Null			16656		Hivep3	1.47984		1.29471		TRUE	Mplus			70686		Dusp16	1.44865		2.88595		TRUE	M
14469		Gbp2	1.71236		4.00083		TRUE	WT			17350		Mlh1	0.858266		2.53544		TRUE	Null			215900		Calhm6	1.47955		2.36336		TRUE	Mplus			17847		Usp34	1.44316		2.39163		TRUE	M
233987		Zfp958	1.70709		6.35425		TRUE	WT			215445		Rab11fip3	0.857064		1.21091		TRUE	Null			668139		Gm8995	1.47715		5.43832		TRUE	Mplus			68074		A930013F10Rik	1.44043		1.01425		TRUE	M
13849		Ephx1	1.70536		6.76659		TRUE	WT			68501		Nsmce2	0.856708		3.53099		TRUE	Null			408065		Zfp456	1.47416		4.2942		TRUE	Mplus			68625		Cfap57	1.43735		1.53415		TRUE	M
52673		D13Ertd608e	1.70426		4.56072		TRUE	WT			11920		Atm	0.854775		2.18836		TRUE	Null			246730		Oas1a	1.47116		3.9316		TRUE	Mplus			320299		Iqcb1	1.43717		2.07536		TRUE	M
56620		Clec4n	1.69986		2.51563		TRUE	WT			52822		Rufy3	0.852273		1.15672		TRUE	Null			268291		Rnf217	1.47073		1.4335		TRUE	Mplus			12211		Birc6	1.43571		2.93758		TRUE	M
12977		Csf1	1.69689		6.71773		TRUE	WT			80285		Parp9	0.85159		2.54507		TRUE	Null			432555		Gm5431	1.46344		1.91792		TRUE	Mplus			218311		Zfp455	1.43212		1.88457		TRUE	M
80782		Klrb1b	1.69538		1.18779		TRUE	WT			15500		Hsf2	0.851365		2.16267		TRUE	Null			74183		Perm1	1.46191		1.00536		TRUE	Mplus			319269		A130040M12Rik	1.43201		3.20333		TRUE	M
68559		Pdrg1	1.69486		6.05565		TRUE	WT			237211		Fancb	0.849785		1.38431		TRUE	Null			76074		Gbp8	1.46123		3.58232		TRUE	Mplus			245240		9930111J21Rik2	1.42747		1.15722		TRUE	M
57266		Cxcl14	1.69298		1.12176		TRUE	WT			13822		Epb41l2	0.848881		2.40085		TRUE	Null			73728		Psd	1.46082		3.35022		TRUE	Mplus			20947		Swap70	1.42584		7.90551		TRUE	M
72167		Thumpd2	1.68716		5.3598		TRUE	WT			22791		Dnajc2	0.847063		2.75938		TRUE	Null			12444		Ccnd2	1.45569		6.9823		TRUE	Mplus			225825		Cd226	1.42559		1.72007		TRUE	M
66406		Sac3d1	1.68496		3.75515		TRUE	WT			66680		Oser1	0.847036		1.61127		TRUE	Null			230073		Ddx58	1.45324		4.72743		TRUE	Mplus			16195		Il6st	1.4255		2.94943		TRUE	M
12369		Casp7	1.68306		10.097		TRUE	WT			234358		Zfp930	0.845993		1.64276		TRUE	Null			100340		Smpdl3b	1.45292		1.79685		TRUE	Mplus			100861803		NA	1.42232		1.83567		TRUE	M
16847		Lepr	1.68193		2.3559		TRUE	WT			117167		Steap4	0.845043		1.06101		TRUE	Null			67775		Rtp4	1.45291		4.07843		TRUE	Mplus			109181		Trip11	1.41974		1.84856		TRUE	M
19243		Ptp4a1	1.68097		4.82279		TRUE	WT			217151		Arl5c	0.843542		1.70992		TRUE	Null			269854		Nat14	1.45245		1.31196		TRUE	Mplus			76438		Rftn1	1.41922		5.26232		TRUE	M
67260		Cers4	1.67284		4.33433		TRUE	WT			69399		1700025G04Rik	0.842843		1.77853		TRUE	Null			237887		Slfn10-ps	1.45006		2.95751		TRUE	Mplus			100038746		Gm1976	1.4169		1.32027		TRUE	M
666907		Ms4a4a	1.6724		3.69345		TRUE	WT			20425		Shmt1	0.842686		3.47413		TRUE	Null			329650		Med12l	1.44049		1.90765		TRUE	Mplus			100710		Pds5b	1.41407		4.79101		TRUE	M
18405		Orm1	1.67002		7.46626		TRUE	WT			408068		Zfp738	0.84036		1.31208		TRUE	Null			109082		Fbxw17	1.4391		2.24313		TRUE	Mplus			626802		Gm14322	1.41235		1.85706		TRUE	M
73739		Cby1	1.66737		6.66121		TRUE	WT			229003		Helz2	0.839869		1.15011		TRUE	Null			243382		Ppm1k	1.43816		4.798		TRUE	Mplus			100038969		Rps12-ps18	1.41112		1.03736		TRUE	M
69657		2310047D07Rik	1.66711		1.50919		TRUE	WT			14469		Gbp2	0.838893		1.14713		TRUE	Null			237886		Slfn9	1.43808		1.65218		TRUE	Mplus			192195		Ash1l	1.40965		2.82292		TRUE	M
13368		Dffb	1.66513		7.71582		TRUE	WT			76138		Ccdc138	0.838455		1.10199		TRUE	Null			18715		Pim2	1.43457		4.36136		TRUE	Mplus			100861633		NA	1.40951		2.2084		TRUE	M
15951		Ifi204	1.66229		6.57514		TRUE	WT			27223		Trp53bp1	0.838417		3.59782		TRUE	Null			23936		Lynx1	1.43407		3.39566		TRUE	Mplus			68203		Diras2	1.40855		1.17379		TRUE	M
13038		Ctsk	1.66064		1.1942		TRUE	WT			408065		Zfp456	0.835961		1.45796		TRUE	Null			16178		Il1r2	1.42924		4.37659		TRUE	Mplus			12575		Cdkn1a	1.40843		2.99299		TRUE	M
69660		Tmbim1	1.6571		7.16041		TRUE	WT			668128		Gvin-ps5	0.834531		1.07026		TRUE	Null			242202		Pde5a	1.42908		3.0075		TRUE	Mplus			12444		Ccnd2	1.40776		5.57931		TRUE	M
65112		Pmepa1	1.64309		1.43132		TRUE	WT			71934		Car13	0.834318		1.84376		TRUE	Null			100503912		NA	1.42782		1.92981		TRUE	Mplus			57258		Xpo4	1.4009		1.57724		TRUE	M
330830		Drc7	1.63071		2.47844		TRUE	WT			66559		Metap1d	0.834248		1.70992		TRUE	Null			229055		Zbtb10	1.42014		3.02175		TRUE	Mplus			381067		Zfp229	1.39856		1.42554		TRUE	M
17329		Cxcl9	1.62232		1.57421		TRUE	WT			21815		Tgif1	0.834073		2.21483		TRUE	Null			74090		Paqr5	1.41912		2.30254		TRUE	Mplus			277973		Slc9a5	1.39727		1.44709		TRUE	M
243771		Parp12	1.61923		5.3598		TRUE	WT			56707		Zfp111	0.829647		2.13292		TRUE	Null			100382		AW011738	1.4149		1.53958		TRUE	Mplus			78286		Nav2	1.39394		2.37464		TRUE	M
18207		Nthl1	1.61595		1.90878		TRUE	WT			68395		Gm53175	0.828213		1.38819		TRUE	Null			23962		Oasl2	1.41443		5.84269		TRUE	Mplus			214162		Kmt2a	1.39384		2.84885		TRUE	M
100862223		Gm21571	1.61238		1.46351		TRUE	WT			100503000		Zfp993	0.827271		1.00362		TRUE	Null			76073		Pcgf5	1.41214		6.25204		TRUE	Mplus			117167		Steap4	1.39225		2.2195		TRUE	M
26568		Slc27a3	1.61148		1.9713		TRUE	WT			54396		Irgm2	0.826805		1.83861		TRUE	Null			327900		Ubtd2	1.41168		2.72553		TRUE	Mplus			78251		Zfp712	1.3911		2.28548		TRUE	M
78892		Crispld2	1.60999		9.43242		TRUE	WT			71508		Zfp935	0.823928		2.15735		TRUE	Null			21929		Tnfaip3	1.41116		6.01113		TRUE	Mplus			225028		Map4k3	1.39058		3.0897		TRUE	M
71520		Grap	1.59882		4.62672		TRUE	WT			214763		Cgas	0.82387		3.77003		TRUE	Null			101700		Trim68	1.4082		3.34653		TRUE	Mplus			229780		Trmt13	1.38852		1.62506		TRUE	M
22409		Wnt10a	1.59453		1.50307		TRUE	WT			234463		Tmem184c	0.821904		2.64599		TRUE	Null			67880		Dcxr	1.40303		3.57704		TRUE	Mplus			100503865		NA	1.38443		1.32397		TRUE	M
408065		Zfp456	1.59181		4.62991		TRUE	WT			269704		Zfp664	0.819248		2.90463		TRUE	Null			319358		C530047H08Rik	1.39989		1.21322		TRUE	Mplus			224836		Usp49	1.38074		2.75995		TRUE	M
12363		Casp4	1.58906		6.20383		TRUE	WT			73233		Zfp942	0.817102		2.1971		TRUE	Null			170930		Sumo2	1.39783		3.7816		TRUE	Mplus			280668		Adam1a	1.37973		1.31729		TRUE	M
73689		Bloc1s2	1.58655		4.89109		TRUE	WT			17708		COX1	0.816753		3.39216		TRUE	Null			12491		Cd36	1.39451		3.70176		TRUE	Mplus			110521		Hivep1	1.37582		2.29963		TRUE	M
14129		Fcgr1	1.57973		5.37792		TRUE	WT			67371		Gtf3c6	0.81181		2.8986		TRUE	Null			11910		Atf3	1.3943		2.24518		TRUE	Mplus			12491		Cd36	1.37463		2.66842		TRUE	M
327959		Xaf1	1.5768		3.19979		TRUE	WT			72580		Zup1	0.811769		2.22023		TRUE	Null			217734		Pomt2	1.39234		5.4158		TRUE	Mplus			240028		Lnpep	1.37429		1.4582		TRUE	M
387565		Cd300c	1.57236		3.0471		TRUE	WT			235907		Zfp65	0.811563		1.0416		TRUE	Null			15109		Hal	1.39029		1.80145		TRUE	Mplus			319722		E330033B04Rik	1.37272		1.00292		TRUE	M
73225		Fam118a	1.56581		6.49325		TRUE	WT			110168		Gpr18	0.811023		1.14713		TRUE	Null			669393		Gm9457	1.38612		1.05098		TRUE	Mplus			381524		Mexis	1.36958		1.12686		TRUE	M
104183		Chil4	1.55715		1.02313		TRUE	WT			74522		Morc2a	0.804724		2.4823		TRUE	Null			14938		Gzma	1.37838		2.45308		TRUE	Mplus			242474		Tmem245	1.36957		1.57124		TRUE	M
84004		Mcam	1.55694		2.4281		TRUE	WT			320234		Ccdc66	0.804046		1.57836		TRUE	Null			668128		Gvin-ps5	1.37253		3.12532		TRUE	Mplus			625328		H3f3c	1.36839		1.91641		TRUE	M
625631		Bloc1s2-ps	1.55525		5.1544		TRUE	WT			24051		Sgcb	0.802551		1.12898		TRUE	Null			243197		Mfsd7a	1.37094		3.71734		TRUE	Mplus			71599		Senp8	1.3617		2.97759		TRUE	M
12826		Col4a1	1.54839		1.81529		TRUE	WT			19714		Rev3l	0.798821		1.36937		TRUE	Null			71916		Dus4l	1.37066		2.92187		TRUE	Mplus			20692		Sparc	1.35956		1.0796		TRUE	M
212285		Arap2	1.54235		8.62392		TRUE	WT			78802		Ttc30a1	0.795867		1.13766		TRUE	Null			11838		Arc	1.36963		1.02109		TRUE	Mplus			73945		Otud4	1.35764		4.8031		TRUE	M
14102		Fas	1.5356		5.6718		TRUE	WT			626854		Gm38396	0.795472		2.21117		TRUE	Null			100127111		Snord22	1.36844		1.16297		TRUE	Mplus			665783		NA	1.35678		2.17577		TRUE	M
54123		Irf7	1.53222		5.05005		TRUE	WT			71755		Dhdh	0.795183		1.40806		TRUE	Null			15902		Id2	1.36819		4.83851		TRUE	Mplus			22779		Ikzf2	1.3562		1.83098		TRUE	M
17390		Mmp2	1.53174		2.08507		TRUE	WT			70683		Utp20	0.794585		1.92676		TRUE	Null			78892		Crispld2	1.3672		7.73491		TRUE	Mplus			67911		Zfp169	1.35462		1.29457		TRUE	M
434843		Rps12-ps11	1.52177		1.41412		TRUE	WT			70110		Ifi35	0.792833		2.39732		TRUE	Null			233274		Siglech	1.36126		4.63429		TRUE	Mplus			70435		Inf2	1.35016		5.87758		TRUE	M
52653		Nudcd2	1.51869		5.49275		TRUE	WT			665155		Srp54b	0.792307		3.18625		TRUE	Null			18768		Pkib	1.36039		4.41597		TRUE	Mplus			24110		Usp18	1.34967		2.44549		TRUE	M
628705		Phf11c	1.51353		2.91744		TRUE	WT			12189		Brca1	0.792033		1.93533		TRUE	Null			237890		Slfn14	1.35963		1.18829		TRUE	Mplus			26556		Homer1	1.34677		2.39101		TRUE	M
100861633		NA	1.51292		2.99439		TRUE	WT			72640		Mex3a	0.790016		1.0329		TRUE	Null			240427		Setbp1	1.35819		2.09158		TRUE	Mplus			100503283		NA	1.34493		2.18724		TRUE	M
212647		Aldh4a1	1.50925		7.7974		TRUE	WT			381236		Lipo3	0.789935		1.57794		TRUE	Null			72580		Zup1	1.35608		5.34894		TRUE	Mplus			16974		Lrp6	1.34305		2.80836		TRUE	M
50778		Rgs1	1.50606		1.66607		TRUE	WT			619937		Hmgb1-ps10	0.789458		1.16847		TRUE	Null			76138		Ccdc138	1.35381		2.70933		TRUE	Mplus			229055		Zbtb10	1.34207		2.20692		TRUE	M
14456		Gas6	1.50291		1.96992		TRUE	WT			240038		Zfp994	0.788934		2.02363		TRUE	Null			60504		Il21r	1.34363		5.52584		TRUE	Mplus			545030		Wdfy4	1.34196		3.78681		TRUE	M
66573		Dzip1	1.49522		1.78709		TRUE	WT			64424		Polr1e	0.787495		1.89662		TRUE	Null			12238		Commd3	1.34235		4.8579		TRUE	Mplus			22780		Ikzf3	1.33798		1.67268		TRUE	M
231655		Oasl1	1.49124		2.51106		TRUE	WT			56291		Styx	0.78661		2.66816		TRUE	Null			64945		Cldn12	1.34003		1.50174		TRUE	Mplus			12035		Bcat1	1.33759		1.49416		TRUE	M
276950		Slfn8	1.48833		4.22212		TRUE	WT			67694		Ift74	0.784357		1.09895		TRUE	Null			238692		Zfp874a	1.33868		3.25409		TRUE	Mplus			83490		Pik3ap1	1.33744		2.36096		TRUE	M
75472		Cfap126	1.48146		1.68191		TRUE	WT			114565		Zbtb21	0.783039		1.42124		TRUE	Null			70110		Ifi35	1.33731		5.98698		TRUE	Mplus			627828		Gm6793	1.337		2.6875		TRUE	M
15902		Id2	1.48112		5.6091		TRUE	WT			27401		Skp2	0.78264		2.82389		TRUE	Null			19698		Relb	1.33563		4.52201		TRUE	Mplus			12515		Cd69	1.335		3.60184		TRUE	M
109624		Cald1	1.47075		1.47548		TRUE	WT			229937		Znhit6	0.782466		2.0312		TRUE	Null			236312		Ifi209	1.33306		5.44217		TRUE	Mplus			100737		Dcun1d4	1.33461		2.95009		TRUE	M
100340		Smpdl3b	1.46859		1.21561		TRUE	WT			74018		Als2	0.782304		1.86024		TRUE	Null			236573		Gbp9	1.33252		3.25409		TRUE	Mplus			121022		Mrps6	1.3338		2.31662		TRUE	M
15958		Ifit2	1.46833		3.3469		TRUE	WT			272382		Spib	0.778868		1.32293		TRUE	Null			14758		Gpm6b	1.33247		1.05826		TRUE	Mplus			271564		Vps13a	1.33072		2.40893		TRUE	M
22029		Traf1	1.46831		3.20319		TRUE	WT			20847		Stat2	0.776948		2.43741		TRUE	Null			108153		Adamts7	1.33058		1.60783		TRUE	Mplus			66922		Rras2	1.33011		2.51343		TRUE	M
69234		Zfp688	1.46422		5.98626		TRUE	WT			242747		Zfp933	0.774542		1.39509		TRUE	Null			547267		Gm6030	1.33054		1.306		TRUE	Mplus			107022		Gramd3	1.32797		3.79741		TRUE	M
229898		Gbp5	1.46314		2.05337		TRUE	WT			56177		Olfm1	0.774089		1.18316		TRUE	Null			16180		Il1rap	1.32988		5.99655		TRUE	Mplus			226691		Ifi207	1.32332		2.68927		TRUE	M
108937		Rnf169	1.45969		8.77771		TRUE	WT			668661		2410002F23Rik	0.773791		3.35944		TRUE	Null			80285		Parp9	1.3272		5.57533		TRUE	Mplus			70472		Atad2	1.32264		4.53894		TRUE	M
11770		Fabp4	1.45419		1.94985		TRUE	WT			15201		Hells	0.769209		3.98391		TRUE	Null			70435		Inf2	1.32715		6.94544		TRUE	Mplus			27081		Zfp275	1.32215		3.71759		TRUE	M
15109		Hal	1.44732		2.31105		TRUE	WT			106248		Qtrt2	0.768499		1.65331		TRUE	Null			233893		Zfp764	1.32663		3.54949		TRUE	Mplus			51885		Tubgcp4	1.322		1.829		TRUE	M
26897		Acot1	1.4443		4.38016		TRUE	WT			20020		Polr2a	0.765035		1.02777		TRUE	Null			29863		Pde7b	1.32604		1.64339		TRUE	Mplus			94223		Dgcr8	1.32107		3.67575		TRUE	M
14609		Gja1	1.44414		1.42542		TRUE	WT			20823		Ssb	0.763633		4.01625		TRUE	Null			80861		Dhx58	1.30997		5.26635		TRUE	Mplus			380850		Gm5141	1.31737		1.63697		TRUE	M
241621		NA	1.44375		1.68901		TRUE	WT			100043772		Zfp850	0.763529		1.3851		TRUE	Null			319974		Auts2	1.29952		1.25005		TRUE	Mplus			19714		Rev3l	1.31528		2.84788		TRUE	M
12702		Socs3	1.44177		2.21112		TRUE	WT			100504051		NA	0.762832		1.63377		TRUE	Null			12305		Ddr1	1.29903		1.93197		TRUE	Mplus			76464		Knl1	1.31438		1.83023		TRUE	M
75111		4930512H18Rik	1.44129		1.08977		TRUE	WT			98403		Zfp451	0.761617		2.59688		TRUE	Null			320292		Rasgef1b	1.29698		2.17704		TRUE	Mplus			75894		Adal	1.31042		2.26759		TRUE	M
13819		Epas1	1.44078		1.86775		TRUE	WT			57753		Noc3l	0.761047		2.60544		TRUE	Null			57913		Pidd1	1.27888		4.46261		TRUE	Mplus			235469		Zfp280d	1.30838		4.69246		TRUE	M
217734		Pomt2	1.42536		5.84116		TRUE	WT			68691		Kansl1l	0.761004		1.56914		TRUE	Null			332397		Nanos1	1.27632		2.44578		TRUE	Mplus			15958		Ifit2	1.30798		2.36053		TRUE	M
228543		Rhov	1.42341		1.57549		TRUE	WT			230234		Abitram	0.76092		1.60056		TRUE	Null			223435		Trio	1.27309		2.53137		TRUE	Mplus			67370		Zfp606	1.30262		3.15849		TRUE	M
98496		Pid1	1.42148		5.55398		TRUE	WT			76167		Snrnp35	0.759541		1.53977		TRUE	Null			209200		Dtx3l	1.26455		4.60363		TRUE	Mplus			18764		Pkd2	1.30221		1.26503		TRUE	M
60504		Il21r	1.4179		5.68141		TRUE	WT			18637		Pfdn2	0.759444		2.70067		TRUE	Null			233199		Mybpc2	1.26398		1.89963		TRUE	Mplus			22156		Tuft1	1.30177		1.03143		TRUE	M
243197		Mfsd7a	1.41781		4.78586		TRUE	WT			210808		Lacc1	0.758773		1.13766		TRUE	Null			20288		Msr1	1.26052		3.64789		TRUE	Mplus			207375		Fam120c	1.29717		2.43986		TRUE	M
76265		Tsen54	1.41528		3.49706		TRUE	WT			234407		Colgalt1	0.758349		3.59782		TRUE	Null			74753		Trmo	1.25946		3.16306		TRUE	Mplus			11603		Agrn	1.29614		2.92879		TRUE	M
53892		Ppm1d	1.41344		7.7149		TRUE	WT			80985		Trim44	0.757982		2.5805		TRUE	Null			330836		Slc7a6	1.25249		5.12132		TRUE	Mplus			269966		Nup98	1.29586		1.54943		TRUE	M
66948		Acad8	1.41158		5.43894		TRUE	WT			67797		Snrnp48	0.756412		1.86368		TRUE	Null			94094		Trim34a	1.24836		5.32447		TRUE	Mplus			268977		Ltbp1	1.29509		1.34999		TRUE	M
319446		Dpep2	1.41067		1.55064		TRUE	WT			66244		Nemf	0.755021		3.59935		TRUE	Null			211896		Depdc7	1.24737		1.08814		TRUE	Mplus			544971		Bdp1	1.29391		3.13496		TRUE	M
14747		Cmklr1	1.40673		1.74072		TRUE	WT			70930		Nol8	0.754258		2.829		TRUE	Null			382090		Cep162	1.24157		2.53639		TRUE	Mplus			18968		Pola1	1.29297		4.14159		TRUE	M
54199		Ccrl2	1.4021		1.40906		TRUE	WT			73852		D3Ertd751e	0.75425		1.64276		TRUE	Null			27007		Klrk1	1.24089		3.6103		TRUE	Mplus			54650		Sfmbt1	1.29243		4.58574		TRUE	M
17769		Mthfr	1.40195		3.09567		TRUE	WT			18973		Pole	0.750905		1.36932		TRUE	Null			60599		Trp53inp1	1.24078		6.41713		TRUE	Mplus			16011		Igfbp5	1.28911		1.05003		TRUE	M
58203		Zbp1	1.39926		4.78586		TRUE	WT			236930		Ercc6l	0.750703		3.39216		TRUE	Null			22592		Ercc5	1.23973		4.42408		TRUE	Mplus			13518		Dst	1.28871		1.53563		TRUE	M
242585		Slc35d1	1.39722		3.28822		TRUE	WT			27007		Klrk1	0.75013		1.10296		TRUE	Null			11937		Atp2a1	1.23917		1.06151		TRUE	Mplus			226519		Lamc1	1.28738		1.92638		TRUE	M
226421		Rab7b	1.39579		5.39103		TRUE	WT			230073		Ddx58	0.749823		1.49149		TRUE	Null			319670		Eml5	1.23908		2.09501		TRUE	Mplus			229227		4932438A13Rik	1.28598		2.35741		TRUE	M
233571		P2ry6	1.39557		5.59239		TRUE	WT			76498		Paqr4	0.747187		1.17086		TRUE	Null			11641		NA	1.23851		3.12152		TRUE	Mplus			83922		Cep41	1.28402		2.26705		TRUE	M
17311		Kitl	1.38942		1.32047		TRUE	WT			22670		Trim26	0.744341		2.18859		TRUE	Null			60361		Ms4a4b	1.23718		3.1345		TRUE	Mplus			14536		Nr6a1	1.28395		1.06269		TRUE	M
70110		Ifi35	1.38844		6.03503		TRUE	WT			20588		Smarcc1	0.744032		2.72546		TRUE	Null			100662		NA	1.23522		2.69586		TRUE	Mplus			211378		6720489N17Rik	1.28306		2.70467		TRUE	M
21816		Tgm1	1.38563		2.1068		TRUE	WT			19944		Rpl29	0.743877		1.16408		TRUE	Null			217306		Cd300e	1.22988		1.33455		TRUE	Mplus			100042856		Gvin2	1.28236		2.32912		TRUE	M
20128		Trim30a	1.38154		6.99358		TRUE	WT			77591		Ddx10	0.742292		3.09013		TRUE	Null			217830		Dglucy	1.22976		4.99507		TRUE	Mplus			70683		Utp20	1.28163		3.57895		TRUE	M
11692		Gfer	1.37996		2.88666		TRUE	WT			212281		Zfp729a	0.741571		1.59256		TRUE	Null			234094		Arhgef10	1.22791		1.59806		TRUE	Mplus			232560		Caprin2	1.28138		1.98376		TRUE	M
12475		Cd14	1.36774		3.17191		TRUE	WT			20821		Trim21	0.741105		2.59365		TRUE	Null			71398		Tasl	1.2275		4.22306		TRUE	Mplus			56012		Pgam2	1.28027		1.73183		TRUE	M
20288		Msr1	1.35625		4.83835		TRUE	WT			319615		Zfp944	0.741056		1.8516		TRUE	Null			193452		Zfp184	1.22361		1.49087		TRUE	Mplus			68283		9530077C05Rik	1.27983		2.19338		TRUE	M
15953		Ifi47	1.35547		4.56072		TRUE	WT			331401		Thoc2	0.740953		3.47207		TRUE	Null			66922		Rras2	1.22014		2.67322		TRUE	Mplus			229003		Helz2	1.27942		2.50548		TRUE	M
320977		A330023F24Rik	1.34454		1.37504		TRUE	WT			224836		Usp49	0.739744		1.0711		TRUE	Null			434223		Gvin3	1.21864		1.86623		TRUE	Mplus			59026		Huwe1	1.27924		1.99615		TRUE	M
224624		Rab40c	1.34445		5.16254		TRUE	WT			15953		Ifi47	0.739476		1.60824		TRUE	Null			21816		Tgm1	1.21561		1.93744		TRUE	Mplus			14218		Sh3pxd2a	1.27893		1.99615		TRUE	M
20692		Sparc	1.33942		1.2392		TRUE	WT			246730		Oas1a	0.739075		1.075		TRUE	Null			17295		Met	1.20938		4.25843		TRUE	Mplus			100504230		NA	1.27575		4.21719		TRUE	M
13972		Gnb1l	1.33899		2.81899		TRUE	WT			100504640		Gm16089	0.738433		1.16509		TRUE	Null			13024		Ctla2a	1.20635		1.23417		TRUE	Mplus			209334		Gen1	1.27555		2.38512		TRUE	M
100504401		NA	1.33676		1.51808		TRUE	WT			56095		Ftsj3	0.738255		3.63294		TRUE	Null			100040543		Gm2830	1.2051		1.33761		TRUE	Mplus			18715		Pim2	1.27547		2.92916		TRUE	M
320292		Rasgef1b	1.32702		1.7452		TRUE	WT			20715		Serpina3g	0.738126		1.76035		TRUE	Null			15042		H2-T24	1.20437		4.36144		TRUE	Mplus			15204		Herc2	1.27413		2.10771		TRUE	M
69807		Trim32	1.32273		3.34223		TRUE	WT			15505		Hsph1	0.735343		2.00864		TRUE	Null			27218		Slamf1	1.20354		1.026		TRUE	Mplus			51869		Rif1	1.27393		3.82381		TRUE	M
12768		Ccr1	1.32023		5.63172		TRUE	WT			668572		2610021A01Rik	0.735267		1.33187		TRUE	Null			230991		Fndc10	1.20257		1.23745		TRUE	Mplus			230895		Vps13d	1.27332		1.98566		TRUE	M
59002		Wrap73	1.31947		4.26847		TRUE	WT			98432		Phlpp1	0.734459		1.17086		TRUE	Null			237926		Rsad1	1.20005		2.59159		TRUE	Mplus			100039796		Tgtp2	1.27252		1.96486		TRUE	M
233315		Mtmr10	1.31934		4.04015		TRUE	WT			70472		Atad2	0.733937		2.10514		TRUE	Null			277973		Slc9a5	1.19924		1.41514		TRUE	Mplus			58180		Hic2	1.27175		1.63837		TRUE	M
244237		Tnfrsf26	1.31703		5.28896		TRUE	WT			240255		Ythdc2	0.733409		1.40417		TRUE	Null			170743		Tlr7	1.19726		2.81918		TRUE	Mplus			76894		Mettl15	1.27033		1.87059		TRUE	M
107022		Gramd3	1.31545		4.95407		TRUE	WT			12192		Zfp36l1	0.728435		2.17998		TRUE	Null			16195		Il6st	1.19471		2.38776		TRUE	Mplus			71521		Pds5a	1.26957		2.14402		TRUE	M
67138		Herc6	1.3137		4.48874		TRUE	WT			19730		Ralgds	0.727338		1.65479		TRUE	Null			20846		Stat1	1.19049		6.05297		TRUE	Mplus			236573		Gbp9	1.2691		2.28453		TRUE	M
29863		Pde7b	1.30476		1.25488		TRUE	WT			229900		Gbp7	0.725761		1.38515		TRUE	Null			58861		Cysltr1	1.18976		2.52214		TRUE	Mplus			72640		Mex3a	1.26795		2.05935		TRUE	M
625360		BC147527	1.30273		2.55415		TRUE	WT			432730		Gm5446	0.722297		1.92676		TRUE	Null			23960		Oas1g	1.18836		2.39986		TRUE	Mplus			236266		Alms1	1.26505		1.94624		TRUE	M
12125		Bcl2l11	1.30186		5.38248		TRUE	WT			94223		Dgcr8	0.720552		1.66014		TRUE	Null			106248		Qtrt2	1.18833		3.38964		TRUE	Mplus			72565		Uaca	1.26448		1.06264		TRUE	M
12759		Clu	1.30166		1.89654		TRUE	WT			27275		Nufip1	0.719378		2.21961		TRUE	Null			331474		Rtl5	1.18771		3.14622		TRUE	Mplus			100310809		Gm10509	1.26393		1.91747		TRUE	M
54396		Irgm2	1.29395		4.07699		TRUE	WT			12632		Cfl2	0.718112		1.13597		TRUE	Null			21685		Tef	1.18612		5.34598		TRUE	Mplus			14104		Fasn	1.26342		1.97787		TRUE	M
18045		Nfyb	1.29134		7.90059		TRUE	WT			209212		Osgin2	0.717933		2.01747		TRUE	Null			67525		Trim62	1.18287		1.52355		TRUE	Mplus			231946		Fam221a	1.26252		1.24032		TRUE	M
21822		Tgtp1	1.291		2.6355		TRUE	WT			69577		Fastkd3	0.717229		1.66339		TRUE	Null			234378		Klhl26	1.17886		5.55478		TRUE	Mplus			381823		Apold1	1.26192		1.08733		TRUE	M
72514		Fgfbp3	1.28972		1.38873		TRUE	WT			72612		Hpf1	0.716439		2.09731		TRUE	Null			67306		Zc2hc1a	1.17624		1.10247		TRUE	Mplus			66689		Klhl28	1.25984		1.44063		TRUE	M
67775		Rtp4	1.28429		3.22918		TRUE	WT			66634		Mcm8	0.715274		2.26251		TRUE	Null			16365		Acod1	1.17512		1.40932		TRUE	Mplus			19090		Prkdc	1.2584		2.482		TRUE	M
30935		Tor3a	1.28126		5.35975		TRUE	WT			21771		Utp4	0.714998		3.16087		TRUE	Null			74513		Neto2	1.17508		3.54778		TRUE	Mplus			114715		Spred1	1.25818		1.85706		TRUE	M
69635		Dapk1	1.27813		4.53693		TRUE	WT			16364		Irf4	0.713642		1.04476		TRUE	Null			74018		Als2	1.17235		3.7477		TRUE	Mplus			233199		Mybpc2	1.2576		1.09223		TRUE	M
65964		Map3k20	1.27763		7.17221		TRUE	WT			319801		Tigar	0.713575		1.47295		TRUE	Null			100504401		NA	1.16859		1.08802		TRUE	Mplus			12189		Brca1	1.25739		3.58916		TRUE	M
100039796		Tgtp2	1.27227		2.2169		TRUE	WT			12517		Cd72	0.713564		1.02234		TRUE	Null			12769		Ccr9	1.16681		1.96799		TRUE	Mplus			78798		Eml4	1.25416		4.43444		TRUE	M
72504		Taf4b	1.26914		2.92231		TRUE	WT			55932		Gbp3	0.713063		2.16549		TRUE	Null			671535		Parp10	1.16596		6.43435		TRUE	Mplus			208628		Kntc1	1.25364		2.52418		TRUE	M
319934		Sbf2	1.26559		1.59992		TRUE	WT			58861		Cysltr1	0.71298		1.06426		TRUE	Null			15122		Hba-a1	1.16535		1.04287		TRUE	Mplus			268379		Abca13	1.25102		1.93889		TRUE	M
667373		Ifit1bl1	1.26489		1.01733		TRUE	WT			12488		Cd2ap	0.712115		1.73956		TRUE	Null			16164		Il13ra1	1.163		3.19087		TRUE	Mplus			102371		Myzap	1.24971		1.24739		TRUE	M
621156		Apoo-ps	1.25865		1.92222		TRUE	WT			69993		Chn2	0.709065		1.00215		TRUE	Null			100861634		Gm21092	1.1625		1.84313		TRUE	Mplus			217716		Mlh3	1.24703		3.03593		TRUE	M
70225		Ppil3	1.25778		3.77332		TRUE	WT			100861753		Gm21188	0.708957		1.95178		TRUE	Null			433406		Gm13363	1.15506		1.57837		TRUE	Mplus			319880		Tmcc3	1.24482		1.93348		TRUE	M
100040929		Gm10362	1.25587		1.2925		TRUE	WT			208154		Btla	0.707869		2.02739		TRUE	Null			71592		Pogk	1.15188		2.75133		TRUE	Mplus			98432		Phlpp1	1.24445		2.94004		TRUE	M
71398		Tasl	1.25395		4.41224		TRUE	WT			67241		Smc6	0.706796		4.61506		TRUE	Null			209488		Hsh2d	1.15159		3.3377		TRUE	Mplus			16504		Kcnc3	1.2437		1.7971		TRUE	M
100206		Adprs	1.25371		4.15828		TRUE	WT			108857		Ankhd1	0.706591		1.49836		TRUE	Null			108937		Rnf169	1.14852		6.68918		TRUE	Mplus			319636		Fsd1l	1.24331		1.89728		TRUE	M
435626		Rufy4	1.25273		2.34129		TRUE	WT			52318		D1Ertd448e	0.702945		1.49816		TRUE	Null			15024		H2-T10	1.14826		4.08649		TRUE	Mplus			24069		Sufu	1.24161		1.49643		TRUE	M
100033459		Ifi208	1.25182		1.08388		TRUE	WT			225160		Thoc1	0.702374		2.22023		TRUE	Null			331026		Gmppb	1.14718		3.74331		TRUE	Mplus			73671		Sult6b1	1.24051		1.26129		TRUE	M
100038363		F630028O10Rik	1.2513		4.60199		TRUE	WT			212514		Spice1	0.700246		1.48362		TRUE	Null			101604		E430018J23Rik	1.14406		1.14434		TRUE	Mplus			319719		Simc1	1.23855		2.35315		TRUE	M
20198		S100a4	1.25097		3.39702		TRUE	WT			630499		H2-K2	0.699088		1.0823		TRUE	Null			18037		Nfkbie	1.14294		5.11068		TRUE	Mplus			83946		Phip	1.23795		5.04136		TRUE	M
53608		Map3k6	1.25021		2.92194		TRUE	WT			98496		Pid1	0.698713		1.39367		TRUE	Null			72958		Zfp493	1.14265		1.12494		TRUE	Mplus			72958		Zfp493	1.23548		1.49474		TRUE	M
15944		Irgm1	1.24372		4.98362		TRUE	WT			100043805		Gm10224	0.698095		1.01996		TRUE	Null			83672		Sytl3	1.1385		1.42617		TRUE	Mplus			22785		Slc30a4	1.23499		2.29571		TRUE	M
11641		NA	1.24185		2.29859		TRUE	WT			56207		Uchl5	0.696758		2.16541		TRUE	Null			69550		Bst2	1.13746		3.27529		TRUE	Mplus			20020		Polr2a	1.23072		2.4078		TRUE	M
433406		Gm13363	1.23433		1.86039		TRUE	WT			54650		Sfmbt1	0.69422		2.24522		TRUE	Null			71884		Chit1	1.13457		1.59933		TRUE	Mplus			57915		Tbc1d1	1.23047		2.33649		TRUE	M
11640		Akap1	1.23322		4.81101		TRUE	WT			15251		Hif1a	0.694028		2.37935		TRUE	Null			665402		NA	1.13429		1.61646		TRUE	Mplus			240283		Dmxl1	1.23034		2.56133		TRUE	M
329739		Fam102b	1.22472		5.44127		TRUE	WT			68839		Ankrd46	0.691099		1.72651		TRUE	Null			71740		Nectin4	1.13318		2.01294		TRUE	Mplus			140810		Ttbk2	1.22979		2.98485		TRUE	M
66824		Pycard	1.22252		3.96344		TRUE	WT			320720		Fastkd1	0.69045		1.66675		TRUE	Null			12774		Ccr5	1.13128		2.5163		TRUE	Mplus			269593		Luzp1	1.22865		2.04106		TRUE	M
223978		Cpped1	1.21373		6.22923		TRUE	WT			20684		Sp100	0.689818		2.84492		TRUE	Null			11647		Alpl	1.13076		1.33973		TRUE	Mplus			18004		Nek1	1.22859		2.20512		TRUE	M
80752		Fam20c	1.21358		1.2576		TRUE	WT			68332		Sdhaf1	0.689191		1.2113		TRUE	Null			68865		Arv1	1.12778		1.04983		TRUE	Mplus			104806		Fancm	1.2282		2.26612		TRUE	M
26360		Angptl2	1.21142		1.51808		TRUE	WT			21353		Tank	0.688807		2.8986		TRUE	Null			195046		Nlrp1a	1.12601		2.42538		TRUE	Mplus			67298		Gprasp1	1.22794		2.92304		TRUE	M
20449		St8sia1	1.21		1.45901		TRUE	WT			105837		Mtbp	0.688309		1.71401		TRUE	Null			75782		Lca5	1.12598		1.06751		TRUE	Mplus			13024		Ctla2a	1.22762		1.20818		TRUE	M
70873		Cnbd2	1.20802		1.33503		TRUE	WT			26465		Zfp146	0.688209		2.54507		TRUE	Null			21936		Tnfrsf18	1.12458		1.72889		TRUE	Mplus			218343		Ttc37	1.22739		2.27528		TRUE	M
211429		Pla2g4b	1.20567		2.03265		TRUE	WT			100101806		Srp54c	0.687416		2.98175		TRUE	Null			211914		Asap2	1.12161		2.16854		TRUE	Mplus			18973		Pole	1.22473		2.99299		TRUE	M
65079		Rtn4r	1.20338		1.46877		TRUE	WT			239554		Foxred2	0.686419		1.68308		TRUE	Null			102371		Myzap	1.11917		1.92987		TRUE	Mplus			330544		NA	1.2223		2.32882		TRUE	M
668108		Gvin-ps3	1.20133		2.88416		TRUE	WT			68999		Anapc10	0.686367		1.91734		TRUE	Null			55932		Gbp3	1.1177		4.70245		TRUE	Mplus			18679		Phka1	1.22219		1.72777		TRUE	M
68316		Apoo	1.19625		2.14993		TRUE	WT			67120		Ttc14	0.685975		1.94018		TRUE	Null			100121		Tdrd7	1.11709		5.53667		TRUE	Mplus			382117		Tcaim	1.22217		1.8916		TRUE	M
70789		Kynu	1.1947		1.07436		TRUE	WT			19087		Prkar2a	0.685351		1.62797		TRUE	Null			234311		Ddx60	1.11364		2.74296		TRUE	Mplus			12045		Bcl2a1b	1.22176		1.43737		TRUE	M
13626		Eed	1.19297		6.21811		TRUE	WT			235323		Usp28	0.685188		1.70786		TRUE	Null			246727		Oas3	1.11157		4.04272		TRUE	Mplus			70508		Bbx	1.22171		4.08175		TRUE	M
13024		Ctla2a	1.19151		1.58163		TRUE	WT			26441		Psma4	0.684303		1.80427		TRUE	Null			17312		Clec10a	1.11093		2.22522		TRUE	Mplus			72504		Taf4b	1.21933		2.92289		TRUE	M
114128		Laptm4b	1.19032		1.69892		TRUE	WT			231130		Tnip2	0.684123		1.5156		TRUE	Null			101476		Plekha1	1.10327		5.79831		TRUE	Mplus			74081		Cep350	1.21898		2.45678		TRUE	M
16164		Il13ra1	1.18674		3.44438		TRUE	WT			78892		Crispld2	0.6834		2.91551		TRUE	Null			217031		Tada2a	1.10319		2.49669		TRUE	Mplus			19363		Rad51b	1.21859		1.56353		TRUE	M
74718		Snx16	1.18546		1.95752		TRUE	WT			70314		Rabep2	0.682752		1.71818		TRUE	Null			67369		Qpctl	1.10289		4.04272		TRUE	Mplus			382236		Brwd3	1.21472		1.69758		TRUE	M
11532		Adh5	1.18198		4.82185		TRUE	WT			101476		Plekha1	0.682476		2.57642		TRUE	Null			57440		Ehd3	1.09945		2.26699		TRUE	Mplus			21372		Tbl1x	1.21463		1.72939		TRUE	M
114863		Plpbp	1.18156		7.76399		TRUE	WT			56503		Ankrd49	0.680639		1.68927		TRUE	Null			329795		Tmem67	1.09817		1.63825		TRUE	Mplus			22284		Usp9x	1.21397		2.43619		TRUE	M
67226		Tmem19	1.17884		7.73086		TRUE	WT			30932		Zfp330	0.679622		2.46971		TRUE	Null			70325		Pigw	1.09718		1.74425		TRUE	Mplus			381510		Dpy19l4	1.21158		1.3348		TRUE	M
21923		Tnc	1.17875		1.29943		TRUE	WT			72515		Wdr43	0.67891		3.63294		TRUE	Null			22021		Tpst1	1.09621		3.76265		TRUE	Mplus			382066		Prdm10	1.21069		1.26451		TRUE	M
106298		Rrn3	1.17859		6.66121		TRUE	WT			240084		Cchcr1	0.678632		2.42022		TRUE	Null			207785		Csrnp2	1.09609		1.30795		TRUE	Mplus			327978		Slfn5	1.21022		2.57016		TRUE	M
20556		Slfn2	1.1785		5.93515		TRUE	WT			67724		Pop1	0.676297		2.41661		TRUE	Null			228139		P2rx3	1.09585		2.87181		TRUE	Mplus			320720		Fastkd1	1.20895		3.44494		TRUE	M
224440		Setd4	1.17701		1.46582		TRUE	WT			68981		Snrpa1	0.676103		1.36061		TRUE	Null			74603		Cd200r3	1.09524		1.97531		TRUE	Mplus			244418		Prag1	1.20765		1.3008		TRUE	M
19245		Ptp4a3	1.17434		4.36787		TRUE	WT			68134		Upf3b	0.675589		1.36324		TRUE	Null			628061		Rps13-ps4	1.09497		1.28074		TRUE	Mplus			71520		Grap	1.20592		2.77452		TRUE	M
100417831		Gvin-ps4	1.17401		1.45901		TRUE	WT			626534		Gm6682	0.675584		3.05142		TRUE	Null			208154		Btla	1.09463		4.56911		TRUE	Mplus			170772		Glcci1	1.20453		3.6727		TRUE	M
547253		Parp14	1.17305		2.38743		TRUE	WT			67223		Rrp15	0.67469		1.67788		TRUE	Null			72167		Thumpd2	1.09111		2.48451		TRUE	Mplus			319817		Rc3h2	1.20252		5.15692		TRUE	M
100504526		NA	1.17222		1.28138		TRUE	WT			17686		Msh3	0.674186		2.55457		TRUE	Null			70683		Utp20	1.09042		3.51633		TRUE	Mplus			17076		Ly75	1.20078		1.77723		TRUE	M
381045		Ccdc58	1.17071		2.56294		TRUE	WT			14025		Bcl11a	0.674125		3.10958		TRUE	Null			52679		E2f7	1.0888		2.73541		TRUE	Mplus			269704		Zfp664	1.20021		4.43447		TRUE	M
72244		1600014C10Rik	1.1668		6.7195		TRUE	WT			381760		Ssbp1	0.673594		1.52894		TRUE	Null			29870		Gtse1	1.08727		6.20284		TRUE	Mplus			226151		Slf2	1.20014		4.1636		TRUE	M
56696		Gpr132	1.1626		5.4626		TRUE	WT			99470		Magi3	0.673334		1.46682		TRUE	Null			18106		Cd244a	1.08698		2.31592		TRUE	Mplus			67230		Zfp329	1.19887		3.89764		TRUE	M
57349		Ppbp	1.15615		1.22185		TRUE	WT			22709		Zfp51	0.672162		1.25145		TRUE	Null			14609		Gja1	1.08535		1.00929		TRUE	Mplus			216877		Dhx33	1.19872		4.08265		TRUE	M
22169		Cmpk2	1.15512		3.86383		TRUE	WT			106877		Afap1l1	0.67212		1.01173		TRUE	Null			240034		Zfp760	1.06584		2.45378		TRUE	Mplus			328580		Tubgcp6	1.19805		2.23516		TRUE	M
74012		Rap2b	1.15505		8.31058		TRUE	WT			11982		Atp10a	0.672015		1.26464		TRUE	Null			100504586		Gm20300	1.06571		1.97531		TRUE	Mplus			16440		Itpr3	1.19801		2.62908		TRUE	M
23961		Oas1b	1.15201		3.12826		TRUE	WT			29808		Mga	0.669726		1.00914		TRUE	Null			26556		Homer1	1.06471		2.36257		TRUE	Mplus			26909		Exo1	1.19787		4.73741		TRUE	M
224023		Klhl22	1.14768		4.99151		TRUE	WT			100504084		NA	0.669573		1.7714		TRUE	Null			19243		Ptp4a1	1.06206		2.00576		TRUE	Mplus			99003		Qser1	1.197		2.60253		TRUE	M
11603		Agrn	1.14606		2.99551		TRUE	WT			67533		Ppfibp1	0.664402		1.20356		TRUE	Null			24051		Sgcb	1.06046		2.42298		TRUE	Mplus			229694		AI504432	1.19541		3.75093		TRUE	M
12515		Cd69	1.14569		3.13847		TRUE	WT			230594		Tut4	0.663516		1.04751		TRUE	Null			70686		Dusp16	1.05839		2.46465		TRUE	Mplus			74522		Morc2a	1.19294		3.92663		TRUE	M
70081		Zfp995	1.14435		1.15552		TRUE	WT			268301		Sowahc	0.661956		1.97005		TRUE	Null			328918		Zscan30	1.05816		1.10968		TRUE	Mplus			59009		Sh3rf1	1.19178		1.75037		TRUE	M
19300		Abcd4	1.1411		3.51906		TRUE	WT			22640		Zfp1	0.661778		1.44246		TRUE	Null			112419		Ifit1bl2	1.05742		3.2333		TRUE	Mplus			76357		Trmt5	1.19037		2.3766		TRUE	M
209387		Trim30d	1.14041		5.13471		TRUE	WT			245000		Atr	0.659128		1.27856		TRUE	Null			72012		1600020E01Rik	1.05584		1.306		TRUE	Mplus			65246		Xpo7	1.18965		2.72626		TRUE	M
240921		NA	1.1393		1.29406		TRUE	WT			52202		Rbm34	0.657171		2.69503		TRUE	Null			19188		Psme2	1.05451		2.89968		TRUE	Mplus			330836		Slc7a6	1.18938		3.92663		TRUE	M
140795		P2ry14	1.13696		2.51873		TRUE	WT			12051		Bcl3	0.656995		1.36855		TRUE	Null			232906		Arhgap35	1.05349		2.73743		TRUE	Mplus			226470		Zbtb41	1.18723		2.56161		TRUE	M
19361		Rad51	1.13076		5.98359		TRUE	WT			623474		Rad54b	0.656195		1.10385		TRUE	Null			70508		Bbx	1.0501		4.08789		TRUE	Mplus			244895		Peak1	1.18693		1.75227		TRUE	M
16562		Kif1c	1.12731		6.47419		TRUE	WT			108121		U2af1	0.655144		1.1997		TRUE	Null			105203		Tasor2	1.04968		2.16272		TRUE	Mplus			60364		Donson	1.18173		5.15692		TRUE	M
83672		Sytl3	1.12462		1.45901		TRUE	WT			72459		Htatsf1	0.65375		2.37773		TRUE	Null			20558		Slfn4	1.04925		3.40901		TRUE	Mplus			54608		Abhd2	1.17927		1.05499		TRUE	M
54720		Rcan1	1.12415		4.83425		TRUE	WT			56220		Zfp386	0.653698		2.12545		TRUE	Null			66254		Dimt1	1.04761		2.05561		TRUE	Mplus			17248		Mdm4	1.17908		1.39172		TRUE	M
239099		Homez	1.1239		5.44127		TRUE	WT			66580		Esf1	0.653264		1.15777		TRUE	Null			63830		Kcnq1ot1	1.0469		1.25116		TRUE	Mplus			209032		Zc3hav1l	1.17742		2.25531		TRUE	M
68705		Gtf2f2	1.12331		3.47057		TRUE	WT			11630		Crybg1	0.652538		1.37911		TRUE	Null			56490		Zbtb20	1.04583		1.09315		TRUE	Mplus			22688		Zfp26	1.17739		3.49436		TRUE	M
99730		Taf13	1.12046		2.67845		TRUE	WT			75416		Nop14	0.651702		3.43608		TRUE	Null			104349		Zfp119a	1.04351		1.45435		TRUE	Mplus			11487		Adam10	1.17653		1.96483		TRUE	M
70683		Utp20	1.12039		3.54475		TRUE	WT			226409		Zranb3	0.650714		1.30093		TRUE	Null			665783		NA	1.0433		2.11549		TRUE	Mplus			73728		Psd	1.17521		2.15545		TRUE	M
67896		Ccdc80	1.11944		2.17508		TRUE	WT			13619		Phc1	0.649456		1.13559		TRUE	Null			69774		Ms4a6b	1.04184		4.59898		TRUE	Mplus			12385		Ctnna1	1.17403		2.50518		TRUE	M
15439		Hp	1.1177		3.68512		TRUE	WT			67684		Luc7l3	0.64866		1.16817		TRUE	Null			218214		Kdm1b	1.04156		2.83836		TRUE	Mplus			16197		Il7r	1.17262		2.11904		TRUE	M
100043002		Llph-ps2	1.11727		1.87593		TRUE	WT			226026		Smc5	0.648323		2.22793		TRUE	Null			353187		Nr1d2	1.04138		3.74203		TRUE	Mplus			19106		Eif2ak2	1.16792		3.0651		TRUE	M
110454		Ly6a	1.11559		1.87429		TRUE	WT			67239		Rpf2	0.648217		1.6694		TRUE	Null			93694		Clec2d	1.03627		1.97912		TRUE	Mplus			72128		2610008E11Rik	1.16738		2.23516		TRUE	M
667952		Gm8894	1.11443		1.98759		TRUE	WT			68267		Slc25a22	0.646852		1.58538		TRUE	Null			101187		Parp11	1.03534		4.72299		TRUE	Mplus			100861900		NA	1.16601		1.44769		TRUE	M
269799		Clec4a1	1.11286		5.469		TRUE	WT			230737		Gnl2	0.646527		2.76765		TRUE	Null			14229		Fkbp5	1.03354		5.57533		TRUE	Mplus			54614		Prpf40b	1.16549		1.7684		TRUE	M
70757		Hacd2	1.1111		3.22232		TRUE	WT			60364		Donson	0.646006		2.64599		TRUE	Null			98999		Znfx1	1.0333		2.89121		TRUE	Mplus			69004		6330418K02Rik	1.16518		1.15395		TRUE	M
71665		Fuca1	1.10927		6.18094		TRUE	WT			194952		Jmjd4	0.645586		1.00445		TRUE	Null			237411		Zfp938	1.03215		1.1977		TRUE	Mplus			217995		Heatr1	1.1646		3.71183		TRUE	M
67509		Saysd1	1.1088		2.27578		TRUE	WT			212276		Zfp748	0.643941		1.211		TRUE	Null			59027		Nampt	1.02867		5.64605		TRUE	Mplus			626391		Zfp951	1.16427		1.017		TRUE	M
109254		Adtrp	1.1081		3.00024		TRUE	WT			100042807		Eif3j2	0.643579		2.0388		TRUE	Null			100504230		NA	1.02792		3.91076		TRUE	Mplus			234839		Piezo1	1.16381		1.87082		TRUE	M
67861		Akr1b10	1.10772		1.82994		TRUE	WT			19361		Rad51	0.643504		2.61089		TRUE	Null			214763		Cgas	1.0265		5.34598		TRUE	Mplus			74018		Als2	1.16327		3.16453		TRUE	M
68618		Eola1	1.10523		2.70246		TRUE	WT			12607		Cebpz	0.643322		3.11692		TRUE	Null			207932		Urb1	1.02625		3.05068		TRUE	Mplus			230936		Phf13	1.16287		2.49181		TRUE	M
232906		Arhgap35	1.10041		2.4255		TRUE	WT			210293		Dock10	0.641165		1.32934		TRUE	Null			100042165		Thoc2l	1.02168		2.95992		TRUE	Mplus			66129		Prxl2c	1.15898		2.0375		TRUE	M
110175		Ggct	1.09802		1.29387		TRUE	WT			224893		Zfp959	0.641102		1.1997		TRUE	Null			12977		Csf1	1.02057		3.54268		TRUE	Mplus			17086		Ncr1	1.15876		1.24655		TRUE	M
18035		Nfkbia	1.09782		4.56687		TRUE	WT			382019		Zfp882	0.64093		1.03649		TRUE	Null			320720		Fastkd1	1.02002		2.87629		TRUE	Mplus			668139		Gm8995	1.15826		3.58212		TRUE	M
231986		Jazf1	1.09772		1.11245		TRUE	WT			19360		Rad50	0.640412		1.81468		TRUE	Null			75957		Mir17hg	1.01717		2.77447		TRUE	Mplus			72807		Zfp429	1.15819		1.94319		TRUE	M
67742		Samsn1	1.09748		7.54502		TRUE	WT			225182		Rbbp8	0.639661		2.5419		TRUE	Null			80718		Rab27b	1.0151		1.26603		TRUE	Mplus			319822		Smyd4	1.15805		3.3147		TRUE	M
12051		Bcl3	1.09723		3.00979		TRUE	WT			18968		Pola1	0.637836		1.59256		TRUE	Null			19273		Ptpru	1.01464		1.82144		TRUE	Mplus			12258		Serping1	1.1574		1.01236		TRUE	M
117591		Slc2a9	1.09714		2.07453		TRUE	WT			72567		Bclaf1	0.637518		3.4443		TRUE	Null			83679		Pde4dip	1.01258		3.52809		TRUE	Mplus			114604		Prdm15	1.15639		2.11686		TRUE	M
671535		Parp10	1.09365		5.9376		TRUE	WT			15042		H2-T24	0.636901		1.43974		TRUE	Null			30058		Timm8a1	1.01166		1.06151		TRUE	Mplus			109169		Igip	1.15571		2.49407		TRUE	M
215900		Calhm6	1.08941		1.27727		TRUE	WT			22758		Zscan12	0.63623		1.01493		TRUE	Null			277154		Nynrin	1.0081		1.51387		TRUE	Mplus			225164		Mib1	1.15501		1.37777		TRUE	M
100041490		Gm20875	1.08888		1.3229		TRUE	WT			68310		Zmym1	0.634566		1.73172		TRUE	Null			11796		Birc3	1.00692		6.35626		TRUE	Mplus			15894		Icam1	1.15432		4.72531		TRUE	M
14058		F10	1.08812		3.72397		TRUE	WT			72128		2610008E11Rik	0.633913		1.01996		TRUE	Null			319527		B230325K18Rik	1.00661		1.18671		TRUE	Mplus			208146		Yeats2	1.15415		2.77085		TRUE	M
26901		Ss18l2	1.08399		2.40216		TRUE	WT			214459		Fnbp1l	0.632839		1.14332		TRUE	Null			67011		Mettl6	1.00617		5.08626		TRUE	Mplus			73852		D3Ertd751e	1.15407		2.80243		TRUE	M
76205		Stard3nl	1.08309		3.49118		TRUE	WT			244879		Npat	0.632286		1.91315		TRUE	Null			27081		Zfp275	1.00589		3.0519		TRUE	Mplus			101565		Ccp110	1.15311		4.06678		TRUE	M
26410		Map3k8	1.07748		3.05404		TRUE	WT			257632		Nod2	0.63163		1.05114		TRUE	Null			791299		Gm10069	1.00476		1.07432		TRUE	Mplus			170930		Sumo2	1.15215		2.60672		TRUE	M
55932		Gbp3	1.07566		4.31024		TRUE	WT			106795		Tcf19	0.630389		1.65206		TRUE	Null			68625		Cfap57	1.00429		1.1195		TRUE	Mplus			239102		Zfhx2	1.15047		1.42135		TRUE	M
14854		Gss	1.07467		3.96724		TRUE	WT			76080		Ttpal	0.629639		3.18625		TRUE	Null			16518		Kcnj2	1.00382		2.73743		TRUE	Mplus			231380		Uba6	1.14854		2.75539		TRUE	M
668253		Dleu2	1.07388		2.41399		TRUE	WT			70237		Bhlhb9	0.629438		1.85892		TRUE	Null			666348		Apol7e	1.00378		1.20928		TRUE	Mplus			327987		Med13	1.14805		2.8251		TRUE	M
14605		Tsc22d3	1.06865		3.52862		TRUE	WT			23972		Papss2	0.629436		1.46296		TRUE	Null			209630		Frmd4a	1.00372		2.14541		TRUE	Mplus			15959		Ifit3	1.14752		1.14352		TRUE	M
50798		Gne	1.06804		6.4534		TRUE	WT			70974		Pgm2l1	0.629094		1.1623		TRUE	Null			236904		Klhl15	1.00227		2.00551		TRUE	Mplus			19699		Reln	1.14676		1.27606		TRUE	M
19273		Ptpru	1.0678		1.62661		TRUE	WT			68023		Pdf	0.628037		1.22331		TRUE	Null			330256		Gm20559	1.002		4.59614		TRUE	Mplus			15481		Hspa8	1.14445		3.91976		TRUE	M
14367		Fzd5	1.06632		1.78404		TRUE	WT			71988		Esco2	0.627931		3.6848		TRUE	Null			381417		Slc28a2b	0.997956		3.43358		TRUE	Mplus			18576		Pde3b	1.14371		3.27558		TRUE	M
14229		Fkbp5	1.06622		5.8282		TRUE	WT			18538		Pcna	0.627427		2.30543		TRUE	Null			75212		Rnf121	0.996711		3.5094		TRUE	Mplus			17776		Mast2	1.14064		3.19288		TRUE	M
74597		4833418N02Rik	1.06609		1.01733		TRUE	WT			72662		Dis3	0.627408		1.81441		TRUE	Null			627371		NA	0.995407		3.81526		TRUE	Mplus			12663		Chml	1.13851		3.35775		TRUE	M
69028		Mitd1	1.06394		3.05551		TRUE	WT			106794		Dhx57	0.626875		1.46701		TRUE	Null			52318		D1Ertd448e	0.992646		2.75165		TRUE	Mplus			234594		Cnot1	1.13771		1.98566		TRUE	M
67454		Ikbip	1.06332		4.41968		TRUE	WT			24010		Ik	0.626038		4.31653		TRUE	Null			70620		Ube2v2	0.991023		1.67995		TRUE	Mplus			212569		Zfp273	1.13709		1.53646		TRUE	M
52123		Agpat5	1.05883		3.70406		TRUE	WT			70439		Taf15	0.625599		3.43608		TRUE	Null			17246		Mdm2	0.99026		5.89854		TRUE	Mplus			69116		Ubr4	1.13427		1.7582		TRUE	M
226419		Dyrk3	1.05705		2.31939		TRUE	WT			231327		Ppat	0.62536		3.06808		TRUE	Null			230162		Zfp189	0.989757		2.47824		TRUE	Mplus			215193		Utp25	1.13316		4.09937		TRUE	M
666514		Gm13160	1.05603		1.36697		TRUE	WT			18100		Mrpl40	0.624577		1.60215		TRUE	Null			12443		Ccnd1	0.989308		3.41239		TRUE	Mplus			213438		P2ry10b	1.13311		1.19314		TRUE	M
18034		Nfkb2	1.05485		5.27604		TRUE	WT			66396		Ccdc82	0.623883		1.86024		TRUE	Null			319653		Slc25a40	0.988124		2.19424		TRUE	Mplus			58800		Trpm7	1.13127		3.57944		TRUE	M
12737		Cldn1	1.05419		3.6884		TRUE	WT			19183		Psmc3ip	0.623528		1.27225		TRUE	Null			100041478		NA	0.98342		1.39405		TRUE	Mplus			271981		Tbck	1.13048		1.19493		TRUE	M
19651		Rbl2	1.05286		3.3058		TRUE	WT			72981		Thap12	0.623509		2.3634		TRUE	Null			232414		Clec9a	0.981135		1.83026		TRUE	Mplus			52892		Sco1	1.12787		2.71482		TRUE	M
246730		Oas1a	1.05095		2.18451		TRUE	WT			235469		Zfp280d	0.622855		1.83699		TRUE	Null			73692		Cplane1	0.980069		2.0635		TRUE	Mplus			50817		Capn15	1.12747		1.97873		TRUE	M
72580		Zup1	1.04933		3.6886		TRUE	WT			66926		Trmt6	0.620724		2.23022		TRUE	Null			72244		1600014C10Rik	0.979911		5.37438		TRUE	Mplus			67534		Ttll4	1.12726		1.69809		TRUE	M
66442		Spc25	1.04444		4.72183		TRUE	WT			93841		Uchl4	0.620387		1.21301		TRUE	Null			11977		Atp7a	0.976355		2.2724		TRUE	Mplus			23872		Ets2	1.12678		4.04164		TRUE	M
57816		Tesc	1.04382		1.28186		TRUE	WT			269582		Clspn	0.61958		1.3914		TRUE	Null			319236		Trim12c	0.975733		6.34767		TRUE	Mplus			320472		Ppm1e	1.12593		1.91217		TRUE	M
101240		Wdr91	1.04218		4.9204		TRUE	WT			76932		Arfip2	0.619267		2.39513		TRUE	Null			407821		Znrf3	0.974888		1.13154		TRUE	Mplus			212276		Zfp748	1.12325		2.66343		TRUE	M
229055		Zbtb10	1.0394		1.39338		TRUE	WT			12151		Bmi1	0.619093		2.64281		TRUE	Null			66293		Snhg16	0.97457		1.44278		TRUE	Mplus			100862057		NA	1.12162		1.15896		TRUE	M
21770		Ppp2r5d	1.03886		4.34797		TRUE	WT			64707		Suv39h2	0.61825		1.40828		TRUE	Null			56696		Gpr132	0.971695		4.50734		TRUE	Mplus			70422		Ints2	1.11985		3.17372		TRUE	M
17474		Clec4d	1.03764		2.48189		TRUE	WT			66266		Eapp	0.617858		1.90456		TRUE	Null			72745		Tmem161b	0.97095		2.81153		TRUE	Mplus			100043133		9130023H24Rik	1.11808		2.22821		TRUE	M
620750		Gm6177	1.0329		1.42824		TRUE	WT			80861		Dhx58	0.617569		1.35762		TRUE	Null			106393		Srl	0.969312		1.53145		TRUE	Mplus			77422		C330018D20Rik	1.11732		2.25889		TRUE	M
282663		Serpinb1b	1.03289		1.04369		TRUE	WT			24074		Taf7	0.617017		1.52003		TRUE	Null			100041797		NA	0.969171		1.84613		TRUE	Mplus			232370		Clstn3	1.11725		1.62036		TRUE	M
235320		Zbtb16	1.03193		1.0376		TRUE	WT			77286		Nkrf	0.616856		1.87473		TRUE	Null			19651		Rbl2	0.968927		2.91993		TRUE	Mplus			233812		Mosmo	1.11407		2.35149		TRUE	M
68520		Zfyve21	1.03004		1.34106		TRUE	WT			675440		NA	0.615982		1.34895		TRUE	Null			235542		Ppp2r3a	0.968602		1.20928		TRUE	Mplus			233726		Ipo7	1.11386		2.63644		TRUE	M
53893		Nudt5	1.02934		3.52283		TRUE	WT			67276		Eri1	0.615703		3.91606		TRUE	Null			84004		Mcam	0.966287		1.24749		TRUE	Mplus			68667		Trpm4	1.10954		1.08859		TRUE	M
16880		Lifr	1.02926		1.87684		TRUE	WT			72400		Pinx1	0.615412		1.10394		TRUE	Null			67509		Saysd1	0.965629		1.88457		TRUE	Mplus			109168		Atl3	1.10946		3.27723		TRUE	M
64381		Ms4a8a	1.02885		1.69165		TRUE	WT			22171		Tyms	0.612874		2.9615		TRUE	Null			231712		Trafd1	0.964648		3.55659		TRUE	Mplus			240255		Ythdc2	1.10917		2.5289		TRUE	M
64380		Ms4a4c	1.02809		3.34724		TRUE	WT			17936		Nab1	0.612328		3.09444		TRUE	Null			56707		Zfp111	0.964496		2.80926		TRUE	Mplus			19366		Rad54l	1.10845		4.18736		TRUE	M
12655		Chil3	1.02808		5.16254		TRUE	WT			53621		Cnot4	0.611304		1.89759		TRUE	Null			245469		Pdzd4	0.962809		2.22319		TRUE	Mplus			329506		Ctdspl2	1.10787		2.61127		TRUE	M
12902		Cr2	1.02573		1.18688		TRUE	WT			216987		Utp6	0.610005		3.61231		TRUE	Null			14585		Gfra1	0.962315		1.39802		TRUE	Mplus			94192		C1galt1	1.10624		1.99875		TRUE	M
70451		Dhrs13	1.01829		1.46351		TRUE	WT			78833		Gins3	0.609324		2.18546		TRUE	Null			319554		Idi1	0.957979		3.04505		TRUE	Mplus			52822		Rufy3	1.10621		1.54789		TRUE	M
66606		Lrrc57	1.01742		5.87335		TRUE	WT			76457		Ccdc134	0.608891		1.67932		TRUE	Null			208715		Hmgcs1	0.956345		4.1739		TRUE	Mplus			16410		Itgav	1.10617		3.18475		TRUE	M
20229		Sat1	1.01353		3.04774		TRUE	WT			100041677		Zfp984	0.608885		2.23639		TRUE	Null			114128		Laptm4b	0.954721		1.20212		TRUE	Mplus			217882		Cep170b	1.10342		1.20217		TRUE	M
246728		Oas2	1.01107		2.05685		TRUE	WT			109361		D730005E14Rik	0.607952		1.13253		TRUE	Null			69028		Mitd1	0.953665		2.75335		TRUE	Mplus			19087		Prkar2a	1.10297		3.04195		TRUE	M
21929		Tnfaip3	1.00817		3.71047		TRUE	WT			52009		Jpt2	0.607938		3.01118		TRUE	Null			381511		Pdp1	0.951562		1.92981		TRUE	Mplus			68691		Kansl1l	1.10253		2.66394		TRUE	M
71607		Snx20	1.00774		4.1528		TRUE	WT			319513		Pced1a	0.607791		1.03944		TRUE	Null			22040		Trex1	0.950046		3.72001		TRUE	Mplus			286940		Flnb	1.09988		1.82544		TRUE	M
224823		Rrp36	1.0044		3.59562		TRUE	WT			13498		Atn1	0.607757		1.76906		TRUE	Null			98376		Gorab	0.949372		1.83743		TRUE	Mplus			213053		Slc39a14	1.0997		1.20137		TRUE	M
29813		Zfp385a	1.00268		5.10695		TRUE	WT			22169		Cmpk2	0.607644		1.23571		TRUE	Null			230784		Sesn2	0.948821		2.7737		TRUE	Mplus			66816		Thap2	1.09848		3.3619		TRUE	M
24051		Sgcb	1.00263		1.95055		TRUE	WT			320713		Mysm1	0.607398		1.42124		TRUE	Null			12487		Cd28	0.945459		1.26635		TRUE	Mplus			66680		Oser1	1.09659		2.23318		TRUE	M
668548		Gm9234	0.999571		2.99149		TRUE	WT			20720		Serpine2	0.606805		1.21672		TRUE	Null			15039		H2-T22	0.943638		4.7269		TRUE	Mplus			100039419		Gm2223	1.09615		1.62573		TRUE	M
433470		AA467197	0.999217		2.0393		TRUE	WT			74355		Smchd1	0.606715		1.47462		TRUE	Null			209212		Osgin2	0.943625		3.19928		TRUE	Mplus			11977		Atp7a	1.09511		2.34216		TRUE	M
81913		Bambi-ps1	0.998011		1.2925		TRUE	WT			22218		Sumo1	0.604611		1.53912		TRUE	Null			72747		Ttc39c	0.942059		2.95903		TRUE	Mplus			72181		Nsun4	1.09496		1.40161		TRUE	M
225609		Gm9949	0.996245		1.61369		TRUE	WT			237859		Nsrp1	0.603681		1.42529		TRUE	Null			142688		Asb13	0.941117		2.48251		TRUE	Mplus			277854		Depdc5	1.09484		3.05801		TRUE	M
20317		Serpinf1	0.993579		2.43938		TRUE	WT			67134		Nop56	0.603038		2.86054		TRUE	Null			77862		Thyn1	0.94102		1.19819		TRUE	Mplus			665211		Gm14326	1.09418		2.23739		TRUE	M
17472		Gbp4	0.99113		1.52721		TRUE	WT			18949		Pnn	0.602599		3.03669		TRUE	Null			620419		Zfp963	0.938257		2.27742		TRUE	Mplus			22064		Trpc2	1.09417		2.64159		TRUE	M
54650		Sfmbt1	0.985518		4.04605		TRUE	WT			57376		Smarce1	0.602538		2.131		TRUE	Null			16159		Il12a	0.938122		2.00948		TRUE	Mplus			269224		Pask	1.09198		2.83496		TRUE	M
240120		Zfp119b	0.985383		1.71865		TRUE	WT			67179		Ccdc25	0.601717		2.0824		TRUE	Null			76438		Rftn1	0.938097		3.97258		TRUE	Mplus			77371		Sec24a	1.09184		2.48173		TRUE	M
100041478		NA	0.98169		1.25695		TRUE	WT			68106		Nt5c3b	0.601272		1.78384		TRUE	Null			234407		Colgalt1	0.936835		5.44546		TRUE	Mplus			52118		Pvr	1.09104		1.00499		TRUE	M
21825		Thbs1	0.980391		1.4491		TRUE	WT			209200		Dtx3l	0.601149		1.29115		TRUE	Null			380855		Rsl1	0.93444		1.53958		TRUE	Mplus			213498		Arhgef11	1.09006		1.32934		TRUE	M
108671		Dnajc9	0.97939		5.35372		TRUE	WT			19878		Rock2	0.600937		1.67932		TRUE	Null			13559		E2f5	0.934258		1.37903		TRUE	Mplus			320473		Heatr5b	1.08949		2.21112		TRUE	M
100038347		Fam174b	0.977634		1.25538		TRUE	WT			74352		Zfp84	0.600923		2.1616		TRUE	Null			22717		Zfp59	0.930491		1.46284		TRUE	Mplus			21859		Timp3	1.08871		1.19225		TRUE	M
243655		Klre1	0.976436		1.17197		TRUE	WT			217431		Nol10	0.600097		1.46891		TRUE	Null			19714		Rev3l	0.929183		1.97881		TRUE	Mplus			18584		Pde8a	1.08818		2.14881		TRUE	M
100502708		NA	0.975354		1.20022		TRUE	WT			75751		Ipo4	0.598825		1.52493		TRUE	Null			675440		NA	0.92904		2.81153		TRUE	Mplus			227099		Pms1	1.08785		1.91424		TRUE	M
625328		H3f3c	0.970356		1.29086		TRUE	WT			70508		Bbx	0.597874		1.52003		TRUE	Null			64833		Acot10	0.928201		2.69005		TRUE	Mplus			224598		Zfp758	1.08736		2.05109		TRUE	M
11898		Ass1	0.965991		2.44538		TRUE	WT			59027		Nampt	0.597867		2.40841		TRUE	Null			100503154		Gm19579	0.927332		1.42905		TRUE	Mplus			100039815		Gm2436	1.08635		2.22506		TRUE	M
12520		Cd81	0.963487		4.82498		TRUE	WT			16648		Kpna3	0.597828		3.11928		TRUE	Null			226470		Zbtb41	0.926304		2.2288		TRUE	Mplus			240869		Zbtb37	1.08598		1.2765		TRUE	M
15926		Idh1	0.962522		4.42882		TRUE	WT			68026		Pclaf	0.59778		1.89662		TRUE	Null			54614		Prpf40b	0.925276		1.68377		TRUE	Mplus			11982		Atp10a	1.08339		2.40898		TRUE	M
76108		Rap2a	0.96201		5.46909		TRUE	WT			69256		Zfp397	0.59746		1.7388		TRUE	Null			56417		Adar	0.924958		4.40047		TRUE	Mplus			26405		Map3k2	1.0831		3.27869		TRUE	M
192187		Stab1	0.958665		1.34104		TRUE	WT			321000		Lrif1	0.597434		1.53333		TRUE	Null			110454		Ly6a	0.924641		1.4596		TRUE	Mplus			328108		Togaram1	1.08178		3.50421		TRUE	M
234086		Erich1	0.958189		2.58357		TRUE	WT			73945		Otud4	0.5974		1.67674		TRUE	Null			67941		Rps27l	0.924206		1.87181		TRUE	Mplus			268670		Zfp759	1.08178		1.49067		TRUE	M
56044		Rala	0.957804		3.09695		TRUE	WT			71398		Tasl	0.596574		1.17086		TRUE	Null			56195		Ptbp2	0.923993		5.0827		TRUE	Mplus			102442		Dennd4a	1.08128		2.85475		TRUE	M
67011		Mettl6	0.953976		4.9011		TRUE	WT			72462		Rrp1b	0.596518		2.00345		TRUE	Null			269593		Luzp1	0.922653		1.76231		TRUE	Mplus			22718		Zfp60	1.08047		2.01918		TRUE	M
80285		Parp9	0.953113		3.43045		TRUE	WT			69028		Mitd1	0.596369		1.04351		TRUE	Null			622665		Ccdc17	0.91994		1.45397		TRUE	Mplus			56210		Rev1	1.07853		1.0044		TRUE	M
432466		Gm5424	0.951591		5.469		TRUE	WT			232339		Ankrd26	0.596237		1.0132		TRUE	Null			73736		Fcf1	0.918572		1.88362		TRUE	Mplus			320661		D5Ertd579e	1.07816		3.82381		TRUE	M
102032		Smim19	0.950444		1.70825		TRUE	WT			67302		Zc3h13	0.595461		2.93249		TRUE	Null			434197		Fam169b	0.918381		2.91993		TRUE	Mplus			71567		Mcm9	1.07811		1.82429		TRUE	M
674921		Gm13623	0.947078		1.25784		TRUE	WT			100043508		Ptges3-ps	0.594575		1.95406		TRUE	Null			16975		Lrp8	0.916975		3.3075		TRUE	Mplus			213993		Ccdc186	1.07694		1.17052		TRUE	M
66892		Eif4e3	0.946591		3.82841		TRUE	WT			230119		Zbtb5	0.594509		1.03564		TRUE	Null			14605		Tsc22d3	0.916905		2.69026		TRUE	Mplus			75212		Rnf121	1.07657		3.22887		TRUE	M
102632		Acad11	0.94544		4.38268		TRUE	WT			108150		Galnt7	0.594257		2.13077		TRUE	Null			140795		P2ry14	0.915658		1.67172		TRUE	Mplus			100986		Akap9	1.07589		2.35019		TRUE	M
69151		Lzic	0.944033		3.77048		TRUE	WT			630579		Zfp808	0.594167		1.14152		TRUE	Null			101148		Bmt2	0.912865		3.05257		TRUE	Mplus			72634		Tdrkh	1.07455		1.13612		TRUE	M
74513		Neto2	0.943567		2.76035		TRUE	WT			207932		Urb1	0.59396		1.18542		TRUE	Null			11622		Ahr	0.910655		1.47701		TRUE	Mplus			216965		Taok1	1.0727		2.01808		TRUE	M
434341		Nlrc5	0.94234		2.02031		TRUE	WT			67788		Sfr1	0.593508		2.84803		TRUE	Null			243833		Zfp128	0.909576		1.44039		TRUE	Mplus			77446		Heg1	1.07187		1.30238		TRUE	M
68939		Rasl11b	0.942034		1.28755		TRUE	WT			104836		Cbll1	0.591594		1.49255		TRUE	Null			19128		Pros1	0.907476		2.11946		TRUE	Mplus			320560		Dennd5b	1.07088		1.77916		TRUE	M
110639		Prps2	0.941751		5.51841		TRUE	WT			105377		Slf1	0.591534		1.7434		TRUE	Null			100037278		Niban3	0.906149		1.7814		TRUE	Mplus			97863		Fam8a1	1.06927		1.075		TRUE	M
60533		Cd274	0.941245		2.04941		TRUE	WT			67973		Mphosph10	0.591436		2.10638		TRUE	Null			68867		Rnf122	0.906077		1.69129		TRUE	Mplus			110880		Scn4a	1.06912		1.11569		TRUE	M
100163		Pafah2	0.941162		4.48048		TRUE	WT			81702		Ankrd17	0.59116		1.94875		TRUE	Null			74718		Snx16	0.90281		1.11257		TRUE	Mplus			58185		Rsad2	1.06791		1.82026		TRUE	M
56619		Clec4e	0.940898		2.95805		TRUE	WT			13418		Dnajc1	0.590945		1.89901		TRUE	Null			68268		Zdhhc21	0.902296		3.88357		TRUE	Mplus			14593		Ggps1	1.06779		2.72225		TRUE	M
244183		Trim30b	0.937534		4.31024		TRUE	WT			209416		Gpkow	0.590124		2.78096		TRUE	Null			66606		Lrrc57	0.901359		4.86881		TRUE	Mplus			73451		Zfp763	1.06735		1.22119		TRUE	M
71586		Ifih1	0.93649		1.86636		TRUE	WT			15024		H2-T10	0.589489		1.14196		TRUE	Null			100206		Adprs	0.898473		2.42842		TRUE	Mplus			381511		Pdp1	1.0671		2.13648		TRUE	M
66296		Haus2	0.932502		4.42798		TRUE	WT			77519		Zfp266	0.589085		1.85106		TRUE	Null			72807		Zfp429	0.896541		2.21852		TRUE	Mplus			100038882		Isg15	1.0668		1.43897		TRUE	M
67877		Naa20	0.932031		3.74464		TRUE	WT			71701		Pnpt1	0.589075		2.32905		TRUE	Null			329165		Abi2	0.896149		2.11869		TRUE	Mplus			18763		Pkd1	1.06553		1.43152		TRUE	M
22040		Trex1	0.925515		3.52384		TRUE	WT			382252		Bclaf3	0.587586		1.54474		TRUE	Null			72065		Rap2c	0.895417		5.90872		TRUE	Mplus			105651		Ppp1r3e	1.06494		1.00008		TRUE	M
94094		Trim34a	0.922912		3.47057		TRUE	WT			243910		Nfkbid	0.587398		1.14401		TRUE	Null			68332		Sdhaf1	0.894265		2.53772		TRUE	Mplus			13822		Epb41l2	1.06362		3.22405		TRUE	M
66412		Arrdc4	0.921792		2.94644		TRUE	WT			66950		Pacc1	0.587115		1.66005		TRUE	Null			13163		Daxx	0.892649		5.57986		TRUE	Mplus			27401		Skp2	1.06183		3.92663		TRUE	M
12390		Cav2	0.919931		1.32211		TRUE	WT			11569		Aebp2	0.586913		3.10838		TRUE	Null			13041		Ctsw	0.891815		1.58222		TRUE	Mplus			14457		Gas7	1.06093		3.62564		TRUE	M
93694		Clec2d	0.919374		1.49854		TRUE	WT			26466		Zfp260	0.586766		1.64009		TRUE	Null			329584		Slc2a4rg-ps	0.891723		1.99176		TRUE	Mplus			69623		Zfp33b	1.0605		1.77426		TRUE	M
14289		Fpr2	0.91843		3.071		TRUE	WT			110816		Pwp2	0.58524		2.15865		TRUE	Null			223921		Aaas	0.891581		4.76156		TRUE	Mplus			78757		Rictor	1.06046		2.07046		TRUE	M
14938		Gzma	0.915792		1.50048		TRUE	WT			214627		Tent4b	0.585024		2.16029		TRUE	Null			70945		Mmrn1	0.891204		1.14949		TRUE	Mplus			93681		Zkscan8	1.05995		1.38617		TRUE	M
665903		Gm7846	0.91579		1.25538		TRUE	WT			13665		Eif2s1	0.58478		2.45294		TRUE	Null			67260		Cers4	0.89002		1.55247		TRUE	Mplus			217151		Arl5c	1.05939		2.77382		TRUE	M
66266		Eapp	0.912668		3.86004		TRUE	WT			118451		Mrps2	0.582925		1.76035		TRUE	Null			21413		Tcf4	0.887221		3.91599		TRUE	Mplus			19271		Ptprj	1.05818		1.61786		TRUE	M
101148		Bmt2	0.910255		3.36399		TRUE	WT			11658		Alcam	0.582786		1.82188		TRUE	Null			239122		Setdb2	0.88545		1.72343		TRUE	Mplus			628898		Gm6929	1.05802		1.29812		TRUE	M
72807		Zfp429	0.909805		1.95469		TRUE	WT			330256		Gm20559	0.581655		1.60988		TRUE	Null			18035		Nfkbia	0.882162		3.37134		TRUE	Mplus			270163		Myo9a	1.05633		2.62998		TRUE	M
68948		Fam216a	0.908252		2.69848		TRUE	WT			51869		Rif1	0.580768		1.23362		TRUE	Null			216395		Rxylt1	0.881366		2.25362		TRUE	Mplus			16469		Jrk	1.05396		1.08023		TRUE	M
11810		Apobec1	0.907528		4.58236		TRUE	WT			70998		Phf6	0.580302		2.16267		TRUE	Null			15500		Hsf2	0.880064		2.32856		TRUE	Mplus			24067		Srp54a	1.05316		5.38096		TRUE	M
74194		Rnd3	0.907386		2.71896		TRUE	WT			52397		Zfp644	0.580149		1.60824		TRUE	Null			11658		Alcam	0.879259		3.80836		TRUE	Mplus			56717		Mtor	1.05307		2.19838		TRUE	M
214763		Cgas	0.906607		4.62672		TRUE	WT			114741		Supt16	0.579504	1.00085			TRUE	Null			100038363		F630028O10Rik	0.87765		2.62605		TRUE	Mplus			320940		Atp11c	1.05214		3.83308		TRUE	M
73112		Abracl	0.905668		2.03679		TRUE	WT			23857		Dmtf1	0.579288	1.67084			TRUE	Null			75695		Rilpl1	0.876031		1.06921		TRUE	Mplus			105203		Tasor2	1.0507		1.88653		TRUE	M
106639		Vmac	0.905591		1.37391		TRUE	WT			227210		Ccnyl1	0.579007	1.1997			TRUE	Null			103140		Gstt3	0.875609		1.02772		TRUE	Mplus			66395		Ahnak	1.05025		1.92747		TRUE	M
68146		Arl13b	0.904956		1.84652		TRUE	WT			67161		Sclt1	0.578989	1.45631			TRUE	Null			12183		Bpgm	0.875466		1.59933		TRUE	Mplus			319651		Usp37	1.05002		2.69931		TRUE	M
19698		Relb	0.903329		2.34519		TRUE	WT			245474		Dkc1	0.57683	2.15427			TRUE	Null			74194		Rnd3	0.874199		2.30233		TRUE	Mplus			381062		Ermard	1.04935		3.07393		TRUE	M
23936		Lynx1	0.90279		1.26268		TRUE	WT			77048		Cep83	0.574182	2.56604			TRUE	Null			73668		Ttc21b	0.873681		1.04264		TRUE	Mplus			15194		Htt	1.04891		1.97462		TRUE	M
21354		Tap1	0.899987		5.9764		TRUE	WT			232406		BC035044	0.574128	2.24147			TRUE	Null			217069		Trim25	0.873281		3.54538		TRUE	Mplus			14756		Gpld1	1.04687		1.30211		TRUE	M
12628		Cfh	0.899686		1.08346		TRUE	WT			26965		Cul1	0.572933	2.67905			TRUE	Null			69399		1700025G04Rik	0.87271		2.30232		TRUE	Mplus			226026		Smc5	1.04666		3.91407		TRUE	M
75758		9130401M01Rik	0.899006		2.33679		TRUE	WT			269224		Pask	0.572704	1.18911			TRUE	Null			319565		Syne2	0.87089		1.18139		TRUE	Mplus			71435		Arhgap21	1.0461		2.07543		TRUE	M
23962		Oasl2	0.898828		3.13622		TRUE	WT			226517		Smg7	0.572552	1.77575			TRUE	Null			227210		Ccnyl1	0.869075		2.70211		TRUE	Mplus			105445		Dock9	1.04392		2.06312		TRUE	M
30926		Glrx3	0.897986		3.5117		TRUE	WT			106585		Ankrd12	0.571504	1.36778			TRUE	Null			22689		Zfp27	0.863586		1.88214		TRUE	Mplus			100302730		5830417I10Rik	1.04271		1.97054		TRUE	M
80515		Rnf227	0.897655		1.04364		TRUE	WT			18139		Zfp638	0.571387	2.54859			TRUE	Null			99730		Taf13	0.861467		1.67667		TRUE	Mplus			230696		AU022252	1.04207		1.32167		TRUE	M
71653		Shtn1	0.895853		1.13162		TRUE	WT			319236		Trim12c	0.571145	2.7766			TRUE	Null			105501		Abhd4	0.861266		2.34933		TRUE	Mplus			668572		2610021A01Rik	1.04076		2.17436		TRUE	M
67533		Ppfibp1	0.895818		2.21112		TRUE	WT			104662		Tsr1	0.57084	1.25191			TRUE	Null			65964		Map3k20	0.86122		4.41743		TRUE	Mplus			233876		Hirip3	1.04074		4.04646		TRUE	M
69774		Ms4a6b	0.895587		3.88498		TRUE	WT			17768		Mthfd2	0.570839	2.04433			TRUE	Null			232408		Klrb1f	0.854328		2.37869		TRUE	Mplus			17345		Mki67	1.03973		2.2211		TRUE	M
20947		Swap70	0.895427		5.59037		TRUE	WT			67920		Mak16	0.569668	2.49625			TRUE	Null			224023		Klhl22	0.851575		3.33315		TRUE	Mplus			100662		NA	1.03781		1.80269		TRUE	M
12491		Cd36	0.895087		1.68698		TRUE	WT			100169		Phactr4	0.569033	1.63932			TRUE	Null			73130		Tmed5	0.851119		3.39166		TRUE	Mplus			245622		Fam199x	1.03759		2.01293		TRUE	M
73824		Snhg6	0.894218		1.24818		TRUE	WT			218850		Tasor	0.56823	1.05264			TRUE	Null			69912		Nup43	0.85109		1.48036		TRUE	Mplus			319758		Rfx7	1.03424		2.39736		TRUE	M
80861		Dhx58	0.893653		2.92927		TRUE	WT			328110		Prpf39	0.567665	1.75181			TRUE	Null			20556		Slfn2	0.850798		3.88941		TRUE	Mplus			212547		Nepro	1.03271		2.84597		TRUE	M
77533		C030034I22Rik	0.893181		1.37362		TRUE	WT			671878		Sms-ps	0.5671	1.77853			TRUE	Null			319955		Ercc6	0.850598		2.76583		TRUE	Mplus			69721		Nkiras1	1.03169		1.83919		TRUE	M
100504329		NA	0.891507		1.54234		TRUE	WT			56524		Pals2	0.566147	1.80535			TRUE	Null			74365		Lonrf3	0.849883		3.57764		TRUE	Mplus			19712		Rest	1.03047		1.78469		TRUE	M
52633		Nit2	0.890361		2.40216		TRUE	WT			109093		Rars2	0.565882	1.65331			TRUE	Null			66680		Oser1	0.849578		1.99917		TRUE	Mplus			12419		Cbx5	1.03038		4.18882		TRUE	M
231712		Trafd1	0.889139		3.01891		TRUE	WT			216877		Dhx33	0.565435	1.47918			TRUE	Null			13972		Gnb1l	0.849191		1.44371		TRUE	Mplus			270627		Taf1	1.02951		3.16404		TRUE	M
64214		Rgs18	0.888622		4.59287		TRUE	WT			28113		Tinf2	0.564988	2.43695			TRUE	Null			226421		Rab7b	0.84859		2.52251		TRUE	Mplus			230582		Cyb5rl	1.02757		1.03652		TRUE	M
106564		Ppcs	0.888529		1.21798		TRUE	WT			666390		Gm13237	0.564517	1.0453			TRUE	Null			13626		Eed	0.848172		4.07483		TRUE	Mplus			19386		Ranbp2	1.02574		2.79195		TRUE	M
11569		Aebp2	0.887878		6.02373		TRUE	WT			67958		U2surp	0.564298	3.18625			TRUE	Null			76179		Usp31	0.847707		2.00166		TRUE	Mplus			230259		E130308A19Rik	1.0249		1.83826		TRUE	M
11813		Apoc2	0.885982		1.15992		TRUE	WT			106064		AW549877	0.564187	1.10096			TRUE	Null			108150		Galnt7	0.84768		3.84397		TRUE	Mplus			76179		Usp31	1.02478		2.38512		TRUE	M
17312		Clec10a	0.885335		1.86762		TRUE	WT			26885		Casp8ap2	0.564011	1.57538			TRUE	Null			171285		Havcr2	0.846869		1.09662		TRUE	Mplus			100041576		Gm3414	1.02377		1.12444		TRUE	M
546052		Gm5908	0.885097		1.00234		TRUE	WT			19654		Rbm6	0.563677	2.11259			TRUE	Null			666211		Gm7984	0.846755		1.16782		TRUE	Mplus			116940		Tgs1	1.02279		5.13095		TRUE	M
77113		Klhl2	0.88286		3.70538		TRUE	WT			64380		Ms4a4c	0.562227	1.03239			TRUE	Null			12051		Bcl3	0.84608		2.18442		TRUE	Mplus			210293		Dock10	1.02276		2.90205		TRUE	M
71715		Dhx35	0.882271		2.19986		TRUE	WT			217995		Heatr1	0.562159	1.29781			TRUE	Null			353346		Gpr141	0.845608		2.78695		TRUE	Mplus			114741		Supt16	1.02176		2.57568		TRUE	M
13559		E2f5	0.88127		1.20663		TRUE	WT			666704		Samd1	0.562034	1.69595			TRUE	Null			100502987		NA	0.8453		1.63229		TRUE	Mplus			20662		Sos1	1.02018		2.0892		TRUE	M
215951		Afg1l	0.881164		1.17747		TRUE	WT			231931		Gimap6	0.56148	1.00445			TRUE	Null			78244		Dnajc21	0.842254		4.22521		TRUE	Mplus			109232		Sccpdh	1.01922		1.9622		TRUE	M
666474		Gm13167	0.88019		1.20892		TRUE	WT			69082		Zc3h15	0.561378	2.1971			TRUE	Null			218639		Arl15	0.840474		2.52559		TRUE	Mplus			77782		Polq	1.01875		1.77366		TRUE	M
319880		Tmcc3	0.879309		1.11952		TRUE	WT			12370		Casp8	0.560764	2.2626			TRUE	Null			212285		Arap2	0.838232		4.17565		TRUE	Mplus			170762		Nup155	1.01825		3.21179		TRUE	M
230279		Tmem268	0.878357		2.43042		TRUE	WT			66902		Mtap	0.560623	1.71042			TRUE	Null			56291		Styx	0.835734		3.14852		TRUE	Mplus			73668		Ttc21b	1.01763		1.07518		TRUE	M
242960		Fbxl5	0.878118		5.10695		TRUE	WT			100039017		NA	0.55915	1.71657			TRUE	Null			114715		Spred1	0.835424		1.31759		TRUE	Mplus			218973		Wdhd1	1.01704		3.63576		TRUE	M
216150		Cdc34	0.875599		2.61783		TRUE	WT			56321		Aatf	0.558217	2.36044			TRUE	Null			117167		Steap4	0.833921		1.27257		TRUE	Mplus			11789		Apc	1.01497		1.63186		TRUE	M
27226		Pla2g7	0.872783		2.8454		TRUE	WT			30877		Gnl3	0.558015	1.76128			TRUE	Null			83946		Phip	0.833779		3.58232		TRUE	Mplus			11545		Parp1	1.0136		3.70413		TRUE	M
56489		Ikbke	0.87201		4.29507		TRUE	WT			170762		Nup155	0.557585	1.28228			TRUE	Null			11920		Atm	0.832482		2.28312		TRUE	Mplus			16184		Il2ra	1.01324		1.40086		TRUE	M
11783		Apaf1	0.87186		4.48874		TRUE	WT			12362		Casp1	0.556487	1.36502			TRUE	Null			353170		Txlng	0.831844		1.48018		TRUE	Mplus			57432		Zc3h8	1.01144		1.24739		TRUE	M
12145		Cxcr5	0.871567		1.25113		TRUE	WT			26909		Exo1	0.555829	1.73563			TRUE	Null			15251		Hif1a	0.829551		3.40629		TRUE	Mplus			21825		Thbs1	1.01144		1.54617		TRUE	M
60361		Ms4a4b	0.871521		1.89258		TRUE	WT			24132		Zfp53	0.553895	1.28519			TRUE	Null			20250		Scd2	0.828406		2.83014		TRUE	Mplus			54342		Gnpnat1	1.01013		1.47762		TRUE	M
69550		Bst2	0.871503		2.27417		TRUE	WT			665825		NA	0.5536	1.81441			TRUE	Null			67230		Zfp329	0.825831		2.8309		TRUE	Mplus			18536		Pcm1	1.00872		3.19423		TRUE	M
20750		Spp1	0.870865		1.47888		TRUE	WT			50793		Orc3	0.55202	2.44514			TRUE	Null			171429		Slc26a6	0.82541		1.55583		TRUE	Mplus			50884		Nckap1	1.00774		1.90374		TRUE	M
12443		Ccnd1	0.870657		2.70176		TRUE	WT			66660		Sltm	0.552003	1.64775			TRUE	Null			16186		Il2rg	0.822223		2.89026		TRUE	Mplus			268980		Strn	1.0069		1.11783		TRUE	M
668128		Gvin-ps5	0.87025		1.35301		TRUE	WT			55989		Nop58	0.551264	1.6604			TRUE	Null			110639		Prps2	0.818921		4.65118		TRUE	Mplus			110651		Rps6ka3	1.00688		1.57569		TRUE	M
73728		Psd	0.870069		1.21182		TRUE	WT			56706		Ccnl1	0.550803	2.44869			TRUE	Null			240505		Cdc42bpg	0.818307		3.25409		TRUE	Mplus			17857		Mx1	1.00625		1.38506		TRUE	M
11690		Alox5ap	0.868819		2.33204		TRUE	WT			15481		Hspa8	0.549805	1.28685			TRUE	Null			17129		Smad5	0.818049		4.44108		TRUE	Mplus			72145		Wdfy3	1.00581		1.45486		TRUE	M
381062		Ermard	0.868336		2.93981		TRUE	WT			225055		Fbxo11	0.54964	1.89848			TRUE	Null			110816		Pwp2	0.817971		3.92473		TRUE	Mplus			17470		Cd200	1.00581		1.53575		TRUE	M
64294		Itm2c	0.867516		3.97148		TRUE	WT			18813		Pa2g4	0.549419	3.07436			TRUE	Null			28135		Cep63	0.817403		3.1445		TRUE	Mplus			17952		Naip6	1.00537		1.23113		TRUE	M
100042856		Gvin2	0.867436		1.4094		TRUE	WT			69263		Rfc3	0.549343	1.02457			TRUE	Null			108652		Slc35b3	0.816866		2.69501		TRUE	Mplus			240174		Thada	1.00474		1.6131		TRUE	M
11593		Aga	0.865535		3.87431		TRUE	WT			27999		Fam3c	0.549303	2.04603			TRUE	Null			237911		Brip1	0.815288		2.57095		TRUE	Mplus			73242		Atat1	1.00455		1.40479		TRUE	M
19106		Eif2ak2	0.86519		2.13666		TRUE	WT			70047		Trnt1	0.548506	1.13883			TRUE	Null			16476		Jun	0.814799		1.815		TRUE	Mplus			71409		Fmnl2	1.00398		3.28876		TRUE	M
217430		Pqlc3	0.86463		5.18852		TRUE	WT			30795		Fkbp3	0.54831	1.14068			TRUE	Null			630836		2010315B03Rik	0.8145		2.14422		TRUE	Mplus			71988		Esco2	1.00345		5.92731		TRUE	M
121022		Mrps6	0.861291		1.07987		TRUE	WT			246196		Zfp277	0.548302	1.14775			TRUE	Null			19415		Rasal1	0.813322		1.30165		TRUE	Mplus			268480		Rapgefl1	1.00253		1.39695		TRUE	M
18451		P4ha1	0.860083		3.47057		TRUE	WT			24015		Abce1	0.547682	2.66988			TRUE	Null			66406		Sac3d1	0.81288		1.29596		TRUE	Mplus			98403		Zfp451	1.00253		3.64795		TRUE	M
20284		Scrg1	0.859349		2.44984		TRUE	WT			64453		Zfp280b	0.546341	1.05992			TRUE	Null			229937		Znhit6	0.808567		2.32698		TRUE	Mplus			104625		Cnot6	1.00242		1.9978		TRUE	M
73690		Glipr1	0.858894		4.43255		TRUE	WT			76892		Rnft1	0.545436	1.54276			TRUE	Null			11541		Adora2b	0.806413		1.00879		TRUE	Mplus			72160		Tmem163	1.00239		1.22682		TRUE	M
16195		Il6st	0.858244		1.2856		TRUE	WT			233276		Tubgcp5	0.545215	1.00141			TRUE	Null			269799		Clec4a1	0.804777		3.62584		TRUE	Mplus			666173		Vps13b	1.00189		1.53066		TRUE	M
77422		C330018D20Rik	0.856644		1.53051		TRUE	WT			226432		Ipo9	0.544695	1.73383			TRUE	Null			72007		Fndc3b	0.804371		1.67329		TRUE	Mplus			236904		Klhl15	1.00149		1.5742		TRUE	M
215693		Zmat1	0.856573		1.34416		TRUE	WT			99480		Dnttip2	0.54406	2.5303			TRUE	Null			73945		Otud4	0.803993		2.92291		TRUE	Mplus			66196		Myo19	1.00139		1.25698		TRUE	M
18441		P2ry1	0.85379		3.31129		TRUE	WT			67418		Ppil4	0.542897	1.96283			TRUE	Null			382793		Mtx3	0.803321		1.62326		TRUE	Mplus			12190		Brca2	1.00116		1.27149		TRUE	M
236312		Ifi209	0.853348		2.85062		TRUE	WT			67392		4833420G17Rik	0.542605	1.6694			TRUE	Null			30932		Zfp330	0.802154		3.35623		TRUE	Mplus			19878		Rock2	1.00063		3.49146		TRUE	M
209488		Hsh2d	0.85081		1.84989		TRUE	WT			224691		Zfp472	0.5423	1.1623			TRUE	Null			54650		Sfmbt1	0.801943		3.09776		TRUE	Mplus			20588		Smarcc1	0.999916		4.03135		TRUE	M
114714		Rad51c	0.850623		1.37943		TRUE	WT			11545		Parp1	0.541254	1.44147			TRUE	Null			384275		Gm5297	0.801078		1.75985		TRUE	Mplus			76707		Clasp1	0.999804		2.53039		TRUE	M
14538		Gcnt2	0.848914		3.66345		TRUE	WT			108686		Ccdc88a	0.541061	1.31197			TRUE	Null			78749		Filip1l	0.801061		1.67625		TRUE	Mplus			109242		Kif24	0.999635		1.35795		TRUE	M
16518		Kcnj2	0.848617		2.38861		TRUE	WT			50496		E2f6	0.540969	1.22613			TRUE	Null			211378		6720489N17Rik	0.800917		1.62408		TRUE	Mplus			226432		Ipo9	0.997699		4.02865		TRUE	M
14705		Bscl2	0.848501		3.56602		TRUE	WT			67493		Mettl16	0.540344	1.73797			TRUE	Null			104215		Rhoq	0.80074		2.33621		TRUE	Mplus			54396		Irgm2	0.997625		2.49117		TRUE	M
20194		S100a10	0.848438		1.8306		TRUE	WT			209086		Samd9l	0.540259	1.14878			TRUE	Null			227674		Ddx31	0.798747		2.42717		TRUE	Mplus			381305		Rc3h1	0.997533		3.50721		TRUE	M
30954		Siva1	0.847072		1.39338		TRUE	WT			73473		Iws1	0.539013	1.78477			TRUE	Null			209086		Samd9l	0.794254		2.47253		TRUE	Mplus			103266		Tmem263	0.996628		2.05659		TRUE	M
21985		Tpd52	0.846753		4.49022		TRUE	WT			66488		Fam136a	0.538831	1.38368			TRUE	Null			319269		A130040M12Rik	0.79359		1.53958		TRUE	Mplus			545389		Cep170	0.99574		2.14939		TRUE	M
23960		Oas1g	0.846541		1.13725		TRUE	WT			226151		Slf2	0.538631	1.3915			TRUE	Null			320538		Ubn2	0.790894		2.62196		TRUE	Mplus			233489		Picalm	0.995449		1.5931		TRUE	M
380924		Olfm4	0.845778		1.20022		TRUE	WT			67246		Resf1	0.538559	1.87513			TRUE	Null			21761		Morf4l1	0.790257		2.9454		TRUE	Mplus			224014		Fgd4	0.995042		1.92203		TRUE	M
11486		Ada	0.845075		2.22506		TRUE	WT			110109		Nop2	0.538383	2.61524			TRUE	Null			73545		1700094D03Rik	0.790202		1.58089		TRUE	Mplus			227449		Zcchc2	0.994892		3.13188		TRUE	M
170833		Hook2	0.844403		1.29402		TRUE	WT			216766		Gemin5	0.538164	1.64672			TRUE	Null			237211		Fancb	0.785995		1.30191		TRUE	Mplus			67138		Herc6	0.994784		2.55168		TRUE	M
67442		Retsat	0.843944		2.65299		TRUE	WT			54645		Gripap1	0.537249	2.62853			TRUE	Null			21354		Tap1	0.785653		5.11512		TRUE	Mplus			68774		Ms4a6d	0.991411		1.69702		TRUE	M
381511		Pdp1	0.842474		1.57421		TRUE	WT			22344		Vezf1	0.537204	1.76565			TRUE	Null			56742		Psrc1	0.785288		1.77193		TRUE	Mplus			432730		Gm5446	0.990973		3.03973		TRUE	M
50883		Chek2	0.842243		2.41486		TRUE	WT			27374		Prmt5	0.537152	1.62795			TRUE	Null			11502		Adam9	0.785188		2.81918		TRUE	Mplus			72486		Obi1	0.990176		2.94004		TRUE	M
69719		Cad	0.841657		2.31859		TRUE	WT			55991		Panx1	0.536784	1.2761			TRUE	Null			328660		Bex6	0.783954		1.96065		TRUE	Mplus			625360		BC147527	0.989829		1.50464		TRUE	M
100504501		Gm20257	0.839973		1.50854		TRUE	WT			106957		Slc39a6	0.536744	2.37404			TRUE	Null			75339		Mphosph8	0.783489		2.01907		TRUE	Mplus			18711		Pikfyve	0.989514		3.94063		TRUE	M
81535		Sgpp1	0.838904		6.54568		TRUE	WT			22763		Zfr	0.53615	2.49413			TRUE	Null			56619		Clec4e	0.782468		2.14533		TRUE	Mplus			74455		Nsun6	0.989151		2.21112		TRUE	M
69076		Triap1	0.837101		2.26544		TRUE	WT			14269		Fnbp1	0.535727	1.19372			TRUE	Null			66206		1110059E24Rik	0.779459		1.98114		TRUE	Mplus			83397		Akap12	0.988283		1.15722		TRUE	M
108755		Lyrm2	0.835367		2.7016		TRUE	WT			52915		Zmiz2	0.534852	1.39509			TRUE	Null			11630		Crybg1	0.777448		2.2664		TRUE	Mplus			15950		Ifi203	0.987942		2.64361		TRUE	M
16865		Eif2d	0.835163		5.62208		TRUE	WT			17975		Ncl	0.534747	3.24993			TRUE	Null			19108		Prkx	0.777083		1.74417		TRUE	Mplus			224020		Pi4ka	0.98755		1.77935		TRUE	M
29858		Pmm1	0.834447		1.54896		TRUE	WT			52398		Septin11	0.534736	1.73797			TRUE	Null			140810		Ttbk2	0.776504		1.69681		TRUE	Mplus			84505		Setdb1	0.986472		2.95587		TRUE	M
53602		Hpcal1	0.834308		3.83101		TRUE	WT			14884		Gtf2h1	0.534691	2.03008			TRUE	Null			244183		Trim30b	0.776103		3.14767		TRUE	Mplus			101148		Bmt2	0.986446		2.70408		TRUE	M
101476		Plekha1	0.83303		4.10556		TRUE	WT			72508		Rps6kb1	0.534291	2.43598			TRUE	Null			29877		Hdgfl3	0.773828		1.93438		TRUE	Mplus			26885		Casp8ap2	0.986425		3.38075		TRUE	M
14676		Gna15	0.831302		3.98497		TRUE	WT			229694		AI504432	0.533308	1.17787			TRUE	Null			57815		Spata5	0.773803		2.85054		TRUE	Mplus			57815		Spata5	0.985438		3.21571		TRUE	M
208154		Btla	0.830605		3.27628		TRUE	WT			19134		Prpf4b	0.533082	1.39509			TRUE	Null			64214		Rgs18	0.771955		3.60424		TRUE	Mplus			78913		Ltn1	0.984746		3.81636		TRUE	M
66141		Ifitm3	0.829876		1.98201		TRUE	WT			71409		Fmnl2	0.533055	1.32779			TRUE	Null			227525		Dclre1c	0.771521		2.34933		TRUE	Mplus			244349		Kat6a	0.983939		1.72335		TRUE	M
620016		Gm12669	0.829056		3.9306		TRUE	WT			326622		Upf2	0.532525	2.48062			TRUE	Null			20684		Sp100	0.771337		3.79916		TRUE	Mplus			19243		Ptp4a1	0.982717		1.54223		TRUE	M
16180		Il1rap	0.829032		3.42669		TRUE	WT			67832		Brix1	0.532373	1.32779			TRUE	Null			19143		St14	0.770519		1.72052		TRUE	Mplus			268449		Rpl23a	0.98133		1.45541		TRUE	M
231042		Nupl2	0.827966		2.15958		TRUE	WT			105372		Utp15	0.531698	1.92399			TRUE	Null			320206		NA	0.769823		1.10247		TRUE	Mplus			16004		Igf2r	0.98009		1.36738		TRUE	M
666390		Gm13237	0.826104		2.31013		TRUE	WT			18536		Pcm1	0.531144	1.18169			TRUE	Null			192656		Ripk2	0.769553		2.39277		TRUE	Mplus			70574		Cpm	0.98007		1.43205		TRUE	M
106878		Smim3	0.824339		3.28112		TRUE	WT			100710		Pds5b	0.530877	1.22364			TRUE	Null			17769		Mthfr	0.769519		1.2689		TRUE	Mplus			19731		Rgl1	0.977509		1.91009		TRUE	M
235497		Leo1	0.823973		3.70538		TRUE	WT			237422		Ric8b	0.530232	1.25124			TRUE	Null			16391		Irf9	0.769051		3.75168		TRUE	Mplus			20425		Shmt1	0.977331		4.18882		TRUE	M
654801		Zfp784	0.823242		1.24011		TRUE	WT			105148		Iars	0.530033	2.17635			TRUE	Null			11783		Apaf1	0.768559		3.73684		TRUE	Mplus			68875		Tmcc2	0.976758		1.7931		TRUE	M
107569		Nt5c3	0.82223		2.22134		TRUE	WT			228812		Pigu	0.528873	2.32736			TRUE	Null			217995		Heatr1	0.764116		2.36238		TRUE	Mplus			236451		Phf11b	0.976397		1.5392		TRUE	M
319801		Tigar	0.822136		1.71945		TRUE	WT			30945		Rnf19a	0.528476	2.69503			TRUE	Null			71956		Rnf135	0.762155		1.11483		TRUE	Mplus			17720		ND4L	0.975924		1.22506		TRUE	M
18571		Pdcd6ip	0.822027		5.95595		TRUE	WT			245638		Tbc1d8b	0.528308	1.5379			TRUE	Null			15015		H2-Q4	0.761074		3.03491		TRUE	Mplus			18507		Pax5	0.975166		1.93348		TRUE	M
17295		Met	0.82104		2.4139		TRUE	WT			71929		Tmem123	0.527964	1.86475			TRUE	Null			78802		Ttc30a1	0.760033		1.14151		TRUE	Mplus			11640		Akap1	0.974868		2.98485		TRUE	M
53619		Blcap	0.820142		2.56933		TRUE	WT			22688		Zfp26	0.527937	1.07222			TRUE	Null			65963		Tmem176b	0.758414		1.62345		TRUE	Mplus			232906		Arhgap35	0.974851		1.88353		TRUE	M
246746		Cd300lf	0.820139		3.78392		TRUE	WT			67045		Riok2	0.527751	1.25191			TRUE	Null			319719		Simc1	0.757705		1.17863		TRUE	Mplus			22720		Zfp62	0.974329		3.25248		TRUE	M
20846		Stat1	0.819874		3.77424		TRUE	WT			66704		Rbm4b	0.52761	1.24176			TRUE	Null			20042		Rps12	0.75727		1.23257		TRUE	Mplus			320615		Dop1a	0.974052		1.24896		TRUE	M
244416		Ppp1r3b	0.8197		3.45091		TRUE	WT			76246		Rtf1	0.527066	1.58538			TRUE	Null			68736		Tyw5	0.755982		1.03269		TRUE	Mplus			329575		Gm14325	0.973776		1.79611		TRUE	M
13040		Ctss	0.819022		2.44345		TRUE	WT			19255		Ptpn2	0.526962	1.77853			TRUE	Null			76367		Trp53rkb	0.755302		1.94661		TRUE	Mplus			13211		Dhx9	0.973494		3.04439		TRUE	M
384009		Glipr2	0.81857		5.37792		TRUE	WT			231123		Haus3	0.526383	1.74483			TRUE	Null			109032		Sp110	0.754137		3.73684		TRUE	Mplus			105727		Slc38a1	0.972314		3.18528		TRUE	M
229595		Adamtsl4	0.818318		1.23536		TRUE	WT			64685		Nmi	0.524676	1.05387			TRUE	Null			208146		Yeats2	0.753846		1.73781		TRUE	Mplus			75345		Slamf7	0.97169		1.40968		TRUE	M
53314		Batf	0.817211		2.58737		TRUE	WT			67607		Zfp788	0.52464	1.02607			TRUE	Null			72640		Mex3a	0.751982		1.15811		TRUE	Mplus			237877		Atad5	0.96901		1.90242		TRUE	M
20821		Trim21	0.816468		3.4269		TRUE	WT			13051		Cx3cr1	0.524184	1.03944			TRUE	Null			71715		Dhx35	0.751471		1.88489		TRUE	Mplus			320191		Hook3	0.968932		2.93255		TRUE	M
433745		Gm12816	0.812329		1.33503		TRUE	WT			67141		Fbxo5	0.523233	2.34277			TRUE	Null			20005		Rpl9	0.75142		1.84558		TRUE	Mplus			75623		Tex30	0.968189		2.39521		TRUE	M
319236		Trim12c	0.811407		5.20555		TRUE	WT			67804		Snx2	0.521917	2.51761			TRUE	Null			630499		H2-K2	0.750721		1.89932		TRUE	Mplus			226089		Ric1	0.96775		2.01293		TRUE	M
67168		Lpar6	0.80875		2.52965		TRUE	WT			67474		Snap29	0.521672	1.16256			TRUE	Null			72486		Obi1	0.748151		2.58783		TRUE	Mplus			407821		Znrf3	0.967428		1.20715		TRUE	M
212898		Dse	0.807284		2.68157		TRUE	WT			235072		Septin7	0.521223	3.53198			TRUE	Null			16428		Itk	0.747248		1.42637		TRUE	Mplus			210808		Lacc1	0.967349		1.8007		TRUE	M
224143		Poglut1	0.807257		3.97148		TRUE	WT			230484		Usp1	0.521072	3.01118			TRUE	Null			12655		Chil3	0.746587		3.34324		TRUE	Mplus			18759		Prkci	0.966782		2.49065		TRUE	M
16832		Ldhb	0.806975		2.00783		TRUE	WT			108160		Fam50a	0.521072	1.41139			TRUE	Null			11810		Apobec1	0.744124		3.55367		TRUE	Mplus			77011		Ticrr	0.966323		2.0482		TRUE	M
18624		Pepd	0.803163		3.28112		TRUE	WT			13361		Dhfr	0.520107	2.34373			TRUE	Null			328370		Rft1	0.743095		1.99633		TRUE	Mplus			83925		Trps1	0.966198		1.78448		TRUE	M
269999		Orai3	0.802658		3.24567		TRUE	WT			12545		Cdc7	0.519689	1.69092			TRUE	Null			55991		Panx1	0.74252		2.57204		TRUE	Mplus			19691		Recql	0.965715		3.58916		TRUE	M
66388		Cutc	0.802418		1.40281		TRUE	WT			228889		Ddx27	0.519512	2.93852			TRUE	Null			17951		Naip5	0.742294		2.46245		TRUE	Mplus			380614		Intu	0.965556		1.29081		TRUE	M
17874		Myd88	0.802262		4.94431		TRUE	WT			11502		Adam9	0.519405	1.27962			TRUE	Null			18441		P2ry1	0.742019		2.27842		TRUE	Mplus			99470		Magi3	0.963142		2.29923		TRUE	M
74150		Slc35f5	0.799974		1.08977		TRUE	WT			94221		Gopc	0.519351	1.73956			TRUE	Null			224585		Zfp160	0.740442		1.73604		TRUE	Mplus			19075		Prim1	0.962851		5.15692		TRUE	M
20555		Slfn1	0.799711		3.16736		TRUE	WT			233490		Crebzf	0.517806	1.82618			TRUE	Null			67877		Naa20	0.73835		2.85877		TRUE	Mplus			215160		Rhbdd2	0.961811		2.57022		TRUE	M
17119		Mxd1	0.798285		4.95407		TRUE	WT			73674		Wdr75	0.5176	1.00988			TRUE	Null			192287		Slc25a36	0.737145		1.41467		TRUE	Mplus			244879		Npat	0.961749		3.42863		TRUE	M
224893		Zfp959	0.796822		1.92655		TRUE	WT			65020		Zfp110	0.516407	1.86615			TRUE	Null			108673		Ccdc86	0.737136		3.60923		TRUE	Mplus			215708		Miga1	0.961727		3.64323		TRUE	M
546049		Rps23rg1	0.796813		1.32081		TRUE	WT			103737		Pex12	0.516122	1.10096			TRUE	Null			236193		Zfp709	0.73702		1.18871		TRUE	Mplus			382014		Ano8	0.961422		2.22506		TRUE	M
192173		Mcrip1	0.795283		2.40394		TRUE	WT			227644		Snapc4	0.515957	1.0547			TRUE	Null			654801		Zfp784	0.736402		1.20599		TRUE	Mplus			623474		Rad54b	0.960902		1.71433		TRUE	M
17357		Marcksl1	0.79481		2.9573		TRUE	WT			69237		Gtpbp4	0.515172	1.79017			TRUE	Null			18507		Pax5	0.736337		1.44989		TRUE	Mplus			105377		Slf1	0.959902		3.27558		TRUE	M
66192		Lage3	0.791422		1.80451		TRUE	WT			17863		Myb	0.514329	1.66162			TRUE	Null			67219		Med18	0.735454		1.19107		TRUE	Mplus			269254		Setx	0.959551		2.57763		TRUE	M
17231		Mcpt8	0.790762		2.01863		TRUE	WT			17685		Msh2	0.512968	1.0158			TRUE	Null			226442		Zfp281	0.734742		4.36869		TRUE	Mplus			11630		Crybg1	0.95942		2.64954		TRUE	M
15939		Ier5	0.788783		1.96992		TRUE	WT			70238		Rnf168	0.512154	2.34845			TRUE	Null			12768		Ccr1	0.73387		2.47253		TRUE	Mplus			71458		Bcor	0.959377		2.99395		TRUE	M
65972		Ifi30	0.787781		2.27178		TRUE	WT			16145		Igtp	0.511779	1.10296			TRUE	Null			100862012		Gm21399	0.73343		1.70341		TRUE	Mplus			70807		Arrdc2	0.959204		1.74841		TRUE	M
101700		Trim68	0.787313		1.03824		TRUE	WT			24071		Synj2bp	0.511301	1.83463			TRUE	Null			76080		Ttpal	0.731742		4.54053		TRUE	Mplus			70603		Mutyh	0.958069		1.66849		TRUE	M
66107		Wfdc21	0.787248		1.12882		TRUE	WT			68215		Fam98b	0.510612	1.83332			TRUE	Null			210126		Lpp	0.731612		1.33381		TRUE	Mplus			71591		Zfp251	0.957522		2.18624		TRUE	M
246256		Fcgr4	0.78659		3.31633		TRUE	WT			72486		Obi1	0.510413	1.21664			TRUE	Null			219103		Cenpj	0.730612		1.94021		TRUE	Mplus			58894		Zfp862-ps	0.957521		1.30263		TRUE	M
14391		Gabpb1	0.784351		4.48844		TRUE	WT			72649		Tmem209	0.510184	2.12394			TRUE	Null			18624		Pepd	0.730237		2.89121		TRUE	Mplus			72672		Zfp518a	0.956061		2.50484		TRUE	M
230073		Ddx58	0.782849		1.76858		TRUE	WT			13121		Cyp51	0.509732	1.36641			TRUE	Null			620016		Gm12669	0.729145		3.32805		TRUE	Mplus			16924		Lnx1	0.955387		1.11755		TRUE	M
268395		Mpg	0.782553		1.48133		TRUE	WT			67429		Nudcd1	0.509698	1.6966			TRUE	Null			75751		Ipo4	0.728362		2.49088		TRUE	Mplus			319277		Washc4	0.953704		3.17097		TRUE	M
69312		Ppp1r42	0.781987		1.17824		TRUE	WT			51797		Ctps	0.509243	2.03328			TRUE	Null			12151		Bmi1	0.727139		3.52837		TRUE	Mplus			235323		Usp28	0.953675		2.5289		TRUE	M
17118		Marcks	0.78159		3.64355		TRUE	WT			69774		Ms4a6b	0.509204	1.33191			TRUE	Null			105445		Dock9	0.725639		1.49785		TRUE	Mplus			12021		Bard1	0.95337		3.40482		TRUE	M
20005		Rpl9	0.781545		2.03561		TRUE	WT			230376		Haus6	0.508996	1.03388			TRUE	Null			67724		Pop1	0.725285		2.84757		TRUE	Mplus			208104		Mlxip	0.952955		1.60537		TRUE	M
16190		Il4ra	0.779869		2.04087		TRUE	WT			67877		Naa20	0.50858	1.31122			TRUE	Null			12952		Cry1	0.723612		2.5163		TRUE	Mplus			66950		Pacc1	0.952808		3.58916		TRUE	M
675440		NA	0.779454		2.17991		TRUE	WT			17184		Matr3	0.507208	2.92714			TRUE	Null			97998		Deptor	0.723037		1.02056		TRUE	Mplus			67474		Snap29	0.952518		2.94355		TRUE	M
192287		Slc25a36	0.779381		1.37837		TRUE	WT			14105		Srsf10	0.505237	1.98077			TRUE	Null			78251		Zfp712	0.722865		1.19696		TRUE	Mplus			14067		F5	0.950687		1.49067		TRUE	M
232406		BC035044	0.778151		3.98799		TRUE	WT			66897		Naa16	0.505157	2.09641			TRUE	Null			70533		Btf3l4	0.722584		2.40827		TRUE	Mplus			233905		Zfp646	0.950304		1.72677		TRUE	M
224807		Tmem63b	0.777072		1.74871		TRUE	WT			107435		Hat1	0.504522	1.86141			TRUE	Null			18442		P2ry2	0.722498		1.28999		TRUE	Mplus			230376		Haus6	0.949303		2.6578		TRUE	M
12916		Crem	0.775233		1.0576		TRUE	WT			67785		Zmym4	0.503395	1.08208			TRUE	Null			321019		Gpr183	0.72238		1.41489		TRUE	Mplus			74365		Lonrf3	0.948519		3.41899		TRUE	M
69104		Marchf5	0.772287		4.37508		TRUE	WT			22247		Umps	0.503332	2.61524			TRUE	Null			11569		Aebp2	0.721241		4.66433		TRUE	Mplus			328099		Prps1l3	0.947984		5.13095		TRUE	M
66222		Serpinb1a	0.771913		3.61819		TRUE	WT			240354		Malt1	0.503172	1.03223			TRUE	Null			12362		Casp1	0.71872		2.36596		TRUE	Mplus			545156		Kalrn	0.9476		1.58961		TRUE	M
15950		Ifi203	0.771566		1.81899		TRUE	WT			15039		H2-T22	0.502765	1.54122			TRUE	Null			78895		Pus7l	0.718639		1.54111		TRUE	Mplus			72739		Zkscan3	0.947094		3.31681		TRUE	M
17299		Mettl1	0.770707		1.14499		TRUE	WT			207214		Larp4	0.501838	1.95484			TRUE	Null			240396		Mex3c	0.71784		2.54974		TRUE	Mplus			111173		Erc1	0.946783		1.6278		TRUE	M
67111		Naaa	0.769391		2.45919		TRUE	WT			73288		Vps50	0.501082	1.67497			TRUE	Null			19245		Ptp4a3	0.71746		2.20593		TRUE	Mplus			217031		Tada2a	0.945471		1.68464		TRUE	M
70021		Nt5dc2	0.768564		3.49667		TRUE	WT			244183		Trim30b	0.500061	1.39303			TRUE	Null			72462		Rrp1b	0.717376		2.9039		TRUE	Mplus			17769		Mthfr	0.945261		1.3053		TRUE	M
66701		Spryd4	0.767394		1.19759		TRUE	WT			58186		Rad18	0.499985	1.06887			TRUE	Null			50931		Il27ra	0.716928		1.14838		TRUE	Mplus			77781		Epm2aip1	0.944094		2.36826		TRUE	M
630836		2010315B03Rik	0.766814		1.82168		TRUE	WT			80859		Nfkbiz	0.499778	1.47295			TRUE	Null			69256		Zfp397	0.716866		2.61189		TRUE	Mplus			227800		Rabgap1	0.943421		2.72834		TRUE	M
74558		Gvin1	0.764314		1.05712		TRUE	WT			270627		Taf1	0.499146	1.01448			TRUE	Null			18045		Nfyb	0.715174		3.79287		TRUE	Mplus			22589		Atrx	0.942797		2.15362		TRUE	M
17304		Mfge8	0.763853		2.5799		TRUE	WT			70572		Ipo5	0.49871	2.39467			TRUE	Null			16543		Mdfic	0.714803		1.81467		TRUE	Mplus			57908		Zfp318	0.942708		2.28715		TRUE	M
26889		Cln8	0.76366		2.16042		TRUE	WT			20466		Sin3a	0.49844	1.83495			TRUE	Null			218343		Ttc37	0.712578		1.28117		TRUE	Mplus			74229		Paqr8	0.942634		1.29194		TRUE	M
227800		Rabgap1	0.763642		2.26935		TRUE	WT			18583		Pde7a	0.498317	1.26701			TRUE	Null			233011		Itpkc	0.71152		1.85999		TRUE	Mplus			107823		Nsd2	0.941009		4.58574		TRUE	M
68267		Slc25a22	0.761752		2.30022		TRUE	WT			108671		Dnajc9	0.498256	1.84376			TRUE	Null			329739		Fam102b	0.710996		2.37711		TRUE	Mplus			269955		Rccd1	0.940642		1.31814		TRUE	M
70186		Fam162a	0.761355		1.28951		TRUE	WT			384281		Gatc	0.49799	1.26226			TRUE	Null			68559		Pdrg1	0.710788		1.80627		TRUE	Mplus			227634		Camsap1	0.940546		3.54005		TRUE	M
68106		Nt5c3b	0.761203		2.79157		TRUE	WT			51886		Fubp1	0.497943	2.02568			TRUE	Null			71675		Sanbr	0.709727		2.78723		TRUE	Mplus			71755		Dhdh	0.93964		1.69776		TRUE	M
15937		Ier3	0.759615		1.14723		TRUE	WT			224250		Cldnd1	0.497146	1.42124			TRUE	Null			210293		Dock10	0.708808		1.80639		TRUE	Mplus			17721		ND5	0.938868		2.17752		TRUE	M
68964		Ctc1	0.759396		3.69345		TRUE	WT			21343		Taf6	0.49666	1.29915			TRUE	Null			74153		Uba7	0.707392		3.69039		TRUE	Mplus			56291		Styx	0.937825		3.14563		TRUE	M
381959		Gm1096	0.757881		1.23839		TRUE	WT			19687		Rfc1	0.496284	1.84477			TRUE	Null			59009		Sh3rf1	0.705936		1.01755		TRUE	Mplus			15015		H2-Q4	0.936569		3.55303		TRUE	M
22038		Plscr1	0.756434		1.61491		TRUE	WT			53951		Gpatch11	0.495925	1.24173			TRUE	Null			239096		Cdh24	0.703882		1.11773		TRUE	Mplus			224691		Zfp472	0.936539		2.78019		TRUE	M
237859		Nsrp1	0.756108		2.2668		TRUE	WT			56196		Tdp2	0.494766	1.80862			TRUE	Null			12125		Bcl2l11	0.703549		2.21442		TRUE	Mplus			56531		Ylpm1	0.936022		2.50336		TRUE	M
18106		Cd244a	0.756006		1.2629		TRUE	WT			16709		Ktn1	0.494668	1.10789			TRUE	Null			319448		Fndc3a	0.703481		2.25223		TRUE	Mplus			269604		Gpr157	0.936003		2.26695		TRUE	M
112419		Ifit1bl2	0.754533		1.9467		TRUE	WT			231713		Naa25	0.494129	1.46891			TRUE	Null			19361		Rad51	0.703379		3.27724		TRUE	Mplus			230848		Zbtb40	0.935247		2.6438		TRUE	M
80907		Lactb	0.753628		2.33788		TRUE	WT			70769		Nolc1	0.494073	1.8028			TRUE	Null			69544		Wdr5b	0.703362		1.49929		TRUE	Mplus			56784		Ralgapa1	0.93493		2.49065		TRUE	M
18186		Nrp1	0.75183		4.94426		TRUE	WT			69930		Zfp715	0.493341	1.05781			TRUE	Null			67895		Ppa1	0.702739		1.60969		TRUE	Mplus			245000		Atr	0.934408		2.20931		TRUE	M
19074		Prg2	0.750779		1.2932		TRUE	WT			353258		Ltv1	0.493129	1.55815			TRUE	Null			73225		Fam118a	0.702635		1.98694		TRUE	Mplus			71389		Chd6	0.933853		1.34682		TRUE	M
76820		Cyria	0.750197		1.50591		TRUE	WT			68598		Dnajc8	0.492958	1.81161			TRUE	Null			81018		Rnf114	0.702593		4.21232		TRUE	Mplus			224694		Zfp81	0.933655		1.33223		TRUE	M
67466		Pdcl	0.750138		3.86004		TRUE	WT			60411		Cenpk	0.491983	1.01487			TRUE	Null			71567		Mcm9	0.701879		1.25418		TRUE	Mplus			22290		Uty	0.933537		1.00134		TRUE	M
100040462		Mndal	0.749783		2.44845		TRUE	WT			56698		Phax	0.491887	1.3201			TRUE	Null			21926		Tnf	0.701824		1.44722		TRUE	Mplus			329877		Dennd4c	0.933302		1.77931		TRUE	M
30838		Fbxw4	0.749603		1.6188		TRUE	WT			233802		Thumpd1	0.491762	2.24791			TRUE	Null			74522		Morc2a	0.701598		2.25538		TRUE	Mplus			55982		Paxip1	0.932688		2.15249		TRUE	M
56748		Nfu1	0.749372		2.12138		TRUE	WT			64010		Sav1	0.491203	1.74056			TRUE	Null			103724		Tbc1d10a	0.700992		1.61789		TRUE	Mplus			75423		Arl5a	0.932603		2.64954		TRUE	M
319604		Fam168a	0.745654		1.61244		TRUE	WT			110750		Cse1l	0.49072	1.87513			TRUE	Null			70640		Dcp2	0.700952		2.56625		TRUE	Mplus			666907		Ms4a4a	0.93253		1.40499		TRUE	M
19188		Psme2	0.743966		1.64713		TRUE	WT			227449		Zcchc2	0.489987	1.05448			TRUE	Null			56706		Ccnl1	0.700178		3.88508		TRUE	Mplus			209212		Osgin2	0.931827		2.77452		TRUE	M
20847		Stat2	0.743626		2.57768		TRUE	WT			69823		Fyttd1	0.489407	2.10638			TRUE	Null			225283		Rprd1a	0.699298		1.28717		TRUE	Mplus			71586		Ifih1	0.930725		1.79272		TRUE	M
13070		Cyp11a1	0.741595		1.23832		TRUE	WT			56048		Lgals8	0.489047	1.33907			TRUE	Null			72043		Sulf2	0.699154		2.34753		TRUE	Mplus			76080		Ttpal	0.93056		5.02266		TRUE	M
72960		Top1mt	0.740913		1.52416		TRUE	WT			54624		Paf1	0.489016	2.24095			TRUE	Null			11982		Atp10a	0.698604		1.60165		TRUE	Mplus			142688		Asb13	0.930118		1.94406		TRUE	M
23872		Ets2	0.740222		2.78864		TRUE	WT			13990		Smarcad1	0.488713	1.03705			TRUE	Null			211329		Ncoa7	0.698126		1.71005		TRUE	Mplus			71175		Nipbl	0.92953		2.61014		TRUE	M
55991		Panx1	0.73953		2.38263		TRUE	WT			233908		Fus	0.488526	2.96141			TRUE	Null			108909		Aida	0.697303		2.81233		TRUE	Mplus			12628		Cfh	0.928456		1.11462		TRUE	M
22694		Zfp35	0.738726		5.05558		TRUE	WT			17865		Mybl2	0.487526	2.86653			TRUE	Null			269623		Rbm48	0.696623		1.7537		TRUE	Mplus			232878		Zscan22	0.928374		1.07538		TRUE	M
74197		Gtf2e1	0.738334		2.55285		TRUE	WT			108888		Atad3a	0.487521	1.14629			TRUE	Null			383619		Aim2	0.695572		2.32		TRUE	Mplus			236930		Ercc6l	0.92794		4.08265		TRUE	M
73149		Clec4a3	0.737296		2.36932		TRUE	WT			230996		9430015G10Rik	0.487406	1.01045			TRUE	Null			71330		Rcbtb1	0.695522		3.25548		TRUE	Mplus			20821		Trim21	0.926764		3.31897		TRUE	M
14827		Pdia3	0.736305		4.05237		TRUE	WT			20846		Stat1	0.487389	1.52587			TRUE	Null			66926		Trmt6	0.694327		2.90884		TRUE	Mplus			30046		Zfp292	0.926533		1.99654		TRUE	M
210503		Zfp677	0.735148		1.20134		TRUE	WT			68097		Dynll2	0.487209	2.40841			TRUE	Null			26951		Zw10	0.693632		3.65567		TRUE	Mplus			269682		Golga3	0.925833		1.56889		TRUE	M
16391		Irf9	0.73508		3.44142		TRUE	WT			22184		Zrsr2	0.486763	1.46891			TRUE	Null			12448		Ccne2	0.692969		2.04059		TRUE	Mplus			227644		Snapc4	0.925775		2.7227		TRUE	M
67179		Ccdc25	0.734271		2.933		TRUE	WT			218973		Wdhd1	0.486297	1.25496			TRUE	Null			381306		BC055324	0.691251		1.8822		TRUE	Mplus			12517		Cd72	0.925565		1.77322		TRUE	M
56323		Dnajb5	0.732927		1.12949		TRUE	WT			50927		Nasp	0.48629	1.57538			TRUE	Null			68026		Pclaf	0.691022		2.65763		TRUE	Mplus			20740		Sptan1	0.924988		2.50187		TRUE	M
381650		Thap6	0.73146		1.90956		TRUE	WT			67367		Paxbp1	0.485974	1.34599			TRUE	Null			19300		Abcd4	0.690033		1.64404		TRUE	Mplus			14105		Srsf10	0.924324		4.43447		TRUE	M
234311		Ddx60	0.730615		1.32607		TRUE	WT			19362		Rad51ap1	0.485823	1.32558			TRUE	Null			17691		Sik1	0.689789		2.45308		TRUE	Mplus			67434		Ankrd33b	0.924053		3.0922		TRUE	M
18768		Pkib	0.730546		1.53124		TRUE	WT			66997		Psmd12	0.485822	1.7434			TRUE	Null			319801		Tigar	0.688688		1.33723		TRUE	Mplus			68770		Phtf2	0.924008		2.41911		TRUE	M
234463		Tmem184c	0.730192		2.52823		TRUE	WT			53319		Nxf1	0.485607	2.84709			TRUE	Null			22694		Zfp35	0.687454		4.58838		TRUE	Mplus			53970		Rfx5	0.923867		1.28865		TRUE	M
15251		Hif1a	0.730023		2.75161		TRUE	WT			74213		Rbm26	0.484866	1.27763			TRUE	Null			229694		AI504432	0.687039		2.07003		TRUE	Mplus			673151		Gm20784	0.923601		1.27325		TRUE	M
17059		Klrb1c	0.729941		1.5297		TRUE	WT			17129		Smad5	0.484487	1.82946			TRUE	Null			14105		Srsf10	0.686761		3.4267		TRUE	Mplus			74355		Smchd1	0.9234		2.9344		TRUE	M
12362		Casp1	0.728451		2.40626		TRUE	WT			387609		Zhx2	0.484423	1.086			TRUE	Null			14680		Gnal	0.686038		1.02222		TRUE	Mplus			229782		Slc35a3	0.923327		1.6912		TRUE	M
67884		Cfap410	0.726428		1.1207		TRUE	WT			14229		Fkbp5	0.484366	1.66675			TRUE	Null			259302		Srgap3	0.685602		1.18299		TRUE	Mplus			57434		Xrcc2	0.923298		1.87866		TRUE	M
15483		Hsd11b1	0.726405		2.17991		TRUE	WT			67500		Ccar1	0.483727	1.58538			TRUE	Null			66634		Mcm8	0.685422		2.14422		TRUE	Mplus			252903		Ap1s3	0.922945		1.16829		TRUE	M
12476		Cd151	0.725956		2.04919		TRUE	WT			107373		Fam111a	0.482517	2.60561			TRUE	Null			17063		Muc13	0.685394		2.43038		TRUE	Mplus			219181		Akap11	0.922585		2.42505		TRUE	M
15007		H2-Q10	0.725892		1.81478		TRUE	WT			20867		Stip1	0.48204	2.21964			TRUE	Null			668661		2410002F23Rik	0.684716		3.33582		TRUE	Mplus			52318		D1Ertd448e	0.922263		2.16802		TRUE	M
225028		Map4k3	0.725831		1.44238		TRUE	WT			16653		Kras	0.481232	3.22067			TRUE	Null			16362		Irf1	0.684691		3.30955		TRUE	Mplus			226412		R3hdm1	0.921516		2.44643		TRUE	M
12765		Cxcr2	0.724877		2.45279		TRUE	WT			14534		Kat2a	0.48099	1.86534			TRUE	Null			19231		Ptma	0.684032		1.47849		TRUE	Mplus			20482		Skil	0.919752		3.18873		TRUE	M
22021		Tpst1	0.724286		1.57373		TRUE	WT			59013		Hnrnph1	0.480709	2.54798			TRUE	Null			17722		ND6	0.683852		1.2294		TRUE	Mplus			230162		Zfp189	0.91941		2.16289		TRUE	M
16633		Klra2	0.724111		3.46388		TRUE	WT			54189		Rabep1	0.480671	1.64753			TRUE	Null			232406		BC035044	0.682937		3.46255		TRUE	Mplus			22717		Zfp59	0.919344		1.06365		TRUE	M
19364		Rad51d	0.723759		4.09148		TRUE	WT			14894		Cfap20	0.48025	1.0329			TRUE	Null			236539		Phgdh	0.682893		1.44123		TRUE	Mplus			16439		Itpr2	0.919088		1.92607		TRUE	M
23853		Def6	0.722192		3.39333		TRUE	WT			68014		Zwilch	0.478136	1.08783			TRUE	Null			15982		Ifrd1	0.682818		2.00445		TRUE	Mplus			66967		Edem3	0.918921		1.85288		TRUE	M
229323		Gpr171	0.722187		1.57496		TRUE	WT			76681		Trim12a	0.478109	1.73693			TRUE	Null			71481		Alpk1	0.681982		1.15186		TRUE	Mplus			100043508		Ptges3-ps	0.91843		3.55688		TRUE	M
74318		Hopx	0.721852		1.7561		TRUE	WT			28135		Cep63	0.477236	1.20565			TRUE	Null			212547		Nepro	0.680527		1.69863		TRUE	Mplus			236312		Ifi209	0.918021		2.9973		TRUE	M
232023		Vopp1	0.720543		1.69581		TRUE	WT			71268		Lrrfip2	0.476894	2.17182			TRUE	Null			18711		Pikfyve	0.679352		2.89121		TRUE	Mplus			272382		Spib	0.917728		2.01265		TRUE	M
328660		Bex6	0.71843		1.57492		TRUE	WT			26951		Zw10	0.476809	1.87932			TRUE	Null			75320		Etnk1	0.67898		2.87379		TRUE	Mplus			69807		Trim32	0.917518		1.54517		TRUE	M
67087		Ctnnbip1	0.717856		2.25203		TRUE	WT			77116		Mtmr2	0.475962	1.9653			TRUE	Null			14190		Fgl2	0.678888		2.19049		TRUE	Mplus			17706		ATP8	0.91676		1.47537		TRUE	M
17394		Mmp8	0.715922		5.37105		TRUE	WT			20595		Smn1	0.47562	1.16127			TRUE	Null			81702		Ankrd17	0.678462		2.71968		TRUE	Mplus			269702		Mphosph9	0.9166		2.13581		TRUE	M
93683		Glce	0.71544		1.81281		TRUE	WT			224092		Lsg1	0.47424	2.00244			TRUE	Null			218121		Mboat1	0.677339		1.04112		TRUE	Mplus			236193		Zfp709	0.915153		1.53538		TRUE	M
229900		Gbp7	0.714938		1.43011		TRUE	WT			26430		Parg	0.473918	2.16242			TRUE	Null			243910		Nfkbid	0.676851		1.91999		TRUE	Mplus			12632		Cfl2	0.914991		1.82417		TRUE	M
17084		Ly86	0.714644		2.11315		TRUE	WT			74112		Usp16	0.473044	1.49836			TRUE	Null			244237		Tnfrsf26	0.67664		1.9253		TRUE	Mplus			108150		Galnt7	0.91455		3.47169		TRUE	M
76846		Rps9	0.713828		1.32878		TRUE	WT			70767		Prpf3	0.472819	1.64672			TRUE	Null			20650		Sntb2	0.67564		1.99473		TRUE	Mplus			54367		Zfp326	0.914248		3.30075		TRUE	M
73338		Itpripl1	0.71293		4.33269		TRUE	WT			268566		Gphn	0.472799	1.13998			TRUE	Null			331401		Thoc2	0.67507		3.41352		TRUE	Mplus			227195		Ino80d	0.9133		1.97922		TRUE	M
195046		Nlrp1a	0.712885		1.75632		TRUE	WT			104458		Rars	0.472591	1.71441			TRUE	Null			20017		Polr1b	0.674863		1.78797		TRUE	Mplus			626848		Zfp971	0.912507		1.04353		TRUE	M
14594		Ggta1	0.712724		4.31427		TRUE	WT			78697		Pus7	0.471113	1.11399			TRUE	Null			106298		Rrn3	0.674721		3.25393		TRUE	Mplus			26558		Homer3	0.912334		2.02624		TRUE	M
72065		Rap2c	0.711445		4.60199		TRUE	WT			72722		Fam98a	0.471031	1.9695			TRUE	Null			80859		Nfkbiz	0.672982		2.70992		TRUE	Mplus			238693		Zfp58	0.911747		1.07388		TRUE	M
20250		Scd2	0.710099		2.08097		TRUE	WT			52874		Pum3	0.470741	2.41249			TRUE	Null			50798		Gne	0.67183		3.57842		TRUE	Mplus			69159		Rhebl1	0.911354		1.06513		TRUE	M
68607		Serhl	0.708643		1.74695		TRUE	WT			14455		Gas5	0.468759	1.10528			TRUE	Null			71924		Tube1	0.671193		1.54033		TRUE	Mplus			17686		Msh3	0.911225		3.6727		TRUE	M
18755		Prkch	0.707344		1.37861		TRUE	WT			23837		Cfdp1	0.468176	1.12615			TRUE	Null			77113		Klhl2	0.670526		2.333		TRUE	Mplus			225358		Fam13b	0.91102		1.8105		TRUE	M
16362		Irf1	0.706666		3.37321		TRUE	WT			66209		Inip	0.468124	2.10386			TRUE	Null			69807		Trim32	0.670111		1.25736		TRUE	Mplus			20128		Trim30a	0.909988		3.72879		TRUE	M
20684		Sp100	0.705524		3.30746		TRUE	WT			20482		Skil	0.467036	1.12516			TRUE	Null			78781		Zc3hav1	0.670014		1.5805		TRUE	Mplus			12569		Cdk5r1	0.908978		2.59266		TRUE	M
17132		Maf	0.703077		1.37125		TRUE	WT			234413		Zfp961	0.466496	1.2699			TRUE	Null			100503944		Gm19980	0.669872		1.22789		TRUE	Mplus			73692		Cplane1	0.908837		1.5087		TRUE	M
67920		Mak16	0.702978		3.62668		TRUE	WT			16975		Lrp8	0.46638	1.0158			TRUE	Null			227449		Zcchc2	0.669649		2.10504		TRUE	Mplus			276950		Slfn8	0.908762		1.9422		TRUE	M
13177		Eci1	0.700571		1.46205		TRUE	WT			231506		Lin54	0.465706	1.73527			TRUE	Null			73656		Ms4a6c	0.669386		2.53898		TRUE	Mplus			77519		Zfp266	0.908302		3.42317		TRUE	M
11796		Birc3	0.698566		3.94131		TRUE	WT			225929		Patl1	0.465153	1.50253			TRUE	Null			107934		Celsr3	0.669281		1.14796		TRUE	Mplus			17978		Ncoa2	0.907309		1.60225		TRUE	M
20525		Slc2a1	0.698481		1.71945		TRUE	WT			109032		Sp110	0.464908	1.54538			TRUE	Null			16169		Il15ra	0.6683		1.11204		TRUE	Mplus			78658		Ncapd3	0.906155		2.75995		TRUE	M
15186		Hdc	0.697728		2.75258		TRUE	WT			66492		Zmat2	0.464445	1.45988			TRUE	Null			319880		Tmcc3	0.667653		1.1488		TRUE	Mplus			59015		Nup160	0.905546		2.44772		TRUE	M
67841		Atg3	0.697666		3.35292		TRUE	WT			320940		Atp11c	0.464198	1.22654			TRUE	Null			59048		C1galt1c1	0.666822		1.64971		TRUE	Mplus			97884		B3galnt2	0.904371		3.39169		TRUE	M
66860		Tanc1	0.696941		1.69654		TRUE	WT			66625		Pnisr	0.464104	2.48532			TRUE	Null			12211		Birc6	0.666804		1.00944		TRUE	Mplus			226562		Prrc2c	0.902952		1.20818		TRUE	M
100504640		Gm16089	0.690264		1.08977		TRUE	WT			12768		Ccr1	0.46372	1.03667			TRUE	Null			240084		Cchcr1	0.666778		2.64898		TRUE	Mplus			108989		Tpr	0.901443		2.08583		TRUE	M
100042498		Mir22hg	0.689661		1.28899		TRUE	WT			26419		Mapk8	0.463124	1.03998			TRUE	Null			14102		Fas	0.666156		1.49511		TRUE	Mplus			675440		NA	0.899537		2.54516		TRUE	M
66375		Dhrs7	0.688251		1.99114		TRUE	WT			67841		Atg3	0.462171	1.59061			TRUE	Null			22640		Zfp1	0.665771		1.77397		TRUE	Mplus			666532		Zfp991	0.899483		2.40891		TRUE	M
19075		Prim1	0.687816		3.88111		TRUE	WT			232236		Ccdc174	0.46216	1.1997			TRUE	Null			13178		Dck	0.665465		5.09811		TRUE	Mplus			67144		Lrrc40	0.898544		1.9641		TRUE	M
83673		Snhg1	0.687347		1.43958		TRUE	WT			16859		Lgals9	0.462105	1.83648			TRUE	Null			235047		Zfp809	0.664368		1.6073		TRUE	Mplus			321006		Dcaf1	0.898466		3.67446		TRUE	M
52717		Anapc16	0.687019		1.87636		TRUE	WT			79264		Krit1	0.461909	1.67935			TRUE	Null			74032		Sdr42e1	0.660983		1.1141		TRUE	Mplus			219094		Khnyn	0.898063		1.26062		TRUE	M
64685		Nmi	0.685164		1.83438		TRUE	WT			66934		Dsn1	0.460701	1.67158			TRUE	Null			108112		Eif4ebp3	0.660776		1.68345		TRUE	Mplus			235610		Atrip	0.897162		2.59891		TRUE	M
65963		Tmem176b	0.684743		1.21294		TRUE	WT			77604		Rbm12b2	0.459921	1.27788			TRUE	Null			98417		Cnih4	0.660153		1.44332		TRUE	Mplus			22666		Zbtb14	0.896178		2.75767		TRUE	M
238330		Irf2bpl	0.683673		1.67794		TRUE	WT			74006		Dnm1l	0.459736	1.37682			TRUE	Null			20720		Serpine2	0.659855		1.85796		TRUE	Mplus			17951		Naip5	0.895695		2.64066		TRUE	M
21807		Tsc22d1	0.683392		3.09567		TRUE	WT			12144		Blm	0.45951	1.10394			TRUE	Null			67839		Gpsm1	0.659687		1.31804		TRUE	Mplus			235907		Zfp65	0.895258		1.25026		TRUE	M
17904		Myl6	0.682896		1.33295		TRUE	WT			20833		Ssrp1	0.459219	2.48015			TRUE	Null			66296		Haus2	0.659507		2.77447		TRUE	Mplus			240038		Zfp994	0.895169		2.40893		TRUE	M
246196		Zfp277	0.682185		1.89876		TRUE	WT			55960		Ebag9	0.459013	1.08502			TRUE	Null			381695		N4bp2l2	0.659173		3.33651		TRUE	Mplus			18139		Zfp638	0.894345		4.287		TRUE	M
209773		Dennd2a	0.680459		1.46918		TRUE	WT			18045		Nfyb	0.457559	1.76133			TRUE	Null			101214		Tra2a	0.659169		2.18937		TRUE	Mplus			18704		Pik3c2a	0.893763		2.09721		TRUE	M
20115		Rps7	0.678751		1.24076		TRUE	WT			218699		Pxk	0.457522	1.31946			TRUE	Null			18968		Pola1	0.658952		1.83882		TRUE	Mplus			217864		Rcor1	0.893762		1.08566		TRUE	M
12182		Bst1	0.678134		1.62993		TRUE	WT			24061		Smc1a	0.45713	2.49413			TRUE	Null			108670		Epsti1	0.658859		3.11233		TRUE	Mplus			225283		Rprd1a	0.892541		1.39257		TRUE	M
14773		Grk5	0.678029		1.16583		TRUE	WT			231452		Sdad1	0.457064	1.50995			TRUE	Null			105689		Mycbp2	0.658537		1.7649		TRUE	Mplus			234736		Rfwd3	0.891422		3.23599		TRUE	M
15452		Hprt	0.677676		2.17991		TRUE	WT			27225		Ddx24	0.456787	2.12293			TRUE	Null			71949		Cers5	0.657319		2.10649		TRUE	Mplus			22325		Vav2	0.890361		1.11262		TRUE	M
15182		Hdac2	0.677456		3.61064		TRUE	WT			19821		Rnf2	0.456761	2.38648			TRUE	Null			212153		Ccdc191	0.656969		1.01068		TRUE	Mplus			18193		Nsd1	0.890338		2.4535		TRUE	M
17068		Ly6d	0.676124		1.13717		TRUE	WT			77644		Steep1	0.456466	1.89901			TRUE	Null			72465		Zfp131	0.656424		3.35194		TRUE	Mplus			11426		Macf1	0.888724		1.50269		TRUE	M
22352		Vim	0.674202		2.02206		TRUE	WT			107823		Nsd2	0.455022	1.68547			TRUE	Null			93683		Glce	0.656021		1.69681		TRUE	Mplus			76022		Gon4l	0.888432		2.29396		TRUE	M
24074		Taf7	0.673813		1.76858		TRUE	WT			21843		Tial1	0.454757	1.7244			TRUE	Null			69234		Zfp688	0.655252		1.78773		TRUE	Mplus			214290		Tut7	0.888276		1.37649		TRUE	M
75909		Vmp1	0.672535		1.93091		TRUE	WT			269799		Clec4a1	0.454734	1.11563			TRUE	Null			100504051		NA	0.6552		1.56404		TRUE	Mplus			11796		Birc3	0.886945		4.54458		TRUE	M
97884		B3galnt2	0.67244		2.58005		TRUE	WT			30928		Zbtb18	0.45402	1.6056			TRUE	Null			80751		Rnf34	0.654958		3.78838		TRUE	Mplus			231051		Kmt2c	0.886071		1.93063		TRUE	M
22335		Vdac3	0.671255		2.38031		TRUE	WT			259279		Tubgcp3	0.452812	1.93677			TRUE	Null			12984		Csf2rb2	0.654815		1.52966		TRUE	Mplus			215476		Prr14l	0.885309		1.95268		TRUE	M
20321		Frrs1	0.671053		1.67304		TRUE	WT			15182		Hdac2	0.451578	1.82697			TRUE	Null			224893		Zfp959	0.653451		1.54812		TRUE	Mplus			11641		NA	0.885229		1.4783		TRUE	M
223693		Tmem184b	0.670402		1.96482		TRUE	WT			56354		Dnajc7	0.450319	1.16406			TRUE	Null			12873		Cpa3	0.652537		1.9984		TRUE	Mplus			327655		Ppip5k1	0.884045		2.37398		TRUE	M
15039		H2-T22	0.670103		2.79915		TRUE	WT			20184		Uimc1	0.450195	1.58689			TRUE	Null			71890		Mad2l2	0.652126		1.98933		TRUE	Mplus			17896		Myl4	0.883973		1.33324		TRUE	M
100121		Tdrd7	0.66809		2.74727		TRUE	WT			52592		Brms1l	0.449899	1.16607			TRUE	Null			223978		Cpped1	0.65059		2.58528		TRUE	Mplus			22701		Zfp41	0.883172		1.30634		TRUE	M
17725		mt-Rnr2	0.665104		1.18		TRUE	WT			217109		Utp18	0.449736	1.27856			TRUE	Null			18451		P4ha1	0.650019		2.3313		TRUE	Mplus			11656		Alas2	0.882778		1.30146		TRUE	M
74137		Nuak2	0.664964		2.58113		TRUE	WT			11797		Birc2	0.449535	1.89369			TRUE	Null			101240		Wdr91	0.648932		2.54055		TRUE	Mplus			209018		Vps8	0.882341		1.28927		TRUE	M
234407		Colgalt1	0.66482		3.41377		TRUE	WT			101592		Efl1	0.449465	1.45362			TRUE	Null			53857		Tuba8	0.648259		1.44713		TRUE	Mplus			319371		D030028A08Rik	0.882015		1.25999		TRUE	M
394432		Ugt1a7c	0.66465		1.2944		TRUE	WT			218543		Srek1	0.449336	2.03674			TRUE	Null			226089		Ric1	0.648041		1.29596		TRUE	Mplus			231287		Atp10d	0.881731		1.81733		TRUE	M
101540		Prkd2	0.664621		4.62112		TRUE	WT			13006		Smc3	0.448846	1.97109			TRUE	Null			60534		Fancg	0.647871		2.36335		TRUE	Mplus			192119		Dicer1	0.881433		2.31477		TRUE	M
69993		Chn2	0.664533		1.05894		TRUE	WT			117198		Ivns1abp	0.448767	1.76144			TRUE	Null			22670		Trim26	0.647848		2.18124		TRUE	Mplus			277939		C2cd3	0.880769		1.99976		TRUE	M
19324		Rab1a	0.664224		3.46177		TRUE	WT			74386		Rmi1	0.448385	1.26749			TRUE	Null			26430		Parg	0.647831		3.77545		TRUE	Mplus			68473		Mob1b	0.880423		1.79208		TRUE	M
230596		Prpf38a	0.66342		2.15958		TRUE	WT			72554		Utp14a	0.448127	2.15427			TRUE	Null			94223		Dgcr8	0.646407		1.58904		TRUE	Mplus			12929		Crkl	0.879852		1.51548		TRUE	M
110006		Gusb	0.663131		4.79162		TRUE	WT			433224		Gm5512	0.448053	1.02777			TRUE	Null			70675		Vcpip1	0.646099		1.8028		TRUE	Mplus			54446		Nfat5	0.879543		1.19693		TRUE	M
246727		Oas3	0.661278		1.7612		TRUE	WT			12412		Cbx1	0.447517	1.70347			TRUE	Null			20908		Stx3	0.646071		1.77632		TRUE	Mplus			226517		Smg7	0.878839		3.37413		TRUE	M
66190		Acer3	0.660752		2.36235		TRUE	WT			98956		Nat10	0.447427	1.50728			TRUE	Null			17714		Grpel2	0.64515		1.96889		TRUE	Mplus			55932		Gbp3	0.878826		2.77016		TRUE	M
66646		Rpe	0.660432		2.79913		TRUE	WT			52715		Ccdc43	0.447094	1.32301			TRUE	Null			67179		Ccdc25	0.644435		2.49018		TRUE	Mplus			227334		Usp40	0.878703		1.37685		TRUE	M
12444		Ccnd2	0.660355		2.26093		TRUE	WT			208606		Rsrc2	0.446857	2.35527			TRUE	Null			67246		Resf1	0.643853		2.78954		TRUE	Mplus			224807		Tmem63b	0.877908		1.97482		TRUE	M
23827		Bpnt1	0.659215		1.0772		TRUE	WT			83486		Rbm5	0.446705	2.63875			TRUE	Null			18973		Pole	0.643425		1.25116		TRUE	Mplus			56353		Rybp	0.877623		1.7544		TRUE	M
109115		Supt3	0.659083		1.74204		TRUE	WT			12537		Cdk11b	0.446268	1.73963			TRUE	Null			21873		Tjp2	0.643371		1.2682		TRUE	Mplus			246730		Oas1a	0.877219		1.70377		TRUE	M
17063		Muc13	0.658026		2.06615		TRUE	WT			98053		Gtf2f1	0.446161	1.58538			TRUE	Null			20425		Shmt1	0.640614		2.56535		TRUE	Mplus			14236		Foxn2	0.876611		4.53894		TRUE	M
100040018		Gmfg-ps	0.657948		1.12522		TRUE	WT			66899		Fip1l1	0.44545	1.82341			TRUE	Null			242960		Fbxl5	0.639854		3.2288		TRUE	Mplus			208292		Zfp871	0.876568		2.02323		TRUE	M
234309		Cbr4	0.656985		1.51679		TRUE	WT			13000		Csnk2a2	0.445377	1.78384			TRUE	Null			18854		Pml	0.639448		2.27766		TRUE	Mplus			80985		Trim44	0.875319		3.14975		TRUE	M
360216		Zranb1	0.655931		1.70218		TRUE	WT			66409		Rsl1d1	0.445315	1.37585			TRUE	Null			14289		Fpr2	0.639085		1.74986		TRUE	Mplus			12952		Cry1	0.875314		2.92866		TRUE	M
17210		Mcl1	0.655362		5.28769		TRUE	WT			71745		Cul2	0.445253	1.35329			TRUE	Null			18844		Plxna1	0.638395		1.0209		TRUE	Mplus			16918		Mycl	0.87529		1.02023		TRUE	M
234825		Klhdc4	0.653882		2.94237		TRUE	WT			14391		Gabpb1	0.444854	1.72274			TRUE	Null			56434		Tspan3	0.638343		1.70426		TRUE	Mplus			75560		Ep400	0.874749		1.45493		TRUE	M
232440		H2aj	0.653862		1.20321		TRUE	WT			53610		Nono	0.444242	2.84948			TRUE	Null			71041		Pcgf6	0.637078		1.54789		TRUE	Mplus			19094		Mapk11	0.874384		1.15222		TRUE	M
68303		Fam114a1	0.652497		1.39402		TRUE	WT			75425		Tti1	0.444208	1.05484			TRUE	Null			242747		Zfp933	0.637048		1.26037		TRUE	Mplus			12455		Ccnt1	0.873597		1.70629		TRUE	M
14544		Gda	0.651851		3.59921		TRUE	WT			68268		Zdhhc21	0.443848	1.1623			TRUE	Null			215445		Rab11fip3	0.636989		1.01904		TRUE	Mplus			55991		Panx1	0.872722		2.66901		TRUE	M
17688		Msh6	0.651008		2.67833		TRUE	WT			225027		Srsf7	0.443451	1.65677			TRUE	Null			240068		Zfp563	0.636754		1.39322		TRUE	Mplus			58861		Cysltr1	0.872297		1.81466		TRUE	M
240034		Zfp760	0.650806		1.05465		TRUE	WT			71675		Sanbr	0.443024	1.33045			TRUE	Null			99003		Qser1	0.635154		1.11477		TRUE	Mplus			235439		Herc1	0.871781		1.59575		TRUE	M
244631		Pskh1	0.650306		1.9947		TRUE	WT			13382		Dld	0.44263	1.78081			TRUE	Null			319817		Rc3h2	0.634851		2.88319		TRUE	Mplus			108857		Ankhd1	0.870747		2.26531		TRUE	M
170786		Cd209a	0.649575		1.12303		TRUE	WT			83946		Phip	0.441687	1.1823			TRUE	Null			21898		Tlr4	0.634668		2.03897		TRUE	Mplus			14229		Fkbp5	0.8698		3.82381		TRUE	M
18712		Pim1	0.648797		1.96315		TRUE	WT			74838		Naa15	0.441026	1.73956			TRUE	Null			20713		Serpini1	0.634276		1.01235		TRUE	Mplus			66313		Smurf2	0.868774		2.40419		TRUE	M
98417		Cnih4	0.648723		1.2491		TRUE	WT			66296		Haus2	0.440055	1.17089			TRUE	Null			226422		Rab29	0.634213		1.93092		TRUE	Mplus			320271		Scai	0.868611		1.18542		TRUE	M
209200		Dtx3l	0.646215		1.5909		TRUE	WT			338359		Supv3l1	0.43973	1.27176			TRUE	Null			233724		Tmem41b	0.634002		1.02664		TRUE	Mplus			11477		Acvr1	0.868587		1.30021		TRUE	M
27007		Klrk1	0.645172		1.27389		TRUE	WT			19777		Uri1	0.438406	1.33436			TRUE	Null			77106		Tmem181a	0.632683		2.21852		TRUE	Mplus			27223		Trp53bp1	0.868044		3.65198		TRUE	M
71409		Fmnl2	0.644758		2.04363		TRUE	WT			101565		Ccp110	0.437728	1.0329			TRUE	Null			76457		Ccdc134	0.63244		2.11613		TRUE	Mplus			20019		Polr1a	0.866985		2.36615		TRUE	M
109019		Nabp1	0.644615		4.06821		TRUE	WT			56150		Mad2l1	0.437375	1.63808			TRUE	Null			22688		Zfp26	0.632421		1.69678		TRUE	Mplus			77065		Ints7	0.866315		2.10193		TRUE	M
64424		Polr1e	0.644381		1.34918		TRUE	WT			71514		Sfpq	0.437268	1.81468			TRUE	Null			19821		Rnf2	0.632029		4.21203		TRUE	Mplus			101214		Tra2a	0.865266		2.97246		TRUE	M
170938		Zfp617	0.644372		1.62306		TRUE	WT			19766		Ripk1	0.437196	1.32875			TRUE	Null			83673		Snhg1	0.631114		1.46498		TRUE	Mplus			20688		Sp4	0.864374		1.3802		TRUE	M
67068		Dynlrb1	0.643912		1.73718		TRUE	WT			66975		Trappc13	0.437041	1.53647			TRUE	Null			19171		Psmb10	0.630728		1.33248		TRUE	Mplus			224794		Enpp4	0.86393		1.89728		TRUE	M
15982		Ifrd1	0.642142		1.75506		TRUE	WT			326618		Tpm4	0.436241	1.69332			TRUE	Null			77976		Nuak1	0.628932		1.17219		TRUE	Mplus			64009		Syne1	0.863793		1.48135		TRUE	M
237500		Tmtc3	0.641078		1.09231		TRUE	WT			270156		Nkapd1	0.436194	1.23491			TRUE	Null			29815		Bcar3	0.628232		1.42375		TRUE	Mplus			238799		Tnpo1	0.863493		1.65739		TRUE	M
319625		Galm	0.640639		1.00466		TRUE	WT			20515		Slc20a1	0.435898	1.65293			TRUE	Null			109905		Rap1a	0.626944		2.02305		TRUE	Mplus			207932		Urb1	0.862901		2.02987		TRUE	M
67075		Magt1	0.638844		3.59007		TRUE	WT			15525		Hspa4	0.435538	2.69503			TRUE	Null			269424		Jade1	0.626869		3.28938		TRUE	Mplus			15251		Hif1a	0.862727		3.16453		TRUE	M
24088		Tlr2	0.638657		1.60334		TRUE	WT			225432		Rbm27	0.433511	1.66339			TRUE	Null			13011		Cst7	0.626644		1.26037		TRUE	Mplus			11990		Atrn	0.86178		2.24014		TRUE	M
74122		Tmem43	0.638404		3.45024		TRUE	WT			19691		Recql	0.432778	1.12516			TRUE	Null			13418		Dnajc1	0.625002		2.22237		TRUE	Mplus			30925		Slamf6	0.861057		1.66478		TRUE	M
66680		Oser1	0.637807		1.01074		TRUE	WT			12544		Cdc45	0.432744	2.10657			TRUE	Null			319277		Washc4	0.624202		1.99263		TRUE	Mplus			216543		Cep68	0.858407		2.54179		TRUE	M
19411		Rarg	0.637625		1.76798		TRUE	WT			116940		Tgs1	0.432467	1.7434			TRUE	Null			17874		Myd88	0.623702		3.466		TRUE	Mplus			74388		Dpp8	0.858171		2.03334		TRUE	M
14744		Gpr65	0.63689		2.13482		TRUE	WT			66583		Exosc1	0.431874	1.11892			TRUE	Null			17156		Man1a2	0.62362		2.81736		TRUE	Mplus			240084		Cchcr1	0.85728		3.24384		TRUE	M
19679		Pitpnm2	0.636049		1.54155		TRUE	WT			23872		Ets2	0.431719	1.03711			TRUE	Null			14357		Dtx1	0.622786		1.23984		TRUE	Mplus			237542		Osbpl8	0.856267		3.12339		TRUE	M
104725		Sptssa	0.635167		1.51808		TRUE	WT			234023		Arglu1	0.429026	1.10612			TRUE	Null			269224		Pask	0.622524		1.63323		TRUE	Mplus			102141		Snx25	0.856179		2.40823		TRUE	M
74182		Gpcpd1	0.633814		3.48291		TRUE	WT			20909		Stx4a	0.427519	1.19605			TRUE	Null			75939		4930579G24Rik	0.622354		2.46721		TRUE	Mplus			269774		Aak1	0.855948		1.85121		TRUE	M
227638		Qsox2	0.633467		1.07828		TRUE	WT			66352		Blzf1	0.4266	1.11062			TRUE	Null			16182		Il18r1	0.622283		1.93314		TRUE	Mplus			67459		Nvl	0.855039		2.50991		TRUE	M
20238		Atxn1	0.633382		1.49493		TRUE	WT			70021		Nt5dc2	0.426435	1.30015			TRUE	Null			76273		Ndfip2	0.621502		2.02982		TRUE	Mplus			70640		Dcp2	0.854746		3.02621		TRUE	M
15024		H2-T10	0.632413		1.44376		TRUE	WT			226541		Klhl20	0.426418	1.8105			TRUE	Null			13121		Cyp51	0.621379		1.7903		TRUE	Mplus			668128		Gvin-ps5	0.854736		1.05296		TRUE	M
231532		Arhgap24	0.632321		1.75256		TRUE	WT			66131		Tipin	0.425711	1.23272			TRUE	Null			13039		Ctsl	0.621328		1.69681		TRUE	Mplus			18986		Pou2f1	0.854439		1.45088		TRUE	M
66205		Cd302	0.632056		1.61491		TRUE	WT			210529		Mettl14	0.424902	1.41185			TRUE	Null			69185		Dtwd1	0.619899		1.08291		TRUE	Mplus			28113		Tinf2	0.853792		4.17003		TRUE	M
67269		Agtpbp1	0.631975		2.98502		TRUE	WT			238831		Ppwd1	0.424403	1.48238			TRUE	Null			17084		Ly86	0.619514		1.73063		TRUE	Mplus			74213		Rbm26	0.85378		3.04687		TRUE	M
57896		Krcc1	0.631591		2.1116		TRUE	WT			14972		H2-K1	0.424231	1.06151			TRUE	Null			53892		Ppm1d	0.618766		2.68667		TRUE	Mplus			14450		Gart	0.853682		2.29923		TRUE	M
108670		Epsti1	0.63121		2.82497		TRUE	WT			21453		Tcof1	0.423572	1.63377			TRUE	Null			67770		Caap1	0.618639		1.79685		TRUE	Mplus			232339		Ankrd26	0.853074		1.80828		TRUE	M
14190		Fgl2	0.630238		1.90089		TRUE	WT			170718		Idh3b	0.422985	1.7452			TRUE	Null			14773		Grk5	0.618335		1.24046		TRUE	Mplus			76044		Ncapg2	0.852764		2.93456		TRUE	M
240038		Zfp994	0.62964		1.54151		TRUE	WT			58207		Slc43a3	0.42184	1.21013			TRUE	Null			19155		Npepps	0.616624		2.7182		TRUE	Mplus			78833		Gins3	0.852443		3.24384		TRUE	M
100226		Stx12	0.629297		3.01365		TRUE	WT			276919		Gemin4	0.421151	1.02257			TRUE	Null			240665		Ccnj	0.615833		1.92128		TRUE	Mplus			70790		Ubr5	0.852442		2.32705		TRUE	M
68585		Rtn4	0.627815		4.82183		TRUE	WT			232286		Tmf1	0.420395	1.82282			TRUE	Null			624083		Gm15753	0.61519		1.32166		TRUE	Mplus			74035		Nol9	0.851061		3.28465		TRUE	M
53330		Vamp4	0.627697		1.24194		TRUE	WT			107652		Uap1	0.419744	1.53931			TRUE	Null			114863		Plpbp	0.615181		3.44038		TRUE	Mplus			329540		Nol4l	0.850123		1.38704		TRUE	M
211770		Trib1	0.627381		1.74587		TRUE	WT			103573		Xpo1	0.419637	2.04861			TRUE	Null			353499		Tmc4	0.613138		1.44039		TRUE	Mplus			66634		Mcm8	0.849592		2.87818		TRUE	M
21938		Tnfrsf1b	0.626807		3.68512		TRUE	WT			170719		Oxr1	0.419414	1.19266			TRUE	Null			268656		Sptlc1	0.61304		1.91984		TRUE	Mplus			18754		Prkce	0.849094		2.03334		TRUE	M
57279		Slc25a20	0.626681		1.79385		TRUE	WT			22694		Zfp35	0.419309	1.97191			TRUE	Null			17132		Maf	0.612626		1.21734		TRUE	Mplus			218397		Rasa1	0.848605		4.5111		TRUE	M
54399		Bet1l	0.626001		1.3233		TRUE	WT			235497		Leo1	0.419004	1.2215			TRUE	Null			20448		St6galnac4	0.61203		2.20777		TRUE	Mplus			68477		Rmnd5a	0.848566		2.28555		TRUE	M
13167		Dbi	0.625983		1.06062		TRUE	WT			56399		Akap8	0.418144	2.12136			TRUE	Null			74201		Cep97	0.610548		1.50891		TRUE	Mplus			78287		Rbsn	0.84779		3.30029		TRUE	M
12448		Ccne2	0.625859		1.37169		TRUE	WT			101739		Psip1	0.41768	1.75816			TRUE	Null			64424		Polr1e	0.609633		1.4596		TRUE	Mplus			77652		Zfp955a	0.846563		1.49559		TRUE	M
58218		Trem3	0.625026		1.37499		TRUE	WT			19652		Rbm3	0.417038	1.0904			TRUE	Null			235132		Zbtb44	0.608387		2.41233		TRUE	Mplus			72313		Fryl	0.846352		1.50972		TRUE	M
18030		Nfil3	0.622672		1.68506		TRUE	WT			20419		Shcbp1	0.416491	1.53977			TRUE	Null			19075		Prim1	0.608381		3.37416		TRUE	Mplus			76800		Usp42	0.845965		2.77872		TRUE	M
217517		Stxbp6	0.622401		1.14435		TRUE	WT			231386		Ythdc1	0.415917	1.69329			TRUE	Null			227800		Rabgap1	0.606948		1.69492		TRUE	Mplus			72322		Xpo5	0.845048		1.82747		TRUE	M
19821		Rnf2	0.621262		4.16136		TRUE	WT			215193		Utp25	0.415879	1.09975			TRUE	Null			547127		Tmem181b-ps	0.606886		1.20395		TRUE	Mplus			21973		Top2a	0.845028		3.42606		TRUE	M
56193		Plek	0.620583		3.66951		TRUE	WT			93765		Ube2n	0.415759	1.01173			TRUE	Null			271842		Rpusd2	0.606137		1.21673		TRUE	Mplus			106618		Wdr90	0.843724		2.59277		TRUE	M
381038		Parl	0.620332		1.65391		TRUE	WT			56194		Prpf40a	0.415685	1.70881			TRUE	Null			100043133		9130023H24Rik	0.604868		1.00829		TRUE	Mplus			81702		Ankrd17	0.843668		3.32042		TRUE	M
12581		Cdkn2d	0.620124		1.36521		TRUE	WT			50772		Mapk6	0.415646	1.36641			TRUE	Null			107435		Hat1	0.604213		2.70158		TRUE	Mplus			70802		Pwwp2a	0.842997		3.966		TRUE	M
100503670		Rpl5	0.619895		1.49809		TRUE	WT			21847		Klf10	0.415277	1.086			TRUE	Null			52123		Agpat5	0.602668		1.58276		TRUE	Mplus			109151		Chd9	0.842696		1.49422		TRUE	M
100502897		NA	0.619847		1.21182		TRUE	WT			213895		Bms1	0.414777	1.79775			TRUE	Null			100978		Nfxl1	0.602347		1.97923		TRUE	Mplus			241915		Phc3	0.842633		1.48238		TRUE	M
231130		Tnip2	0.619258		1.33503		TRUE	WT			20534		Slc4a1ap	0.4146	1.25829			TRUE	Null			381305		Rc3h1	0.60224		2.02305		TRUE	Mplus			26407		Map3k4	0.842581		1.88752		TRUE	M
57437		Golga7	0.618473		2.04919		TRUE	WT			234344		Naf1	0.414562	1.02618			TRUE	Null			236604		Pisd-ps1	0.602106		3.2083		TRUE	Mplus			338354		Zfp780b	0.842262		1.15523		TRUE	M
76938		Rbm17	0.617371		2.72967		TRUE	WT			225348		Wdr36	0.413242	1.52692			TRUE	Null			227644		Snapc4	0.601752		1.663		TRUE	Mplus			75717		Cul5	0.841923		2.40205		TRUE	M
27357		Gyg	0.61722		2.32397		TRUE	WT			68272		Rbm28	0.41283	1.67333			TRUE	Null			26558		Homer3	0.601599		1.29871		TRUE	Mplus			232785		Zfp783	0.841625		1.016		TRUE	M
72098		Tmem68	0.617088		1.93355		TRUE	WT			13626		Eed	0.412152	1.1495			TRUE	Null			77987		Ascc3	0.601255		1.24162		TRUE	Mplus			269582		Clspn	0.841221		2.32615		TRUE	M
217684		Susd6	0.616866		3.02825		TRUE	WT			56403		Syncrip	0.411473	2.62971			TRUE	Null			20662		Sos1	0.600641		1.08291		TRUE	Mplus			216766		Gemin5	0.841103		3.27425		TRUE	M
19058		Ppp3r1	0.616617		4.27831		TRUE	WT			106021		Topors	0.411032	1.49225			TRUE	Null			66205		Cd302	0.6004		1.53411		TRUE	Mplus			106795		Tcf19	0.840053		2.70408		TRUE	M
16476		Jun	0.61611		1.07029		TRUE	WT			67139		Mis12	0.410542	1.83395			TRUE	Null			72075		Ogfr	0.600305		2.21684		TRUE	Mplus			21822		Tgtp1	0.838747		1.23945		TRUE	M
53614		Reck	0.615726		1.3508		TRUE	WT			68734		Ppp4r3a	0.41051	2.04407			TRUE	Null			72404		Wdr44	0.599287		2.10664		TRUE	Mplus			52715		Ccdc43	0.838691		3.43693		TRUE	M
20088		Rps24	0.614477		1.0978		TRUE	WT			56526		Septin6	0.410423	1.18041			TRUE	Null			433813		Pusl1	0.598164		1.00888		TRUE	Mplus			104271		Tex15	0.838581		1.12692		TRUE	M
207839		Galnt6	0.613023		2.38799		TRUE	WT			20343		Sell	0.409314	2.5125			TRUE	Null			74012		Rap2b	0.597944		3.58495		TRUE	Mplus			68268		Zdhhc21	0.838451		3.0287		TRUE	M
16976		Lrpap1	0.612263		3.37638		TRUE	WT			68979		Nol11	0.409294	1.38515			TRUE	Null			235323		Usp28	0.597334		1.47768		TRUE	Mplus			70047		Trnt1	0.837887		2.40893		TRUE	M
69090		Ascc1	0.611698		2.06788		TRUE	WT			225131		Wac	0.409275	1.05018			TRUE	Null			54367		Zfp326	0.597114		2.01554		TRUE	Mplus			12847		Copa	0.836701		1.81673		TRUE	M
11847		Arg2	0.611627		1.40302		TRUE	WT			72047		Ddx42	0.409019	2.24818			TRUE	Null			109169		Igip	0.595976		1.21237		TRUE	Mplus			218210		Nup153	0.836393		2.57022		TRUE	M
81018		Rnf114	0.611514		3.45772		TRUE	WT			234362		Zfp868	0.408076	1.06695			TRUE	Null			330662		Dock1	0.594674		1.37066		TRUE	Mplus			17257		Mecp2	0.836228		2.51833		TRUE	M
19330		Rab18	0.610907		1.52211		TRUE	WT			110796		Tshz1	0.406794	1.02273			TRUE	Null			271377		Zbtb11	0.594178		2.26559		TRUE	Mplus			69577		Fastkd3	0.835608		2.02466		TRUE	M
12857		Cox4i1	0.610272		1.15913		TRUE	WT			67487		Dhx40	0.40596	1.04149			TRUE	Null			67988		Tmx3	0.593547		3.56298		TRUE	Mplus			624083		Gm15753	0.835326		1.60436		TRUE	M
215436		Slc35e3	0.610012		1.28075		TRUE	WT			103733		Tubg1	0.405712	1.51186			TRUE	Null			72536		Tagap	0.593231		1.95618		TRUE	Mplus			71924		Tube1	0.834004		2.13372		TRUE	M
74191		P2ry13	0.609875		1.63995		TRUE	WT			11810		Apobec1	0.405315	1.10887			TRUE	Null			28113		Tinf2	0.593187		2.98711		TRUE	Mplus			16646		Kpna1	0.83341		3.15849		TRUE	M
12343		Capza2	0.60976		2.49024		TRUE	WT			56193		Plek	0.404247	1.69329			TRUE	Null			71934		Car13	0.592977		1.30062		TRUE	Mplus			19134		Prpf4b	0.833178		2.82701		TRUE	M
57815		Spata5	0.609603		1.70362		TRUE	WT			72057		Phf10	0.404052	1.36641			TRUE	Null			76983		Scfd1	0.592947		3.03598		TRUE	Mplus			53325		Banp	0.832827		2.09112		TRUE	M
16186		Il2rg	0.607983		1.65391		TRUE	WT			56417		Adar	0.401894	1.04132			TRUE	Null			60364		Donson	0.592848		2.57667		TRUE	Mplus			106957		Slc39a6	0.832765		3.90723		TRUE	M
240334		Pcyox1l	0.607556		1.00843		TRUE	WT			18044		Nfya	0.401852	1.28131			TRUE	Null			321000		Lrif1	0.592707		1.61976		TRUE	Mplus			271377		Zbtb11	0.83232		3.17062		TRUE	M
57781		Cd200r1	0.607451		2.31969		TRUE	WT			67456		Ergic2	0.401498	1.13559			TRUE	Null			66799		Ube2w	0.592158		2.18398		TRUE	Mplus			11428		Aco1	0.832083		1.98658		TRUE	M
70397		Tmem70	0.606732		1.90296		TRUE	WT			56070		Tcerg1	0.401125	1.47434			TRUE	Null			70998		Phf6	0.592064		2.47253		TRUE	Mplus			170749		Mtmr4	0.830143		3.3956		TRUE	M
228966		Ppp1r3d	0.606292		1.34106		TRUE	WT			19359		Rad23b	0.401008	1.30695			TRUE	Null			16633		Klra2	0.591862		2.46489		TRUE	Mplus			12662		Chm	0.829086		1.71098		TRUE	M
233805		Dcun1d3	0.605841		1.63638		TRUE	WT			76130		Las1l	0.400296	1.31946			TRUE	Null			67239		Rpf2	0.591757		1.59437		TRUE	Mplus			81000		Rad54l2	0.828875		1.85576		TRUE	M
76959		Chmp5	0.605655		1.70177		TRUE	WT			268390		Ahsa2	0.399853	1.03998			TRUE	Null			637515		Nlrp1b	0.591704		1.46121		TRUE	Mplus			269623		Rbm48	0.828485		1.8434		TRUE	M
76478		Haus8	0.604678		1.8165		TRUE	WT			69860		Eif1ad	0.399668	1.9157			TRUE	Null			100494		Zfand2a	0.591053		1.09907		TRUE	Mplus			212163		8030462N17Rik	0.82767		1.26718		TRUE	M
72113		Adck1	0.604374		1.15789		TRUE	WT			14911		Thumpd3	0.399162	1.19067			TRUE	Null			75914		Exoc6b	0.590656		1.14949		TRUE	Mplus			319653		Slc25a40	0.827614		1.37311		TRUE	M
108138		Xrcc4	0.604051		1.11913		TRUE	WT			12399		Runx3	0.399118	1.16461			TRUE	Null			17768		Mthfd2	0.589994		2.35228		TRUE	Mplus			213783		Plekhg1	0.827593		1.06082		TRUE	M
208146		Yeats2	0.60403		1.03755		TRUE	WT			22385		Baz1b	0.397691	1.05484			TRUE	Null			72535		Aldh1b1	0.589972		1.86372		TRUE	Mplus			230234		Abitram	0.827352		1.7971		TRUE	M
66131		Tipin	0.602568		2.29182		TRUE	WT			56258		Hnrnph2	0.397268	2.33901			TRUE	Null			100502698		Rubcn	0.589812		1.46133		TRUE	Mplus			208266		Dot1l	0.827259		1.27639		TRUE	M
74670		Zfp943	0.602473		1.56399		TRUE	WT			66356		Knop1	0.396108	1.57823			TRUE	Null			18186		Nrp1	0.589018		3.49598		TRUE	Mplus			14357		Dtx1	0.82719		1.43158		TRUE	M
52318		D1Ertd448e	0.601747		1.12088		TRUE	WT			105446		Gmpr2	0.395979	1.11827			TRUE	Null			100502992		NA	0.588388		1.06634		TRUE	Mplus			22661		Zfp148	0.825806		3.0886		TRUE	M
630499		H2-K2	0.601566		1.03613		TRUE	WT			13007		Csrp1	0.395959	1.47918			TRUE	Null			72049		Tnfrsf13c	0.588051		1.166		TRUE	Mplus			22385		Baz1b	0.825746		3.37947		TRUE	M
13008		Csrp2	0.600347		1.21622		TRUE	WT			74035		Nol9	0.395278	1.0074			TRUE	Null			215193		Utp25	0.585665		2.08403		TRUE	Mplus			73229		Zfp983	0.825669		1.67535		TRUE	M
67223		Rrp15	0.598072		1.24361		TRUE	WT			69956		Ptcd3	0.39497	1.13597			TRUE	Null			231086		Hadhb	0.585154		1.63004		TRUE	Mplus			72662		Dis3	0.825096		2.60672		TRUE	M
66736		Emc2	0.59544		1.32878		TRUE	WT			338366		Mia3	0.394635	1.09985			TRUE	Null			235380		Dmxl2	0.584563		1.02012		TRUE	Mplus			224088		Atp13a3	0.824987		3.06944		TRUE	M
22218		Sumo1	0.594583		1.55497		TRUE	WT			14815		Nr3c1	0.394521	1.36932			TRUE	Null			224807		Tmem63b	0.584141		1.27914		TRUE	Mplus			12125		Bcl2l11	0.824872		2.37321		TRUE	M
15461		Hras	0.594351		1.22045		TRUE	WT			67285		Cwc27	0.394305	1.23491			TRUE	Null			14017		Evi2a	0.584126		1.79262		TRUE	Mplus			110816		Pwp2	0.824854		3.35812		TRUE	M
53869		Rab11a	0.593662		1.37097		TRUE	WT			232087		Mat2a	0.394003	1.73172			TRUE	Null			66869		Zfp869	0.583885		2.29109		TRUE	Mplus			13433		Dnmt1	0.82418		2.64382		TRUE	M
72075		Ogfr	0.593188		2.01853		TRUE	WT			16649		Kpna4	0.393928	1.75289			TRUE	Null			214897		Csnk1g1	0.58386		2.04588		TRUE	Mplus			71951		Gpc2	0.824092		1.0021		TRUE	M
217203		Tmem106a	0.592347		1.52927		TRUE	WT			17279		Melk	0.39349	1.4781			TRUE	Null			217578		Baz1a	0.583671		4.14388		TRUE	Mplus			236511		Ago1	0.824082		1.91655		TRUE	M
75627		Snapc1	0.591884		1.2629		TRUE	WT			27407		Abcf2	0.393336	1.39509			TRUE	Null			320940		Atp11c	0.583659		1.98979		TRUE	Mplus			73545		1700094D03Rik	0.823553		1.26062		TRUE	M
72050		Poglut2	0.591154		1.34054		TRUE	WT			106298		Rrn3	0.393106	1.24218			TRUE	Null			233168		AI987944	0.583534		1.13021		TRUE	Mplus			223435		Trio	0.823313		1.14868		TRUE	M
52892		Sco1	0.588855		1.1352		TRUE	WT			21841		Tia1	0.393083	1.17086			TRUE	Null			109168		Atl3	0.583249		1.42119		TRUE	Mplus			54004		Diaph2	0.822801		1.74311		TRUE	M
76273		Ndfip2	0.58809		1.89876		TRUE	WT			76577		Faf2	0.392949	1.48029			TRUE	Null			69263		Rfc3	0.583071		1.36347		TRUE	Mplus			230119		Zbtb5	0.822398		1.98376		TRUE	M
104348		Zfp120	0.587003		2.00455		TRUE	WT			67949		Nifk	0.392311	1.09895			TRUE	Null			76681		Trim12a	0.582972		2.77263		TRUE	Mplus			106393		Srl	0.82227		1.11026		TRUE	M
65221		Slc15a3	0.586951		1.17747		TRUE	WT			19366		Rad54l	0.392112	1.00276			TRUE	Null			319997		A630001G21Rik	0.582681		2.38321		TRUE	Mplus			192287		Slc25a36	0.820355		1.39951		TRUE	M
245126		Tarm1	0.586185		1.11967		TRUE	WT			16452		Jak2	0.391767	1.38817			TRUE	Null			83703		Dbr1	0.581238		2.51672		TRUE	Mplus			75785		Klhl24	0.820354		1.20618		TRUE	M
54353		Skap2	0.586046		2.22542		TRUE	WT			24128		Xrn2	0.389384	1.18621			TRUE	Null			11990		Atrn	0.581126		1.32626		TRUE	Mplus			235028		Zfp426	0.819935		2.33236		TRUE	M
83435		Plekha3	0.582502		1.65323		TRUE	WT			19076		Prim2	0.389184	1.49031			TRUE	Null			14425		Galnt3	0.580352		1.32947		TRUE	Mplus			229900		Gbp7	0.819473		1.80881		TRUE	M
108673		Ccdc86	0.579945	2.35143			TRUE	WT			13669		Eif3a	0.389083	2.31337			TRUE	Null			545030		Wdfy4	0.580318		1.26037		TRUE	Mplus			104662		Tsr1	0.819234		1.93348		TRUE	M
68026		Pclaf	0.57914	1.93672			TRUE	WT			19889		Rp2	0.386686	1.13559			TRUE	Null			73112		Abracl	0.580114		1.01517		TRUE	Mplus			105689		Mycbp2	0.818929		2.28974		TRUE	M
106795		Tcf19	0.57824	1.50697			TRUE	WT			51810		Hnrnpu	0.386605	2.67247			TRUE	Null			623474		Rad54b	0.580044		1.01134		TRUE	Mplus			209707		Lcorl	0.818172		1.77921		TRUE	M
68991		Ssu72	0.578222	1.63835			TRUE	WT			108037		Shmt2	0.385494	1.64516			TRUE	Null			66141		Ifitm3	0.580004		1.21076		TRUE	Mplus			327959		Xaf1	0.817804		1.86496		TRUE	M
16323		Inhba	0.578199	1.19557			TRUE	WT			269113		Nup54	0.385284	1.38742			TRUE	Null			16440		Itpr3	0.579941	1.01712			TRUE	Mplus			19889		Rp2	0.817781		3.48031		TRUE	M
19084		Prkar1a	0.578024	3.82191			TRUE	WT			74182		Gpcpd1	0.384937	1.40359			TRUE	Null			217588		Mbip	0.579085	1.73063			TRUE	Mplus			11658		Alcam	0.816037		2.9973		TRUE	M
17972		Ncf4	0.577749	2.20057			TRUE	WT			238673		Zfp367	0.38488	1.25124			TRUE	Null			72425		Katnbl1	0.577408	1.20805			TRUE	Mplus			68729		Trim37	0.815468		2.91974		TRUE	M
53378		Sdcbp	0.576431	3.16613			TRUE	WT			53861		Zranb2	0.383937	1.75737			TRUE	Null			14593		Ggps1	0.577218	1.38012			TRUE	Mplus			12478		Cd19	0.814567		2.20386		TRUE	M
11502		Adam9	0.575784	1.60237			TRUE	WT			56336		B4galt5	0.38299	1.0036			TRUE	Null			100226		Stx12	0.577065	2.56937			TRUE	Mplus			627049		Zfp800	0.814464		1.72007		TRUE	M
56724		Cript	0.575764	1.08344			TRUE	WT			76983		Scfd1	0.382605	1.35762			TRUE	Null			68614		Letmd1	0.576937	2.333			TRUE	Mplus			71675		Sanbr	0.814311		2.93255		TRUE	M
107684		Coro2a	0.574743	2.73575			TRUE	WT			28109		Nopchap1	0.382251	1.78014			TRUE	Null			212943		Tent5a	0.576906	2.07672			TRUE	Mplus			668108		Gvin-ps3	0.813837		1.61384		TRUE	M
224250		Cldnd1	0.574544	1.91737			TRUE	WT			56200		Ddx21	0.381789	1.32779			TRUE	Null			16410		Itgav	0.576297	1.479			TRUE	Mplus			57753		Noc3l	0.813573		2.67203		TRUE	M
20491		Sla	0.573964	2.94569			TRUE	WT			73274		Gpbp1	0.381581	1.83495			TRUE	Null			66950		Pacc1	0.575887	2.03285			TRUE	Mplus			74352		Zfp84	0.812847		3.21179		TRUE	M
436332		Gm5766	0.573531	1.03371			TRUE	WT			192174		Rwdd4a	0.381278	1.02698			TRUE	Null			100986		Akap9	0.575642	1.0221			TRUE	Mplus			107476		Acaca	0.812129		2.32972		TRUE	M
15931		Ids	0.57228	1.39801			TRUE	WT			269639		Zfp512	0.38126	1.02321			TRUE	Null			78787		Usp54	0.575529	1.05325			TRUE	Mplus			544752		Tug1	0.811902		3.75311		TRUE	M
100502992		NA	0.571206	1.04197			TRUE	WT			235559		Topbp1	0.380452	1.07416			TRUE	Null			240067		Zfp952	0.575335	1.64059			TRUE	Mplus			22031		Traf3	0.811023		2.54258		TRUE	M
16410		Itgav	0.57094	1.40627			TRUE	WT			83962		Btbd1	0.380197	1.30681			TRUE	Null			52009		Jpt2	0.574497	3.19604			TRUE	Mplus			11798		Xiap	0.81101		2.31525		TRUE	M
58217		Trem1	0.570682	3.01891			TRUE	WT			66771		Gid4	0.380116	1.21764			TRUE	Null			57316		C1d	0.574365	2.01628			TRUE	Mplus			66254		Dimt1	0.80999		1.61905		TRUE	M
328780		Prss34	0.569542	1.18			TRUE	WT			671535		Parp10	0.379919	1.05018			TRUE	Null			432731		Zscan26	0.574049	1.09907			TRUE	Mplus			50496		E2f6	0.807504		2.48071		TRUE	M
70567		Fra10ac1	0.569011	1.00234			TRUE	WT			22770		Zhx1	0.379602	1.50728			TRUE	Null			239099		Homez	0.573797	2.1235			TRUE	Mplus			14872		Gstt2	0.806524		1.54765		TRUE	M
22682		Zfand5	0.568355	3.46289			TRUE	WT			50754		Fbxw7	0.37915	1.04184			TRUE	Null			246196		Zfp277	0.573374	1.64709			TRUE	Mplus			211651		Fancd2	0.806485		1.98065		TRUE	M
76892		Rnft1	0.56727	1.74644			TRUE	WT			223870		Senp1	0.378976	1.00785			TRUE	Null			99470		Magi3	0.57308	1.27282			TRUE	Mplus			230577		Pars2	0.805894		1.3692		TRUE	M
19055		Ppp3ca	0.564593	2.67908			TRUE	WT			75062		Sf3a3	0.378839	1.12739			TRUE	Null			67804		Snx2	0.572735	3.31346			TRUE	Mplus			272027		Tstd2	0.805767		1.00675		TRUE	M
626854		Gm38396	0.564393	1.46351			TRUE	WT			381695		N4bp2l2	0.378445	1.25333			TRUE	Null			170938		Zfp617	0.570879	1.49557			TRUE	Mplus			19280		Ptprs	0.805654		2.01407		TRUE	M
68134		Upf3b	0.563995	1.04047			TRUE	WT			71978		Ppp2r2a	0.377931	1.66339			TRUE	Null			52653		Nudcd2	0.570569	1.26358			TRUE	Mplus			237782		Smcr8	0.805507		1.96221		TRUE	M
66661		Srp72	0.563489	3.31518			TRUE	WT			17156		Man1a2	0.37749	1.12789			TRUE	Null			66074		Tmem167	0.570429	3.06912			TRUE	Mplus			13209		Ddx6	0.805158		2.42391		TRUE	M
11465		Actg1	0.56288	3.19979			TRUE	WT			67089		Psmc6	0.377202	1.36345			TRUE	Null			12400		Cbfb	0.569378	3.92201			TRUE	Mplus			71643		Zgrf1	0.805003		1.91303		TRUE	M
75751		Ipo4	0.561905	1.33495			TRUE	WT			24135		Zfp68	0.376589	1.21697			TRUE	Null			19652		Rbm3	0.56757	2.08139			TRUE	Mplus			57913		Pidd1	0.804742		1.9108		TRUE	M
59052		Mettl9	0.559643	1.43938			TRUE	WT			110052		Dek	0.37642	2.03837			TRUE	Null			72826		Fam76b	0.567406	3.35971			TRUE	Mplus			240186		Zfp438	0.804281		1.34949		TRUE	M
66863		Lztr1	0.558918	3.11529			TRUE	WT			110809		Srsf1	0.375831	2.22349			TRUE	Null			75316		Taf1d	0.567041	1.49838			TRUE	Mplus			12874		Cpd	0.803355		2.18827		TRUE	M
107435		Hat1	0.558343	2.23021			TRUE	WT			52696		Zwint	0.375709	1.08073			TRUE	Null			70427		Mier2	0.566472	1.0963			TRUE	Mplus			77683		Ehmt1	0.802171		3.33244		TRUE	M
67991		Nacc2	0.558285	1.16237			TRUE	WT			231329		Polr2b	0.375291	1.48179			TRUE	Null			74455		Nsun6	0.56594	1.14573			TRUE	Mplus			207304		Hectd1	0.802088		1.85121		TRUE	M
666295		NA	0.55783	1.75256			TRUE	WT			100042959		Gm4130	0.375116	1.10455			TRUE	Null			56336		B4galt5	0.56593	2.30445			TRUE	Mplus			230249		Ecpas	0.802069		3.43919		TRUE	M
72612		Hpf1	0.556876	1.44803			TRUE	WT			21374		Tbp	0.37442	1.46517			TRUE	Null			23972		Papss2	0.565674	1.46545			TRUE	Mplus			20017		Polr1b	0.801651		2.01808		TRUE	M
99151		Cercam	0.556832	1.63353			TRUE	WT			26408		Map3k5	0.374144	1.25419			TRUE	Null			73852		D3Ertd751e	0.565338	1.10247			TRUE	Mplus			14660		Gls	0.800956		3.35043		TRUE	M
68735		Mrps18c	0.55667	1.00334			TRUE	WT			76895		Bicd2	0.373897	1.25662			TRUE	Null			246746		Cd300lf	0.565085	2.16319			TRUE	Mplus			207214		Larp4	0.800379		3.66723		TRUE	M
269623		Rbm48	0.556387	1.15196			TRUE	WT			74360		Cep57	0.373871	1.06596			TRUE	Null			226151		Slf2	0.564386	1.70075			TRUE	Mplus			52398		Septin11	0.800037		3.17372		TRUE	M
19744		Rheb	0.555992	1.60547			TRUE	WT			328099		Prps1l3	0.372316	1.5156			TRUE	Null			229096		Ythdf3	0.56436	2.53898			TRUE	Mplus			231866		Zfp12	0.799691		1.38949		TRUE	M
14017		Evi2a	0.553381	1.6066			TRUE	WT			216724		Rufy1	0.372302	1.02777			TRUE	Null			66190		Acer3	0.564232	1.8365			TRUE	Mplus			328572		Ep300	0.799641		1.23457		TRUE	M
233863		Gtf3c1	0.553231	2.0393			TRUE	WT			71710		Lrrcc1	0.371588	1.45714			TRUE	Null			22171		Tyms	0.564049	2.87379			TRUE	Mplus			432467		Hnrnph3	0.798134		1.53009		TRUE	M
20343		Sell	0.553148	4.36303			TRUE	WT			27393		Mrpl39	0.371448	1.05018			TRUE	Null			246257		Ovca2	0.563924	1.47211			TRUE	Mplus			101700		Trim68	0.798002		1.04089		TRUE	M
232539		Klhl42	0.553042	1.55897			TRUE	WT			224902		Safb2	0.369918	1.36932			FALSE	Null			14042		Ext1	0.563597	1.8614			TRUE	Mplus			56406		Ncoa6	0.796691		1.50172		TRUE	M
20639		Snrpb2	0.553037	1.1706			TRUE	WT			18786		Plaa	0.369918	1.21501			FALSE	Null			23872		Ets2	0.56336	1.86313			TRUE	Mplus			26896		Med14	0.796464		1.66854		TRUE	M
18037		Nfkbie	0.551942	1.44661			TRUE	WT			22019		Tpp2	0.369878	1.16408			FALSE	Null			380608		Tagap1	0.56334	1.09045			TRUE	Mplus			68734		Ppp4r3a	0.795877		4.73519		TRUE	M
80751		Rnf34	0.55121	2.92838			TRUE	WT			268996		Ss18	0.369558	1.88976			FALSE	Null			26611		Rcn2	0.562277	1.24047			TRUE	Mplus			106248		Qtrt2	0.795875		1.76413		TRUE	M
67201		Glod4	0.551207	1.89539			TRUE	WT			76936		Hnrnpm	0.369513	1.46378			FALSE	Null			545085		Wdr70	0.562275	1.51339			TRUE	Mplus			67574		Alg13	0.795411		1.96157		TRUE	M
16819		Lcn2	0.550591	1.11962			TRUE	WT			244672		Cwf19l2	0.369036	1.12669			FALSE	Null			66352		Blzf1	0.561859	1.93527			TRUE	Mplus			73233		Zfp942	0.793696		2.17186		TRUE	M
68501		Nsmce2	0.549445	1.94987			TRUE	WT			12400		Cbfb	0.368874	1.86038			FALSE	Null			68133		Gcsh	0.561655	1.07282			TRUE	Mplus			76983		Scfd1	0.793292		3.74161		TRUE	M
214897		Csnk1g1	0.548605	1.79843			TRUE	WT			72198		Mtrex	0.36835	1.14713			FALSE	Null			432466		Gm5424	0.560673	2.69069			TRUE	Mplus			22035		Tnfsf10	0.793288		1.03566		TRUE	M
16765		Stmn1	0.54751	1.0707			TRUE	WT			67979		Atad1	0.367176	1.58538			FALSE	Null			218100		Zfp322a	0.560546	1.06326			TRUE	Mplus			270672		Map3k15	0.792831		1.06962		TRUE	M
66367		2310022A10Rik	0.546902	1.96992			TRUE	WT			228410		Cstf3	0.366844	1.04066			FALSE	Null			11640		Akap1	0.560205	1.59468			TRUE	Mplus			12400		Cbfb	0.79266		5.04136		TRUE	M
66480		Rpl15	0.545608	1.18426			TRUE	WT			12912		Creb1	0.366583	1.63618			FALSE	Null			70101		Cyp4f16	0.559734	1.00877			TRUE	Mplus			13435		Dnmt3a	0.79259		2.85656		TRUE	M
67246		Resf1	0.543884	2.08322			TRUE	WT			18033		Nfkb1	0.365874	1.19745			FALSE	Null			11797		Birc2	0.55943	3.0898			TRUE	Mplus			67429		Nudcd1	0.792212		3.18395		TRUE	M
17691		Sik1	0.542906	1.58159			TRUE	WT			12339		Capn7	0.365792	1.54998			FALSE	Null			19255		Ptpn2	0.559094	2.22141			TRUE	Mplus			57295		Icmt	0.792085		3.40011		TRUE	M
14134		Fcnb	0.542458	1.85089			TRUE	WT			57741		Noc2l	0.364565	1.51479			FALSE	Null			69606		Mtfmt	0.557863	1.69013			TRUE	Mplus			105837		Mtbp	0.791929		2.19214		TRUE	M
73656		Ms4a6c	0.542338	1.76776			TRUE	WT			56445		Dnaja2	0.364494	1.22239			FALSE	Null			15201		Hells	0.555669	2.79931			TRUE	Mplus			22247		Umps	0.791881		4.53894		TRUE	M
11555		Adrb2	0.542102	1.00466			TRUE	WT			17274		Rab8a	0.363326	1.03998			FALSE	Null			107569		Nt5c3	0.55481	1.28163			TRUE	Mplus			210126		Lpp	0.791577		1.23846		TRUE	M
66464		Taf12	0.541785	1.61191			TRUE	WT			20815		Srpk1	0.362697	1.38901			FALSE	Null			19889		Rp2	0.553926	2.27058			TRUE	Mplus			19361		Rad51	0.791079		3.46968		TRUE	M
14590		Ggh	0.54077	1.20014			TRUE	WT			230908		Tardbp	0.362645	1.66658			FALSE	Null			231532		Arhgap24	0.55338	1.71277			TRUE	Mplus			110524		Dgkq	0.789982		1.4244		TRUE	M
53612		Vti1b	0.540739	1.51424			TRUE	WT			57295		Icmt	0.362027	1.03833			FALSE	Null			67728		Dph2	0.552976	1.43061			TRUE	Mplus			246728		Oas2	0.789726		1.4768		TRUE	M
226422		Rab29	0.539764	1.29406			TRUE	WT			56305		Pitpnb	0.361799	1.93433			FALSE	Null			211347		Pank3	0.552679	1.32572			TRUE	Mplus			228807		Zfp341	0.789621		1.08688		TRUE	M
67724		Pop1	0.539514	1.57492			TRUE	WT			94213		Ddx50	0.361597	1.55999			FALSE	Null			381236		Lipo3	0.551594	1.26258			TRUE	Mplus			107435		Hat1	0.789615		3.43919		TRUE	M
52009		Jpt2	0.539454	2.81386			TRUE	WT			83703		Dbr1	0.361051	1.05018			FALSE	Null			233806		Tmem159	0.550784	1.14848			TRUE	Mplus			17344		Pias2	0.789408		2.56883		TRUE	M
75686		Nudt16	0.539304	1.03467			TRUE	WT			20637		Snrnp70	0.360992	1.08891			FALSE	Null			67120		Ttc14	0.550387	1.5441			TRUE	Mplus			232533		Stk38l	0.789149		1.51319		TRUE	M
56693		Crtap	0.5391	1.19547			TRUE	WT			109019		Nabp1	0.360687	1.53575			FALSE	Null			225912		Cyb561a3	0.550252	2.70805			TRUE	Mplus			380959		Alg10b	0.789141		1.09989		TRUE	M
18637		Pfdn2	0.538041	1.54234			TRUE	WT			13178		Dck	0.359576	1.88895			FALSE	Null			18020		Nfatc2ip	0.549771	2.8252			TRUE	Mplus			270156		Nkapd1	0.788058		2.93722		TRUE	M
14149		Fdxr	0.536959	1.13606			TRUE	WT			109161		Ube2q2	0.35836	1.14176			FALSE	Null			22791		Dnajc2	0.549743	1.59933			TRUE	Mplus			19645		Rb1	0.786306		3.31743		TRUE	M
71883		Coq2	0.536144	1.27509			TRUE	WT			76299		Erp44	0.357808	1.47816			FALSE	Null			24067		Srp54a	0.548822	2.89779			TRUE	Mplus			208836		Fanci	0.786266		1.77935		TRUE	M
624251		Gm6485	0.535551	1.03792			TRUE	WT			20842		Stag1	0.35749	1.13203			FALSE	Null			16190		Il4ra	0.547728	1.24403			TRUE	Mplus			244548		Elmod2	0.78553		2.2607		TRUE	M
15381		Hnrnpc	0.53479	1.41412			TRUE	WT			231915		Uspl1	0.35746	1.35838			FALSE	Null			109361		D730005E14Rik	0.547129	1.21961			TRUE	Mplus			631323		Gm12250	0.785269		1.2657		TRUE	M
13726		Emd	0.533962	2.5977			TRUE	WT			319885		Zcchc7	0.354135	1.1997			FALSE	Null			68023		Pdf	0.546944	1.13284			TRUE	Mplus			329908		Usp24	0.78493		1.89474		TRUE	M
78388		Mvp	0.53385	2.17133			TRUE	WT			55935		Fnbp4	0.35373	1.52126			FALSE	Null			216543		Cep68	0.546214	1.52242			TRUE	Mplus			225339		Ammecr1l	0.783495		2.90661		TRUE	M
231889		Bud31	0.533756	1.83427			TRUE	WT			14312		Brd2	0.353551	2.37394			FALSE	Null			209462		Hace1	0.54608	1.56649			TRUE	Mplus			15505		Hsph1	0.783484		2.23771		TRUE	M
54138		Atxn10	0.533484	2.22542			TRUE	WT			70579		Zc3h11a	0.352637	1.49506			FALSE	Null			67742		Samsn1	0.54564	3.04214			TRUE	Mplus			12912		Creb1	0.783068		4.53961		TRUE	M
15369		Hmox2	0.53298	1.53704			TRUE	WT			17165		Mapkapk5	0.352293	1.20498			FALSE	Null			69792		Med6	0.545498	1.45051			TRUE	Mplus			244713		Zfp317	0.782927		1.42153		TRUE	M
22057		Tob1	0.531028	2.40626			TRUE	WT			66875		Swt1	0.352274	1.0752			FALSE	Null			72477		Tmem87b	0.545493	1.75985			TRUE	Mplus			52397		Zfp644	0.782409		2.5283		TRUE	M
19328		Rab12	0.530437	1.42579			TRUE	WT			66870		Serbp1	0.352152	1.24892			FALSE	Null			71409		Fmnl2	0.544909	1.67329			TRUE	Mplus			227648		Sec16a	0.782382		1.39408		TRUE	M
13197		Gadd45a	0.530218	1.02986			TRUE	WT			52615		Suz12	0.351605	1.2555			FALSE	Null			268281		Shprh	0.544183	1.2208			TRUE	Mplus			68867		Rnf122	0.782313		1.3621		TRUE	M
67288		Srek1ip1	0.52997	1.17838			TRUE	WT			67163		Ccdc47	0.350523	1.16527			FALSE	Null			18033		Nfkb1	0.542637	2.60131			TRUE	Mplus			72656		Ints8	0.782256		3.32463		TRUE	M
67484		Eepd1	0.529149	1.29894			TRUE	WT			71648		Optn	0.34943	1.08203			FALSE	Null			170762		Nup155	0.542254	1.39905			TRUE	Mplus			18797		Plcb3	0.7816		2.26081		TRUE	M
14778		Gpx3	0.528816	1.16579			TRUE	WT			56195		Ptbp2	0.349256	1.04271			FALSE	Null			20499		Slc12a7	0.541702	1.21989			TRUE	Mplus			71508		Zfp935	0.781509		1.9598		TRUE	M
19070		Mob4	0.528533	1.28186			TRUE	WT			234258		Neil3	0.348474	1.44301			FALSE	Null			68964		Ctc1	0.541314	2.21686			TRUE	Mplus			93675		Clec2i	0.781493		1.11067		TRUE	M
78323		Fam219b	0.528211	1.47117			TRUE	WT			67967		Pold3	0.348444	1.30195			FALSE	Null			99334		Zscan29	0.540954	1.79717			TRUE	Mplus			17535		Mre11a	0.781434		2.41966		TRUE	M
11933		Atp1b3	0.527855	1.94987			TRUE	WT			72584		Cul4b	0.347659	1.35744			FALSE	Null			13040		Ctss	0.540904	1.32889			TRUE	Mplus			66902		Mtap	0.781345		2.87416		TRUE	M
19255		Ptpn2	0.527255	1.89175			TRUE	WT			72776		Sass6	0.347635	1.0132			FALSE	Null			71508		Zfp935	0.540533	1.25192			TRUE	Mplus			217379		Ubxn2a	0.779864		1.86353		TRUE	M
11820		App	0.526836	1.92655			TRUE	WT			210766		Brcc3	0.347038	1.0823			FALSE	Null			218850		Tasor	0.539588	1.1386			TRUE	Mplus			17295		Met	0.779433		2.00664		TRUE	M
76073		Pcgf5	0.526135	1.32456			TRUE	WT			241197		Serpinb10	0.34639	1.02218			FALSE	Null			74254		Gpn1	0.538746	1.14374			TRUE	Mplus			69256		Zfp397	0.778051		2.60672		TRUE	M
69189		Mcemp1	0.525811	1.02889			TRUE	WT			72512		Sting1	0.346132	1.42475			FALSE	Null			70495		Atp6ap2	0.538106	2.11613			TRUE	Mplus			100502698		Rubcn	0.778049		1.95068		TRUE	M
170741		Pilrb1	0.525454	1.67304			TRUE	WT			21856		Timm44	0.344597	1.1985			FALSE	Null			59057		Zfp24	0.537971	1.89509			TRUE	Mplus			20361		Sema7a	0.77772		1.30886		TRUE	M
59048		C1galt1c1	0.525129	1.03357			TRUE	WT			12469		Cct8	0.34316	1.20916			FALSE	Null			21353		Tank	0.537886	2.2017			TRUE	Mplus			269252		Gtf3c4	0.776851		1.96947		TRUE	M
68097		Dynll2	0.524777	2.7789			TRUE	WT			21750		Terf2	0.342445	1.28838			FALSE	Null			70599		Itprid2	0.536935	2.71709			TRUE	Mplus			211914		Asap2	0.776065		1.05198		TRUE	M
102294		Cyp4v3	0.524011	1.35175			TRUE	WT			110960		Tars	0.341412	1.09942			FALSE	Null			224691		Zfp472	0.53543	1.33987			TRUE	Mplus			14897		Trip12	0.776044		1.89896		TRUE	M
69890		Zfp219	0.522772	1.35572			TRUE	WT			66877		Crnkl1	0.341069	1.30395			FALSE	Null			68106		Nt5c3b	0.534008	1.89019			TRUE	Mplus			381236		Lipo3	0.77574		1.95031		TRUE	M
17768		Mthfd2	0.522605	1.76858			TRUE	WT			52705		Krr1	0.339615	1.47026			FALSE	Null			67434		Ankrd33b	0.533881	1.54387			TRUE	Mplus			20336		Exoc4	0.77552		1.4793		TRUE	M
69710		Arap1	0.522109	2.94392			TRUE	WT			231413		Grsf1	0.337768	1.08989			FALSE	Null			67370		Zfp606	0.533609	1.0493			TRUE	Mplus			65960		Twsg1	0.77428		1.22542		TRUE	M
75316		Taf1d	0.52163	1.16583			TRUE	WT			14056		Ezh2	0.337623	1.20649			FALSE	Null			14544		Gda	0.533589	2.6786			TRUE	Mplus			320538		Ubn2	0.774278		2.36239		TRUE	M
67492		Zfand4	0.519113	1.41589			TRUE	WT			76614		Immt	0.337607	1.9025			FALSE	Null			68735		Mrps18c	0.533266	1.10232			TRUE	Mplus			69399		1700025G04Rik	0.773542		1.77261		TRUE	M
22791		Dnajc2	0.517388	1.29273			TRUE	WT			19192		Psme3	0.337142	1.9387			FALSE	Null			77300		Raph1	0.532758	1.00508			TRUE	Mplus			71844		Nupl1	0.773458		1.73208		TRUE	M
11416		Slc33a1	0.516245	1.64272			TRUE	WT			52206		Anapc4	0.336084	1.08545			FALSE	Null			99100		Cep152	0.532342	1.31619			TRUE	Mplus			239122		Setdb2	0.773442		1.18668		TRUE	M
103737		Pex12	0.515995	1.15128			TRUE	WT			109331		Rnf20	0.335886	1.8622			FALSE	Null			22030		Traf2	0.532114	1.9159			TRUE	Mplus			21353		Tank	0.772734		3.37947		TRUE	M
15162		Hck	0.515087	1.92717			TRUE	WT			22200		Uba3	0.335838	1.24024			FALSE	Null			67776		Vwa5a	0.531813	2.05771			TRUE	Mplus			100504586		Gm20300	0.772566		1.03875		TRUE	M
108664		Atp6v1h	0.514688	1.19211			TRUE	WT			17219		Mcm6	0.333558	1.35754			FALSE	Null			24074		Taf7	0.529919	1.36441			TRUE	Mplus			67728		Dph2	0.7724		2.19947		TRUE	M
101187		Parp11	0.514283	1.46135			TRUE	WT			66385		Ppp1r7	0.332712	1.37559			FALSE	Null			15369		Hmox2	0.52934	1.72908			TRUE	Mplus			109006		Ciapin1	0.771087		2.58964		TRUE	M
21847		Klf10	0.51365	1.73837			TRUE	WT			66354		Snw1	0.330534	1.10528			FALSE	Null			207278		Fchsd2	0.527687	1.65289			TRUE	Mplus			241322		Zbtb6	0.770962		1.53072		TRUE	M
56698		Phax	0.513586	1.4782			TRUE	WT			19346		Rab6a	0.330464	1.75636			FALSE	Null			15259		Hipk3	0.527686	2.22864			TRUE	Mplus			16975		Lrp8	0.770659		2.23737		TRUE	M
73834		Atp6v1d	0.511043	1.43574			TRUE	WT			66929		Asf1b	0.330376	1.35344			FALSE	Null			74670		Zfp943	0.527368	1.25707			TRUE	Mplus			52009		Jpt2	0.770217		4.0791		TRUE	M
110796		Tshz1	0.509824	1.57496			TRUE	WT			17394		Mmp8	0.330216	1.56247			FALSE	Null			18572		Pdcd11	0.527349	1.76824			TRUE	Mplus			231327		Ppat	0.769859		3.85025		TRUE	M
72925		Marchf1	0.509247	1.27509			TRUE	WT			67433		Ccdc127	0.330059	1.01645			FALSE	Null			11933		Atp1b3	0.526688	2.03693			TRUE	Mplus			234407		Colgalt1	0.76966		3.67575		TRUE	M
13494		Drg1	0.508442	1.76858			TRUE	WT			98685		Trmt1l	0.329973	1.2215			FALSE	Null			26897		Acot1	0.526663	1.13994			TRUE	Mplus			18130		Ints6	0.769554		2.32646		TRUE	M
382639		Zbtb42	0.50655	1.57999			TRUE	WT			15526		Hspa9	0.328402	1.11892			FALSE	Null			212772		Arl14ep	0.525559	2.07003			TRUE	Mplus			53374		Chst3	0.769364		1.19814		TRUE	M
67963		Npc2	0.505969	2.64998			TRUE	WT			215387		Ncaph	0.326638	1.55939			FALSE	Null			50723		Icosl	0.524793	1.73836			TRUE	Mplus			217410		Trib2	0.769061		1.08939		TRUE	M
76302		Pcnp	0.504297	1.5518			TRUE	WT			93762		Smarca5	0.324548	1.08891			FALSE	Null			70472		Atad2	0.523904	1.3983			TRUE	Mplus			68014		Zwilch	0.768382		2.4142		TRUE	M
30934		Tor1b	0.503986	3.61064			TRUE	WT			27377		Yme1l1	0.323197	1.77714			FALSE	Null			270156		Nkapd1	0.523433	1.84558			TRUE	Mplus			70808		4632415L05Rik	0.768193		1.44768		TRUE	M
100502766		Kifc1	0.503624	1.89876			TRUE	WT			13680		Ddx19a	0.323037	1.03649			FALSE	Null			67797		Snrnp48	0.522916	1.16437			TRUE	Mplus			12545		Cdc7	0.767779		2.82635		TRUE	M
18559		Pctp	0.503386	1.57619			TRUE	WT			12747		Clk1	0.321099	1.09746			FALSE	Null			66660		Sltm	0.522849	1.70075			TRUE	Mplus			68564		Nufip2	0.767554		3.78146		TRUE	M
71684		Rbm43	0.503304	1.8445			TRUE	WT			227656		Rexo4	0.319186	1.13803			FALSE	Null			432879		Kbtbd6	0.522565	1.17428			TRUE	Mplus			70572		Ipo5	0.767398		4.22245		TRUE	M
19053		Ppp2cb	0.503212	1.21985			TRUE	WT			268882		Fbxo45	0.319137	1.0613			FALSE	Null			65972		Ifi30	0.52183	1.26838			TRUE	Mplus			72049		Tnfrsf13c	0.76704		1.5531		TRUE	M
19155		Npepps	0.502766	1.96089			TRUE	WT			20462		Tra2b	0.317889	1.14332			FALSE	Null			105351		AW209491	0.521659	1.02781			TRUE	Mplus			320438		Alg6	0.766553		1.94326		TRUE	M
75608		Chmp4b	0.502489	1.51003			TRUE	WT			71340		Riok1	0.316097	1.14728			FALSE	Null			14700		Gng10	0.521027	1.0653			TRUE	Mplus			100101806		Srp54c	0.765668		3.37947		TRUE	M
52202		Rbm34	0.502452	1.80833			TRUE	WT			14852		Gspt1	0.315799	1.48906			FALSE	Null			211064		Alkbh1	0.520881	1.30549			TRUE	Mplus			230073		Ddx58	0.765661		1.68883		TRUE	M
70435		Inf2	0.502281	1.57457			TRUE	WT			11991		Hnrnpd	0.315649	1.25923			FALSE	Null			67111		Naaa	0.520727	1.36623			TRUE	Mplus			17863		Myb	0.765558		3.14574		TRUE	M
108909		Aida	0.501367	1.54083			TRUE	WT			18753		Prkcd	0.315367	1.07734			FALSE	Null			192157		Socs7	0.520593	2.37029			TRUE	Mplus			19687		Rfc1	0.764967		3.46968		TRUE	M
67771		Arpc5	0.50128	1.69488			TRUE	WT			217578		Baz1a	0.314567	1.51479			FALSE	Null			72672		Zfp518a	0.520432	1.17385			TRUE	Mplus			14050		Eya3	0.764615		2.81972		TRUE	M
94213		Ddx50	0.50069	2.74522			TRUE	WT			22027		Hsp90b1	0.312347	1.30742			FALSE	Null			240038		Zfp994	0.520392	1.27369			TRUE	Mplus			235626		Setd2	0.764493		1.4969		TRUE	M
56431		Dstn	0.500383	1.83858			TRUE	WT			212880		Ddx46	0.310622	1.40294			FALSE	Null			225160		Thoc1	0.519764	1.51227			TRUE	Mplus			67120		Ttc14	0.76391		2.26759		TRUE	M
140497		Cd300c2	0.500295	1.04827			TRUE	WT			228869		Ncoa5	0.308971	1.04355			FALSE	Null			80898		Erap1	0.519545	1.54285			TRUE	Mplus			209086		Samd9l	0.763656		2.22506		TRUE	M
18783		Pla2g4a	0.500229	1.41024			TRUE	WT			58184		Cnot9	0.308916	1.50591			FALSE	Null			232539		Klhl42	0.519196	1.43905			TRUE	Mplus			20842		Stag1	0.763462		3.60785		TRUE	M
59057		Zfp24	0.499825	1.57496			TRUE	WT			68112		Entr1	0.308635	1.29757			FALSE	Null			11746		Anxa4	0.518702	1.33338			TRUE	Mplus			211673		Arfgef1	0.763158		2.1479		TRUE	M
18230		Nxn	0.498166	1.35709			TRUE	WT			16881		Lig1	0.307984	1.64775			FALSE	Null			70834		Spag9	0.518369	1.3967			TRUE	Mplus			240263		Fem1c	0.762645		1.57825		TRUE	M
224691		Zfp472	0.497916	1.07774			TRUE	WT			19069		Nup88	0.30664	1.3851			FALSE	Null			216766		Gemin5	0.518007	1.74466			TRUE	Mplus			110557		H2-Q6	0.762569		2.00891		TRUE	M
104479		Ccdc117	0.496935	1.57933			TRUE	WT			11491		Adam17	0.305173	1.43926			FALSE	Null			15186		Hdc	0.517334	1.777			TRUE	Mplus			320817		Atad2b	0.760788		1.70945		TRUE	M
18738		Pitpna	0.496193	2.29791			TRUE	WT			12848		Cops2	0.304933	1.25124			FALSE	Null			14744		Gpr65	0.515912	1.581			TRUE	Mplus			272396		Tarsl2	0.759598		1.90559		TRUE	M
66520		Smim30	0.493924	1.48332			TRUE	WT			193116		Slu7	0.303839	1.38564			FALSE	Null			108100		Baiap2	0.515558	1.36918			TRUE	Mplus			52615		Suz12	0.759402		3.91976		TRUE	M
67887		Saraf	0.491599	1.15174			TRUE	WT			270166		Clpx	0.301752	1.02322			FALSE	Null			210106		Tent4a	0.514756	1.1333			TRUE	Mplus			15201		Hells	0.758719		3.7797		TRUE	M
76709		Arpc2	0.49149	1.96992			TRUE	WT			11546		Parp2	0.300849	1.13682			FALSE	Null			66222		Serpinb1a	0.514444	1.97912			TRUE	Mplus			11987		Slc7a1	0.758089		2.02618		TRUE	M
66510		Rnf181	0.490864	1.51256			TRUE	WT			19684		Rdx	0.296563	1.19466			FALSE	Null			26428		Orc4	0.514282	2.30878			TRUE	Mplus			59057		Zfp24	0.758056		2.73344		TRUE	M
19645		Rb1	0.490726	1.73933			TRUE	WT			433702		Ncbp1	0.295328	1.12462			FALSE	Null			14457		Gas7	0.514006	1.44039			TRUE	Mplus			80898		Erap1	0.757602		2.46825		TRUE	M
22027		Hsp90b1	0.490558	2.93592			TRUE	WT			20901		Strap	0.29442	1.0865			FALSE	Null			72154		Zfp157	0.513579	1.02246			TRUE	Mplus			243905		Zfp568	0.757145		1.3132		TRUE	M
57319		Smpdl3a	0.490273	2.57637			TRUE	WT			26992		Brd7	0.293836	1.60824			FALSE	Null			107094		Rrp12	0.513189	1.73473			TRUE	Mplus			72416		Lrpprc	0.756721		3.76102		TRUE	M
75734		Mff	0.489742	2.06089			TRUE	WT			211446		Exoc3	0.292835	1.03998			FALSE	Null			320024		Nceh1	0.513171	2.14006			TRUE	Mplus			194388		Tet3	0.756598		2.1698		TRUE	M
67804		Snx2	0.489191	2.50829			TRUE	WT			19877		Rock1	0.292021	1.14332			FALSE	Null			101118		Tmem168	0.512916	2.64648			TRUE	Mplus			227699		Nup188	0.756471		1.51586		TRUE	M
19260		Ptpn22	0.489089	1.9947			TRUE	WT			72117		Naa50	0.290178	1.28718			FALSE	Null			210105		Zfp719	0.512905	1.19491			TRUE	Mplus			79456		Recql4	0.756264		1.46696		TRUE	M
67043		Syap1	0.488913	1.39099			TRUE	WT			109658		Txlna	0.289711	1.16945			FALSE	Null			14391		Gabpb1	0.512416	2.48328			TRUE	Mplus			217340		Rnf157	0.755711		2.0729		TRUE	M
98258		Txndc9	0.487659	1.43958			TRUE	WT			56347		Eif3c	0.284369	1.31456			FALSE	Null			77604		Rbm12b2	0.511927	1.61968			TRUE	Mplus			67501		Ccdc50	0.755551		2.57432		TRUE	M
18970		Polb	0.487553	1.00234			TRUE	WT			15387		Hnrnpk	0.283849	1.74363			FALSE	Null			12369		Casp7	0.511651	2.28811			TRUE	Mplus			102423		Hinfp	0.754262		1.0848		TRUE	M
66660		Sltm	0.486358	1.42003			TRUE	WT			22682		Zfand5	0.282089	1.00141			FALSE	Null			224092		Lsg1	0.51149	2.51217			TRUE	Mplus			72981		Thap12	0.752862		3.06113		TRUE	M
56426		Pdcd10	0.486279	1.29406			TRUE	WT			107508		Eprs	0.27999	1.28009			FALSE	Null			18783		Pla2g4a	0.510775	1.52425			TRUE	Mplus			216848		Chd3	0.752747		1.8058		TRUE	M
67015		Ccdc91	0.486109	1.11015			TRUE	WT			66882		Bzw1	0.277885	1.71481			FALSE	Null			67429		Nudcd1	0.510392	1.72808			TRUE	Mplus			106707		Rpusd1	0.752695		1.85586		TRUE	M
30933		Tor2a	0.485965	1.08996			TRUE	WT			69780		Smap2	0.276999	1.2346			FALSE	Null			81535		Sgpp1	0.509253	3.40969			TRUE	Mplus			19821		Rnf2	0.752108		4.42498		TRUE	M
18733		Pirb	0.485953	2.17346			TRUE	WT			224903		Safb	0.276028	1.00084			FALSE	Null			72129		Pex13	0.508367	1.47211			TRUE	Mplus			226747		Ahctf1	0.751225		2.53104		TRUE	M
68098		Rchy1	0.485521	1.1706			TRUE	WT			28185		Tomm70a	0.270577	1.17086			FALSE	Null			77056		Tmco4	0.508091	1.96722			TRUE	Mplus			217980		Larp4b	0.751221		1.77687		TRUE	M
383619		Aim2	0.484259	1.11946			TRUE	WT			353172		Gars	0.268167	1.10649			FALSE	Null			19365		Rad52	0.507864	1.24353			TRUE	Mplus			53310		Dlg3	0.750678		1.12784		TRUE	M
16952		Anxa1	0.483796	1.23902			TRUE	WT			432508		Cpsf6	0.256008	1.0613			FALSE	Null			71703		Armcx3	0.507019	1.518			TRUE	Mplus			67420		Far1	0.750364		3.84295		TRUE	M
67636		Etfrf1	0.483716	1.06062			TRUE	WT			13207		Ddx5	0.255956	1.22331			FALSE	Null			230996		9430015G10Rik	0.506894	1.38857			TRUE	Mplus			21981		Ppp1r13b	0.750123		1.81409		TRUE	M
326618		Tpm4	0.483703	2.19369			TRUE	WT			97212		Hadha	0.255055	1.02165			FALSE	Null			27275		Nufip1	0.50673	1.46558			TRUE	Mplus			207958		Alg11	0.749811		1.64713		TRUE	M
67832		Brix1	0.483617	1.15196			TRUE	WT			18458		Pabpc1	0.252688	1.25923			FALSE	Null			228410		Cstf3	0.506664	1.98659			TRUE	Mplus			66691		Gapvd1	0.749695		2.07423		TRUE	M
20308		Ccl9	0.483309	1.09138			TRUE	WT			19325		Rab10	0.252443	1.03471			FALSE	Null			12663		Chml	0.506509	1.10337			TRUE	Mplus			76763		Mospd2	0.749597		1.07589		TRUE	M
214855		Arid5a	0.482543	2.12138			TRUE	WT			11800		Api5	0.248802	1.28685			FALSE	Null			223693		Tmem184b	0.505003	1.38469			TRUE	Mplus			117599		Helb	0.749132		2.40994		TRUE	M
70155		Ogfrl1	0.482037	2.37854			TRUE	WT			21429		Ubtf	0.247879	1.01379			FALSE	Null			78798		Eml4	0.504703	1.45397			TRUE	Mplus			13424		Dync1h1	0.74882		1.38844		TRUE	M
18538		Pcna	0.48162	1.5764			TRUE	WT			320938		Tnpo3	0.245926	1.00988			FALSE	Null			76205		Stard3nl	0.503858	1.01638			TRUE	Mplus			140780		Bmp2k	0.747886		1.7163		TRUE	M
99382		Abtb2	0.481131	1.17817			TRUE	WT			98758		Hnrnpf	0.213216	1.22868			FALSE	Null			56489		Ikbke	0.502642	1.86405			TRUE	Mplus			77300		Raph1	0.74721		1.55113		TRUE	M
66700		Chmp3	0.480521	2.92469			TRUE	WT			229663		Csde1	0.197414	1.07416			FALSE	Null			70052		Prpf4	0.502467	1.99176			TRUE	Mplus			94093		Trim33	0.746296		2.226		TRUE	M
67458		Ergic1	0.48034	1.60214			TRUE	WT			11946		Atp5a1	-0.23697	1.05781			FALSE	Null			69719		Cad	0.501123	1.10216			TRUE	Mplus			217232		Cdc27	0.746179		2.42845		TRUE	M
215615		Rnpep	0.47988	2.55912			TRUE	WT			66890		Lman2	-0.239572	1.25333			FALSE	Null			217203		Tmem106a	0.500494	1.13606			TRUE	Mplus			12235		Bub1	0.745373		3.08548		TRUE	M
74493		Tnks2	0.479747	2.04411			TRUE	WT			216440		Os9	-0.248023	1.03998			FALSE	Null			246256		Fcgr4	0.500295	1.71203			TRUE	Mplus			26919		Zfp346	0.745178		3.12361		TRUE	M
13007		Csrp1	0.477626	2.17025			TRUE	WT			18555		Cdk16	-0.252306	1.11367			FALSE	Null			53893		Nudt5	0.499849	1.19491			TRUE	Mplus			103733		Tubg1	0.744846		3.72963		TRUE	M
98878		Ehd4	0.476875	2.7405			TRUE	WT			23789		Coro1b	-0.25674	1.24783			FALSE	Null			18405		Orm1	0.499797	1.37744			TRUE	Mplus			101497		Plekhg2	0.744704		1.72405		TRUE	M
56417		Adar	0.475263	1.50623			TRUE	WT			16993		Lta4h	-0.261396	1.0158			FALSE	Null			17936		Nab1	0.499473	2.5727			TRUE	Mplus			67238		Fam220a	0.744131		1.08067		TRUE	M
279572		Tlr13	0.475237	1.13606			TRUE	WT			98386		Lbr	-0.266181	1.20216			FALSE	Null			14058		F10	0.499357	1.14611			TRUE	Mplus			78244		Dnajc21	0.743956		3.10535		TRUE	M
12192		Zfp36l1	0.474743	1.17071			TRUE	WT			20932		Surf4	-0.266325	1.43184			FALSE	Null			213550		Dis3l	0.499245	1.69129			TRUE	Mplus			16561		Kif1b	0.743572		2.09851		TRUE	M
78416		Rnase6	0.474597	1.35551			TRUE	WT			15441		Hp1bp3	-0.266958	1.30052			FALSE	Null			14660		Gls	0.498927	1.89365			TRUE	Mplus			77116		Mtmr2	0.743515		3.59786		TRUE	M
13434		Trdmt1	0.474136	1.10643			TRUE	WT			11804		Aplp2	-0.267327	1.0752			FALSE	Null			235469		Zfp280d	0.498394	1.46489			TRUE	Mplus			68310		Zmym1	0.742497		2.18827		TRUE	M
14252		Flot2	0.473424	1.3244			TRUE	WT			20869		Stk11	-0.268238	1.06657			FALSE	Null			76779		Cluap1	0.498387	1.08827			TRUE	Mplus			17222		Anapc1	0.742405		1.71084		TRUE	M
100043348		Gm10045	0.473354	1.27387			TRUE	WT			78928		Pigt	-0.274034	1.28519			FALSE	Null			269252		Gtf3c4	0.498007	1.14304			TRUE	Mplus			26951		Zw10	0.742388		3.43919		TRUE	M
16181		Il1rn	0.472837	1.85412			TRUE	WT			14950		H13	-0.282742	1.36578			FALSE	Null			72612		Hpf1	0.497637	1.33566			TRUE	Mplus			241627		Wdr76	0.740434		3.38016		TRUE	M
78655		Eif3j1	0.472509	1.45901			TRUE	WT			12484		Cd24a	-0.284753	1.28781			FALSE	Null			98258		Txndc9	0.497602	1.56035			TRUE	Mplus			75974		Dock11	0.73974		2.52443		TRUE	M
76299		Erp44	0.471612	2.45257			TRUE	WT			51792		Ppp2r1a	-0.288779	1.38819			FALSE	Null			73998		Herc3	0.497287	1.07951			TRUE	Mplus			22288		Utrn	0.739328		1.14312		TRUE	M
53951		Gpatch11	0.471319	1.12303			TRUE	WT			208228		Mob3a	-0.289815	1.32101			FALSE	Null			19744		Rheb	0.497063	1.4068			TRUE	Mplus			72772		Rint1	0.737377		2.53779		TRUE	M
66092		Ghitm	0.470226	3.2891			TRUE	WT			19045		Ppp1ca	-0.290383	1.06071			FALSE	Null			26405		Map3k2	0.497048	1.13948			TRUE	Mplus			235380		Dmxl2	0.7371		1.36293		TRUE	M
68038		Chid1	0.470093	1.29212			TRUE	WT			20851		Stat5b	-0.293958	1.22613			FALSE	Null			68564		Nufip2	0.496772	2.3447			TRUE	Mplus			209200		Dtx3l	0.736867		1.92203		TRUE	M
67838		Dnajb11	0.470046	2.16042			TRUE	WT			226178		Wbp1l	-0.295591	1.15672			FALSE	Null			51869		Rif1	0.496711	1.10247			TRUE	Mplus			14269		Fnbp1	0.736498		2.1713		TRUE	M
16580		Kifc5b	0.469911	1.51808			TRUE	WT			66894		Wwp2	-0.29625	1.4781			FALSE	Null			231050		Galnt11	0.496542	1.25592			TRUE	Mplus			30928		Zbtb18	0.736189		3.29645		TRUE	M
75234		Rnf19b	0.468999	2.23928			TRUE	WT			268420		Alkbh5	-0.299043	1.05992			FALSE	Null			68142		Ino80	0.496377	1.30795			TRUE	Mplus			75302		Asxl2	0.735413		1.43158		TRUE	M
236604		Pisd-ps1	0.467341	2.19813			TRUE	WT			69035		Zdhhc3	-0.300749	1.21471			FALSE	Null			56480		Tbk1	0.495268	2.21813			TRUE	Mplus			22021		Tpst1	0.735317		1.75732		TRUE	M
12747		Clk1	0.466962	2.24969			TRUE	WT			26383		Fto	-0.300903	1.14152			FALSE	Null			23857		Dmtf1	0.49464	1.54377			TRUE	Mplus			320713		Mysm1	0.734018		2.01912		TRUE	M
22088		Tsg101	0.466779	1.11015			TRUE	WT			232201		Arhgap25	-0.302744	1.40879			FALSE	Null			17977		Ncoa1	0.493913	1.42649			TRUE	Mplus			26430		Parg	0.732932		3.70175		TRUE	M
14782		Gsr	0.466323	2.13666			TRUE	WT			56055		Gtpbp2	-0.303497	1.02729			FALSE	Null			68215		Fam98b	0.49329	1.97582			TRUE	Mplus			13990		Smarcad1	0.73259		2.07844		TRUE	M
98267		Stk17b	0.465629	2.0472			TRUE	WT			101540		Prkd2	-0.303944	1.1394			FALSE	Null			52686		Mettl2	0.492859	1.08388			TRUE	Mplus			319955		Ercc6	0.732587		1.83326		TRUE	M
70999		Naa40	0.463944	1.62652			TRUE	WT			76308		Rab1b	-0.304242	1.05387			FALSE	Null			213233		Tapbpl	0.492628	1.75323			TRUE	Mplus			12607		Cebpz	0.732566		3.69776		TRUE	M
66787		Gskip	0.463397	1.80833			TRUE	WT			13728		Mark2	-0.305651	1.00215			FALSE	Null			22720		Zfp62	0.492427	1.36812			TRUE	Mplus			22698		Zfp39	0.732356		1.23272		TRUE	M
12772		Ccr2	0.463144	1.52427			TRUE	WT			11651		Akt1	-0.305722	1.25378			FALSE	Null			16154		Il10ra	0.492377	2.00042			TRUE	Mplus			75956		Srrm2	0.731479		1.18492		TRUE	M
59027		Nampt	0.462941	1.74948			TRUE	WT			22187		Ubb	-0.306208	1.03586			FALSE	Null			66408		Aptx	0.491998	1.05581			TRUE	Mplus			107932		Chd4	0.731309		3.20437		TRUE	M
67371		Gtf3c6	0.462823	1.09868			TRUE	WT			103425		Ncln	-0.30692	1.2037			FALSE	Null			380664		Lemd3	0.491537	2.43693			TRUE	Mplus			233545		Emsy	0.731124		1.45442		TRUE	M
69082		Zc3h15	0.461329	1.66136			TRUE	WT			667250		Gm12657	-0.309101	1.00445			FALSE	Null			244416		Ppp1r3b	0.491484	1.51858			TRUE	Mplus			331401		Thoc2	0.730972		3.45467		TRUE	M
72649		Tmem209	0.459907	1.94274			TRUE	WT			215280		Wipf1	-0.311022	1.08032			FALSE	Null			99712		Cept1	0.489654	1.96928			TRUE	Mplus			72949		Ccnt2	0.73073		1.43822		TRUE	M
18518		Igbp1	0.458442	1.01702			TRUE	WT			192185		Nadk	-0.311766	1.06389			FALSE	Null			215436		Slc35e3	0.488832	1.01156			TRUE	Mplus			241694		Ralgapa2	0.730641		1.03748		TRUE	M
12873		Cpa3	0.457581	1.11614			TRUE	WT			16421		Itgb7	-0.312182	1.08203			FALSE	Null			66313		Smurf2	0.488228	1.19774			TRUE	Mplus			71934		Car13	0.730458		1.54871		TRUE	M
56207		Uchl5	0.457425	1.09955			TRUE	WT			67203		Nde1	-0.315995	1.05387			FALSE	Null			67484		Eepd1	0.48811	1.26037			TRUE	Mplus			17999		Nedd4	0.729959		1.48283		TRUE	M
101490		Inpp5f	0.457235	2.01803			TRUE	WT			16796		Lasp1	-0.316145	1.13923			FALSE	Null			67087		Ctnnbip1	0.487755	1.2122			TRUE	Mplus			67839		Gpsm1	0.729354		1.22992		TRUE	M
57316		C1d	0.45694	1.32357			TRUE	WT			12193		Zfp36l2	-0.318126	1.0329			FALSE	Null			671878		Sms-ps	0.487444	1.54285			TRUE	Mplus			70675		Vcpip1	0.729317		1.96487		TRUE	M
107242		AI837181	0.456306	1.13207			TRUE	WT			16969		Zbtb7a	-0.319795	1.1623			FALSE	Null			214601		Slc10a3	0.487318	1.8028			TRUE	Mplus			217342		Ube2o	0.728516		1.6138		TRUE	M
56706		Ccnl1	0.455843	2.0048			TRUE	WT			19395		Rasgrp2	-0.322487	1.25667			FALSE	Null			58246		Slc35b4	0.487273	2.08712			TRUE	Mplus			70237		Bhlhb9	0.72795		2.25549		TRUE	M
68507		Ppfia4	0.455493	1.45913			TRUE	WT			330401		Tmcc1	-0.326457	1.37366			FALSE	Null			245638		Tbc1d8b	0.485731	1.49153			TRUE	Mplus			21406		Tcf12	0.727898		1.61777		TRUE	M
68815		Btbd10	0.453868	1.74587			TRUE	WT			233406		Prc1	-0.327975	1.01822			FALSE	Null			14360		Fyn	0.485582	1.9658			TRUE	Mplus			67241		Smc6	0.727573		4.58574		TRUE	M
11747		Anxa5	0.453147	1.92943			TRUE	WT			606496		Gsk3a	-0.328429	1.01615			FALSE	Null			227094		Nemp2	0.485166	1.25005			TRUE	Mplus			434341		Nlrc5	0.727018		1.3132		TRUE	M
26888		Clec4a2	0.45237	1.27509			TRUE	WT			56463		Snd1	-0.331117	1.21206			FALSE	Null			670994		Gm9512	0.484696	1.84132			TRUE	Mplus			381308		Ifi211	0.726407		1.11655		TRUE	M
24109		Ubl3	0.452153	2.13334			TRUE	WT			11840		Arf1	-0.332567	1.35886			FALSE	Null			170728		Rtn4ip1	0.483909	1.17348			TRUE	Mplus			75710		Rbm12	0.725593		3.55688		TRUE	M
71949		Cers5	0.45179	1.08577			TRUE	WT			50849		Rnf10	-0.332648	1.60988			FALSE	Null			239667		Dip2b	0.483894	1.28587			TRUE	Mplus			11931		Atp1b1	0.725359		1.39056		TRUE	M
109032		Sp110	0.45084	1.58786			TRUE	WT			12974		Cs	-0.333274	1.49225			FALSE	Null			105837		Mtbp	0.483302	1.04998			TRUE	Mplus			53872		Caprin1	0.7253		2.34323		TRUE	M
28084		Vps25	0.449912	1.45098			TRUE	WT			217124		Ppp1r9b	-0.333777	1.35838			FALSE	Null			26888		Clec4a2	0.483289	1.4882			TRUE	Mplus			20847		Stat2	0.724199		2.32882		TRUE	M
12345		Capzb	0.449785	1.56883			TRUE	WT			74741		C2cd5	-0.334475	1.02698			FALSE	Null			19280		Ptprs	0.483217	1.01043			TRUE	Mplus			237500		Tmtc3	0.723203		1.23103		TRUE	M
69150		Snx4	0.448792	2.5733			TRUE	WT			74039		Nfam1	-0.335686	1.17086			FALSE	Null			67223		Rrp15	0.482813	1.16664			TRUE	Mplus			237073		Rbm41	0.723039		1.92477		TRUE	M
69146		Gsdmd	0.447278	1.31119			TRUE	WT			26394		Lypla2	-0.336239	1.07232			FALSE	Null			268301		Sowahc	0.481996	1.39265			TRUE	Mplus			215436		Slc35e3	0.72288		1.48651		TRUE	M
226351		Tmem185b	0.447235	1.21176			TRUE	WT			11772		Ap2a2	-0.336338	1.56813			FALSE	Null			226976		Kansl3	0.481541	1.86405			TRUE	Mplus			69906		Slc25a32	0.722406		1.16574		TRUE	M
71838		Phf7	0.446227	1.08977			TRUE	WT			170737		Znrf1	-0.336672	1.39536			FALSE	Null			20683		Sp1	0.481306	1.14405			TRUE	Mplus			227720		Nup214	0.722181		1.13798		TRUE	M
14339		Aktip	0.446109	1.02504			TRUE	WT			11947		Atp5b	-0.337201	1.81441			FALSE	Null			69104		Marchf5	0.481008	2.27749			TRUE	Mplus			104215		Rhoq	0.721943		1.551		TRUE	M
21898		Tlr4	0.446009	1.06507			TRUE	WT			11518		Add1	-0.339521	1.58727			FALSE	Null			11793		Atg5	0.479123	1.25252			TRUE	Mplus			268281		Shprh	0.72149		1.76789		TRUE	M
19166		Psma2	0.445208	1.01974			TRUE	WT			12453		Ccni	-0.339968	1.36324			FALSE	Null			17686		Msh3	0.478331	1.75537			TRUE	Mplus			192159		Prpf8	0.721414		1.56708		TRUE	M
17165		Mapkapk5	0.444388	1.92278			TRUE	WT			59003		Maea	-0.34135	1.04065			FALSE	Null			16468		Jarid2	0.478278	1.82805			TRUE	Mplus			105522		Ankrd28	0.721025		1.53744		TRUE	M
13244		Degs1	0.444062	1.8358			TRUE	WT			69171		Cnppd1	-0.341534	1.16134			FALSE	Null			53314		Batf	0.476395	1.15811			TRUE	Mplus			109019		Nabp1	0.720462		3.78146		TRUE	M
66317		Wdr61	0.443768	1.17819			TRUE	WT			170750		Xpnpep1	-0.342051	1.0711			FALSE	Null			14972		H2-K1	0.474839	1.5429			TRUE	Mplus			68795		Ubr3	0.720085		1.1311		TRUE	M
12675		Chuk	0.443188	2.13767			TRUE	WT			69632		Arhgef12	-0.342403	1.05609			FALSE	Null			17476		Mpeg1	0.47459	1.51261			TRUE	Mplus			239667		Dip2b	0.719535		2.15671		TRUE	M
11891		Rab27a	0.443112	2.53298			TRUE	WT			17970		Ncf2	-0.342689	1.69392			FALSE	Null			15452		Hprt	0.474407	1.34325			TRUE	Mplus			17156		Man1a2	0.719457		3.1118		TRUE	M
20912		Stxbp3	0.441099	1.09672			TRUE	WT			21991		Tpi1	-0.343085	1.08928			FALSE	Null			225027		Srsf7	0.4739	2.07521			TRUE	Mplus			329002		Zfp236	0.718885		1.53088		TRUE	M
30932		Zfp330	0.440402	1.21082			TRUE	WT			67177		Cdt1	-0.343343	1.21764			FALSE	Null			26408		Map3k5	0.473388	2.15475			TRUE	Mplus			78797		Ndor1	0.718515		2.07536		TRUE	M
12508		Cd53	0.440299	1.9628			TRUE	WT			24109		Ubl3	-0.343462	1.15576			FALSE	Null			233490		Crebzf	0.473018	1.80447			TRUE	Mplus			19014		Med1	0.717478		1.91975		TRUE	M
28135		Cep63	0.439009	1.06252			TRUE	WT			13191		Dctn1	-0.344604	1.421			FALSE	Null			98878		Ehd4	0.471609	2.81153			TRUE	Mplus			100862258		Gm21596	0.71739		1.41868		TRUE	M
74117		Actr3	0.438935	1.41589			TRUE	WT			19089		Prkcsh	-0.345928	1.41465			FALSE	Null			54353		Skap2	0.470897	1.64323			TRUE	Mplus			68273		Pomgnt1	0.717244		2.84788		TRUE	M
13036		Ctsh	0.438156	1.44545			TRUE	WT			67472		Mtfr1	-0.346387	1.00156			FALSE	Null			226026		Smc5	0.47001	1.45304			TRUE	Mplus			78697		Pus7	0.716907		2.02611		TRUE	M
69981		Tmem30a	0.438131	1.95976			TRUE	WT			75965		Zdhhc20	-0.347894	1.22297			FALSE	Null			72117		Naa50	0.469919	3.04576			TRUE	Mplus			70797		Ankib1	0.716681		1.77277		TRUE	M
27207		Rps11	0.437955	1.30195			TRUE	WT			14130		Fcgr2b	-0.348056	1.01356			FALSE	Null			24071		Synj2bp	0.469798	1.75201			TRUE	Mplus			14155		Fem1b	0.716557		3.30609		TRUE	M
71268		Lrrfip2	0.437051	2.17991			TRUE	WT			11610		Agtrap	-0.349408	1.14607			FALSE	Null			71982		Snx10	0.468369	2.50135			TRUE	Mplus			68813		Dock5	0.715934		1.68913		TRUE	M
13178		Dck	0.436912	2.81051			TRUE	WT			16415		Itgb2l	-0.35059	1.00445			FALSE	Null			27878		Tada1	0.468104	1.8998			TRUE	Mplus			229096		Ythdf3	0.715875		3.23901		TRUE	M
226442		Zfp281	0.436562	1.96089			TRUE	WT			212999		Tnpo2	-0.351637	1.12874			FALSE	Null			67245		Peli1	0.468082	2.87198			TRUE	Mplus			77045		Bcl7a	0.715549		1.29234		TRUE	M
11797		Birc2	0.436366	1.99895			TRUE	WT			16825		Ldb1	-0.351848	1.43989			FALSE	Null			238673		Zfp367	0.467098	1.90857			TRUE	Mplus			240614		Ranbp6	0.715372		1.56076		TRUE	M
209416		Gpkow	0.436152	1.87429			TRUE	WT			13852		Stx2	-0.354	1.28635			FALSE	Null			66307		Isoc1	0.466771	1.12782			TRUE	Mplus			226856		Lpgat1	0.715009		2.84672		TRUE	M
23849		Klf6	0.4352	1.94441			TRUE	WT			15388		Hnrnpl	-0.354037	1.5902			FALSE	Null			22682		Zfand5	0.465778	2.55038			TRUE	Mplus			22130		Ttf1	0.714083		2.40419		TRUE	M
59046		Arpp19	0.433814	1.05465			TRUE	WT			29816		Hip1r	-0.354061	1.25467			FALSE	Null			27401		Skp2	0.465658	1.3451			TRUE	Mplus			224826		Ubr2	0.713955		1.74696		TRUE	M
19211		Pten	0.433181	2.63161			TRUE	WT			65106		Arl6ip5	-0.355332	1.1495			FALSE	Null			70579		Zc3h11a	0.464908	2.61735			TRUE	Mplus			26466		Zfp260	0.713878		2.14402		TRUE	M
101214		Tra2a	0.431557	1.02843			TRUE	WT			269951		Idh2	-0.355575	1.38819			FALSE	Null			52874		Pum3	0.464798	2.61595			TRUE	Mplus			96957		Tmem62	0.713722		1.11157		TRUE	M
71675		Sanbr	0.431326	1.21235			TRUE	WT			21428		Mlx	-0.356279	1.11965			FALSE	Null			16399		Itga2b	0.464634	1.03168			TRUE	Mplus			100040462		Mndal	0.711318		2.17264		TRUE	M
170625		Snx18	0.430962	1.49232			TRUE	WT			72461		Prcp	-0.356824	1.10203			FALSE	Null			66552		Sppl2a	0.463742	2.02332			TRUE	Mplus			225895		Taf6l	0.710842		1.47512		TRUE	M
67830		Rer1	0.42985	1.21482			TRUE	WT			20182		Rxrb	-0.357456	1.63124			FALSE	Null			667034		Pnp2	0.463415	1.30281			TRUE	Mplus			17184		Matr3	0.710561		4.43314		TRUE	M
74114		Crot	0.429769	1.62207			TRUE	WT			66168		Grina	-0.357614	1.11062			FALSE	Null			17873		Gadd45b	0.462573	1.10493			TRUE	Mplus			246102		Rttn	0.710332		1.23279		TRUE	M
19244		Ptp4a2	0.429636	2.18451			TRUE	WT			17764		Mtf1	-0.35771	1.17787			FALSE	Null			13822		Epb41l2	0.462428	1.08802			TRUE	Mplus			83679		Pde4dip	0.709599		1.69383		TRUE	M
12306		Anxa2	0.429448	1.3808			TRUE	WT			64050		Yeats4	-0.360419	1.07504			FALSE	Null			70465		Wdr77	0.462008	1.48381			TRUE	Mplus			68497		Arel1	0.709512		1.2129		TRUE	M
216161		Sbno2	0.429426	1.30364			TRUE	WT			64099		Parvg	-0.360462	1.86167			FALSE	Null			75678		Ippk	0.460961	1.02637			TRUE	Mplus			69257		Elf2	0.709398		3.27198		TRUE	M
224008		Spidr	0.4292	1.24827			TRUE	WT			22273		Uqcrc1	-0.361706	1.086			FALSE	Null			52856		Mtg2	0.460796	1.26258			TRUE	Mplus			93759		Sirt1	0.709177		2.3916		TRUE	M
66841		Etfdh	0.42795	1.54124			TRUE	WT			12315		Calm3	-0.361809	1.02669			FALSE	Null			68097		Dynll2	0.459862	2.40216			TRUE	Mplus			103677		Smg6	0.709047		1.71605		TRUE	M
332579		Card9	0.427079	1.26821			TRUE	WT			13030		Ctsb	-0.361911	2.5492			FALSE	Null			67556		Pigm	0.459198	1.80145			TRUE	Mplus			209416		Gpkow	0.708425		3.55688		TRUE	M
16154		Il10ra	0.426735	1.45207			TRUE	WT			407243		Peds1	-0.363141	1.46682			FALSE	Null			230866		Emc1	0.459144	1.4395			TRUE	Mplus			233276		Tubgcp5	0.708371		1.61737		TRUE	M
140579		Elmo2	0.426547	1.74881			TRUE	WT			16172		Il17ra	-0.363165	1.55815			FALSE	Null			109161		Ube2q2	0.458666	1.92797			TRUE	Mplus			211329		Ncoa7	0.70813		1.62079		TRUE	M
53599		Cd164	0.426482	3.21722			TRUE	WT			18022		Nfe2	-0.365121	1.24173			FALSE	Null			231713		Naa25	0.458206	1.41889			TRUE	Mplus			74019		Traf3ip1	0.708101		1.69728		TRUE	M
116891		Derl2	0.42533	1.04535			TRUE	WT			20850		Stat5a	-0.365576	1.28481			FALSE	Null			21780		Tfam	0.457347	1.09302			TRUE	Mplus			100043597		Srcap	0.707989		1.03054		TRUE	M
52120		Hgsnat	0.425283	2.02669			TRUE	WT			20527		Slc2a3	-0.365771	1.15693			FALSE	Null			80985		Trim44	0.457297	1.34963			TRUE	Mplus			22289		Kdm6a	0.707564		1.25999		TRUE	M
12226		Btg1	0.424848	1.57218			TRUE	WT			17448		Mdh2	-0.366483	1.19651			FALSE	Null			12192		Zfp36l1	0.45714	1.29948			TRUE	Mplus			234135		Nsd3	0.707519		1.68225		TRUE	M
74145		F13a1	0.424224	1.28749			TRUE	WT			17995		Ndufv1	-0.367972	1.2969			FALSE	Null			67161		Sclt1	0.457082	1.12239			TRUE	Mplus			72503		2610507B11Rik	0.707403		2.58364		TRUE	M
27393		Mrpl39	0.423885	1.36697			TRUE	WT			13016		Ctbp1	-0.369271	1.5156			FALSE	Null			50505		Ercc4	0.456632	1.30549			TRUE	Mplus			67493		Mettl16	0.707011		2.62998		TRUE	M
328833		Treml2	0.423393	1.60016			TRUE	WT			22123		Psmd3	-0.370145	1.16408			TRUE	Null			216987		Utp6	0.456589	2.61427			TRUE	Mplus			226751		Cdc42bpa	0.706946		1.01364		TRUE	M
215449		Rap1b	0.422851	1.50307			TRUE	WT			24105		Rbck1	-0.37109	1.80373			TRUE	Null			223828		Pphln1	0.456343	1.89365			TRUE	Mplus			665825		NA	0.70669		2.40419		TRUE	M
11520		Plin2	0.421725	1.53787			TRUE	WT			270198		Pfkfb4	-0.372064	1.11277			TRUE	Null			212647		Aldh4a1	0.456143	1.45462			TRUE	Mplus			66724		Tab3	0.704972		1.98376		TRUE	M
20280		Scp2	0.421495	1.51808			TRUE	WT			227612		Tor4a	-0.372487	1.86613			TRUE	Null			69274		Ctdspl	0.456087	1.60915			TRUE	Mplus			20874		Slk	0.70425		2.06431		TRUE	M
12983		Csf2rb	0.421433	1.1983			TRUE	WT			14159		Fes	-0.374452	1.30742			TRUE	Null			544752		Tug1	0.455739	1.88126			TRUE	Mplus			74041		Ddias	0.704131		1.57173		TRUE	M
545812		Pilrb2	0.420457	1.07754			TRUE	WT			56722		Litaf	-0.376866	1.27477			TRUE	Null			72981		Thap12	0.455612	1.60454			TRUE	Mplus			432486		Gnptab	0.703758		1.62079		TRUE	M
52715		Ccdc43	0.420037	1.12379			TRUE	WT			15354		Hmgb3	-0.377628	1.04149			TRUE	Null			269704		Zfp664	0.45544	1.33248			TRUE	Mplus			67456		Ergic2	0.702791		2.71535		TRUE	M
238831		Ppwd1	0.419483	1.42824			TRUE	WT			227298		Retreg2	-0.378858	1.30464			TRUE	Null			12772		Ccr2	0.455429	1.56317			TRUE	Mplus			15944		Irgm1	0.70194		2.06189		TRUE	M
234733		Ddx19b	0.418164	1.23152			TRUE	WT			68743		Anln	-0.379633	1.16406			TRUE	Null			50771		Atp9b	0.455381	1.10915			TRUE	Mplus			21411		Tcf20	0.700501		1.56889		TRUE	M
331401		Thoc2	0.418099	1.57496			TRUE	WT			74136		Sec14l1	-0.379996	1.41465			TRUE	Null			57753		Noc3l	0.454689	1.23417			TRUE	Mplus			72843		Prdm4	0.700306		1.90559		TRUE	M
74528		Mgme1	0.417899	1.05837			TRUE	WT			56551		Txn2	-0.380643	1.07222			TRUE	Null			11532		Adh5	0.454486	1.16564			TRUE	Mplus			21812		Tgfbr1	0.700285		2.65979		TRUE	M
26430		Parg	0.416841	1.83438			TRUE	WT			68298		Ncapd2	-0.381698	1.11131			TRUE	Null			107358		Tm9sf3	0.4541	3.30353			TRUE	Mplus			13436		Dnmt3b	0.70011		1.29234		TRUE	M
231386		Ythdc1	0.414272	1.79187			TRUE	WT			57784		Bin3	-0.381781	1.01392			TRUE	Null			73739		Cby1	0.453836	1.01008			TRUE	Mplus			64453		Zfp280b	0.700104		1.65646		TRUE	M
22171		Tyms	0.414189	1.67483			TRUE	WT			224109		Nrros	-0.382605	2.01557			TRUE	Null			69237		Gtpbp4	0.453424	1.62345			TRUE	Mplus			235559		Topbp1	0.699568		2.9709		TRUE	M
26398		Map2k4	0.413681	1.48434			TRUE	WT			101358		Fbxl14	-0.38523	1.95406			TRUE	Null			51797		Ctps	0.453179	1.85397			TRUE	Mplus			70834		Spag9	0.699108		2.0729		TRUE	M
217305		Cd300ld	0.413515	1.87075			TRUE	WT			74585		Sppl3	-0.385668	1.53688			TRUE	Null			19766		Ripk1	0.452892	1.60246			TRUE	Mplus			14645		Glul	0.699073		2.85595		TRUE	M
13017		Ctbp2	0.412874	1.26966			TRUE	WT			12445		Ccnd3	-0.385824	1.39528			TRUE	Null			20555		Slfn1	0.452178	1.34644			TRUE	Mplus			268465		Eme1	0.69902		2.01612		TRUE	M
56349		Net1	0.411532	2.04363			TRUE	WT			11771		Ap2a1	-0.386774	1.01379			TRUE	Null			66646		Rpe	0.452167	1.53655			TRUE	Mplus			233826		Palb2	0.698963		1.91009		TRUE	M
268749		Rnf31	0.410954	1.30136			TRUE	WT			56374		Tmem59	-0.387773	1.26821			TRUE	Null			14728		Lilrb4a	0.450986	1.07348			TRUE	Mplus			218333		Ice1	0.698882		1.50439		TRUE	M
12033		Bcap29	0.409772	1.04049			TRUE	WT			319740		Zfyve27	-0.388523	1.62797			TRUE	Null			28126		Nop16	0.450776	1.10247			TRUE	Mplus			237400		Mex3d	0.698874		1.2308		TRUE	M
110816		Pwp2	0.408968	1.13129			TRUE	WT			216157		Tmem259	-0.389526	1.37198			TRUE	Null			74197		Gtf2e1	0.450522	1.36698			TRUE	Mplus			208768		Sde2	0.698275		2.42945		TRUE	M
60364		Donson	0.40858	1.21176			TRUE	WT			17254		Slc3a2	-0.3903	1.16501			TRUE	Null			14225		Fkbp1a	0.450228	1.09605			TRUE	Mplus			64424		Polr1e	0.697743		1.72708		TRUE	M
218035		Vps41	0.408399	1.53538			TRUE	WT			68653		Samm50	-0.390642	1.06569			TRUE	Null			22630		Ywhaq	0.44923	1.02665			TRUE	Mplus			109785		Pgm3	0.697719		2.06297		TRUE	M
13682		Eif4a2	0.408303	1.02877			TRUE	WT			223453		Dap	-0.391292	1.34226			TRUE	Null			70397		Tmem70	0.449168	1.21106			TRUE	Mplus			15259		Hipk3	0.69664		3.03309		TRUE	M
19346		Rab6a	0.408288	2.70224			TRUE	WT			68646		Nadk2	-0.39262	1.3072			TRUE	Null			19878		Rock2	0.449098	1.21237			TRUE	Mplus			117198		Ivns1abp	0.695585		3.47169		TRUE	M
12332		Capg	0.408046	1.39913			TRUE	WT			14678		Gnai2	-0.393929	1.45822			TRUE	Null			17158		Man2a1	0.449038	1.44088			TRUE	Mplus			58887		Repin1	0.695274		1.24238		TRUE	M
67776		Vwa5a	0.407506	1.23874			TRUE	WT			67213		Cmtm6	-0.393946	1.23386			TRUE	Null			69957		Cdc16	0.448957	1.81107			TRUE	Mplus			18607		Pdpk1	0.694298		2.75751		TRUE	M
53424		Tsnax	0.407233	1.50591			TRUE	WT			80911		Acox3	-0.395383	1.20715			TRUE	Null			66975		Trappc13	0.448739	1.77354			TRUE	Mplus			214764		Edrf1	0.694281		1.42567		TRUE	M
231874		Ccz1	0.406792	2.51163			TRUE	WT			20807		Srf	-0.39694	1.36653			TRUE	Null			227446		Relch	0.448363	2.30232			TRUE	Mplus			50527		Ero1a	0.693295		2.29396		TRUE	M
22343		Lin7c	0.406724	2.01881			TRUE	WT			98732		Rab3gap2	-0.397069	1.09649			TRUE	Null			67226		Tmem19	0.448148	2.04597			TRUE	Mplus			70998		Phf6	0.693142		2.6934		TRUE	M
170755		Sgk3	0.406679	1.68174			TRUE	WT			11544		Adprh	-0.397866	1.08032			TRUE	Null			18712		Pim1	0.447613	1.23417			TRUE	Mplus			15953		Ifi47	0.692975		1.68537		TRUE	M
64138		Ctsz	0.406628	1.32272			TRUE	WT			12802		Cnr2	-0.397886	1.00084			TRUE	Null			50493		Txnrd1	0.446991	1.99507			TRUE	Mplus			226043		Cbwd1	0.692733		1.52499		TRUE	M
17105		Lyz2	0.405342	1.21156			TRUE	WT			71819		Kif23	-0.398566	1.1495			TRUE	Null			329260		Dennd1b	0.446584	1.38086			TRUE	Mplus			243510		Ccdc142	0.692218		2.225		TRUE	M
53605		Nap1l1	0.4049	1.02801			TRUE	WT			23853		Def6	-0.403777	1.09715			TRUE	Null			78913		Ltn1	0.445594	1.4105			TRUE	Mplus			20650		Sntb2	0.691402		1.77135		TRUE	M
56878		Rbms1	0.404627	1.43132			TRUE	WT			17134		Mafg	-0.404363	1.03554			TRUE	Null			380732		Milr1	0.445041	1.44088			TRUE	Mplus			76281		Tax1bp3	0.691336		1.06819		TRUE	M
98828		Cdc123	0.40352	1.20597			TRUE	WT			18674		Slc25a3	-0.404672	2.12059			TRUE	Null			12370		Casp8	0.444533	1.81496			TRUE	Mplus			228012		Tlk1	0.690857		1.86047		TRUE	M
67469		Abhd5	0.401918	1.06704			TRUE	WT			70248		Dazap1	-0.404943	1.63618			TRUE	Null			76892		Rnft1	0.443877	1.16457			TRUE	Mplus			276919		Gemin4	0.690832		2.48817		TRUE	M
215751		Ginm1	0.401431	1.05837			TRUE	WT			22042		Tfrc	-0.405886	1.20722			TRUE	Null			56193		Plek	0.443709	2.24712			TRUE	Mplus			79555		BC005537	0.690638		2.45655		TRUE	M
83382		Siglece	0.400522	1.12998			TRUE	WT			18515		Pbx2	-0.406297	1.6966			TRUE	Null			84095		Pi4k2a	0.443574	1.52155			TRUE	Mplus			216987		Utp6	0.690636		3.92663		TRUE	M
11658		Alcam	0.399911	1.08071			TRUE	WT			12520		Cd81	-0.406941	1.04675			TRUE	Null			83921		Cemip2	0.443178	1.1477			TRUE	Mplus			69934		Trmt10b	0.690567		1.61827		TRUE	M
14682		Gnaq	0.399567	1.88787			TRUE	WT			56190		Rbm38	-0.407159	1.26962			TRUE	Null			240832		Tor1aip2	0.443015	2.37015			TRUE	Mplus			11797		Birc2	0.690551		3.51005		TRUE	M
66492		Zmat2	0.399543	1.15552			TRUE	WT			18719		Pip5k1b	-0.407395	1.17787			TRUE	Null			225055		Fbxo11	0.442957	1.56925			TRUE	Mplus			110750		Cse1l	0.690361		3.18179		TRUE	M
20184		Uimc1	0.399155	1.34879			TRUE	WT			20416		Shc1	-0.407422	1.14587			TRUE	Null			17184		Matr3	0.442525	2.66927			TRUE	Mplus			72836		Pot1b	0.690192		1.26129		TRUE	M
74568		Mlkl	0.397954	1.04693			TRUE	WT			17916		Myo1f	-0.407824	1.36676			TRUE	Null			67501		Ccdc50	0.441229	1.25266			TRUE	Mplus			101187		Parp11	0.690144		2.09257		TRUE	M
17936		Nab1	0.397029	1.74106			TRUE	WT			140500		Acap3	-0.408299	1.02457			TRUE	Null			69179		Stimate	0.44116	1.21223			TRUE	Mplus			99100		Cep152	0.689842		1.62995		TRUE	M
330256		Gm20559	0.396508	1.01486			TRUE	WT			73836		Slc35b2	-0.409819	1.421			TRUE	Null			246782		Atpaf2	0.440514	1.52			TRUE	Mplus			78878		Ftx	0.689229		1.81941		TRUE	M
21810		Tgfbi	0.39628	1.42644			TRUE	WT			66089		Rmnd5b	-0.410782	1.44081			TRUE	Null			109019		Nabp1	0.439926	2.34464			TRUE	Mplus			18033		Nfkb1	0.689195		3.32004		TRUE	M
114584		Clic1	0.394983	1.07828			TRUE	WT			19387		Rangap1	-0.411883	1.97084			TRUE	Null			70930		Nol8	0.439615	1.31382			TRUE	Mplus			77805		Esco1	0.688999		3.02392		TRUE	M
104184		Blmh	0.394611	1.50307			TRUE	WT			223701		Mrtfa	-0.412442	1.11062			TRUE	Null			116940		Tgs1	0.439355	1.93394			TRUE	Mplus			101095		Zfp282	0.688621		1.73533		TRUE	M
56348		Hsd17b12	0.39434	1.05894			TRUE	WT			11565		Adssl1	-0.412506	1.41139			TRUE	Null			14011		Etv6	0.43845	1.38471			TRUE	Mplus			67074		Mon2	0.68836		2.37819		TRUE	M
70160		Vps36	0.394091	1.40973			TRUE	WT			11652		Akt2	-0.413034	2.00345			TRUE	Null			67454		Ikbip	0.437166	1.09046			TRUE	Mplus			26939		Polr3e	0.688221		2.35045		TRUE	M
109263		Rlf	0.392273	1.01769			TRUE	WT			69654		Dctn2	-0.413411	2.16242			TRUE	Null			70005		Znf41-ps	0.437053	1.15815			TRUE	Mplus			78521		B230219D22Rik	0.688105		2.6976		TRUE	M
18641		Pfkl	0.391914	1.18589			TRUE	WT			68767		Washc1	-0.41373	1.38875			TRUE	Null			17765		Mtf2	0.436266	1.96942			TRUE	Mplus			64707		Suv39h2	0.687956		1.67055		TRUE	M
67857		Ppp6c	0.390402	1.86681			TRUE	WT			68137		Kdelr1	-0.414553	1.63032			TRUE	Null			103573		Xpo1	0.436227	2.39735			TRUE	Mplus			381695		N4bp2l2	0.68744		3.17719		TRUE	M
52502		Carhsp1	0.390285	1.62088			TRUE	WT			71683		Gypc	-0.414677	1.66854			TRUE	Null			20479		Vps4b	0.435413	2.80509			TRUE	Mplus			12151		Bmi1	0.687359		2.85235		TRUE	M
216344		Rab21	0.390086	1.734			TRUE	WT			56632		Sphk2	-0.414727	1.65479			TRUE	Null			54598		Calcrl	0.435108	1.17135			TRUE	Mplus			22019		Tpp2	0.686803		3.09852		TRUE	M
102247		Gpat4	0.388205	1.46238			TRUE	WT			19156		Psap	-0.414802	2.12043			TRUE	Null			228829		Phf20	0.434292	1.28395			TRUE	Mplus			17768		Mthfd2	0.684441		2.67581		TRUE	M
94181		Nans	0.387752	1.08977			TRUE	WT			53860		Septin9	-0.415724	2.19168			TRUE	Null			71684		Rbm43	0.434287	1.55503			TRUE	Mplus			22592		Ercc5	0.684402		1.40784		TRUE	M
66335		Atp6v1c1	0.384253	1.39338			TRUE	WT			20623		Snrk	-0.415813	1.20722			TRUE	Null			338467		Morc3	0.433132	1.69158			TRUE	Mplus			20683		Sp1	0.684285		1.91975		TRUE	M
11544		Adprh	0.383595	1.16889			TRUE	WT			69683		Emc10	-0.416249	1.45192			TRUE	Null			77591		Ddx10	0.43313	1.56511			TRUE	Mplus			108654		Fam210a	0.683852		2.52828		TRUE	M
101118		Tmem168	0.382783	1.5967			TRUE	WT			384009		Glipr2	-0.416437	1.73172			TRUE	Null			19820		Rlim	0.432226	1.91026			TRUE	Mplus			212514		Spice1	0.683819		1.48901		TRUE	M
74411		Plpp6	0.382741	1.00956			TRUE	WT			19414		Rasa3	-0.417521	1.12898			TRUE	Null			71782		Ankle2	0.432138	1.41575			TRUE	Mplus			28018		Ubfd1	0.683079		2.84137		TRUE	M
211499		Tmem87a	0.382113	1.1706			TRUE	WT			215632		Psd4	-0.418736	1.53977			TRUE	Null			71988		Esco2	0.431887	2.37029			TRUE	Mplus			67014		Riox2	0.682578		1.67301		TRUE	M
56459		Sae1	0.381473	1.14854			TRUE	WT			100383		Bsdc1	-0.419039	2.17023			TRUE	Null			54645		Gripap1	0.431306	2.1523			TRUE	Mplus			20910		Stxbp1	0.682531		1.00963		TRUE	M
17775		Laptm4a	0.381308	1.36268			TRUE	WT			20933		Med22	-0.419364	1.28373			TRUE	Null			626854		Gm38396	0.430707	1.09655			TRUE	Mplus			226551		Suco	0.682147		2.26759		TRUE	M
230789		Fam76a	0.378179	1.58989			TRUE	WT			67399		Pdlim7	-0.419925	1.03568			TRUE	Null			224143		Poglut1	0.430657	1.65022			TRUE	Mplus			384275		Gm5297	0.68182		1.08759		TRUE	M
20320		Nptn	0.377761	2.46998			TRUE	WT			209225		Zfp710	-0.419927	1.3915			TRUE	Null			74493		Tnks2	0.430557	1.80679			TRUE	Mplus			67161		Sclt1	0.681551		1.8092		TRUE	M
14815		Nr3c1	0.377536	1.3728			TRUE	WT			77582		Mboat7	-0.41993	1.4512			TRUE	Null			67205		Utp11	0.430542	1.05514			TRUE	Mplus			20402		Zfp106	0.680911		2.08921		TRUE	M
11886		Asah1	0.376845	1.3445			TRUE	WT			20454		St3gal5	-0.420099	1.67277			TRUE	Null			21356		Tapbp	0.430342	2.00831			TRUE	Mplus			15951		Ifi204	0.680895		1.80574		TRUE	M
625054		Gm6548	0.375529	1.44685			TRUE	WT			57259		Tob2	-0.422535	1.66658			TRUE	Null			101502		Hsd3b7	0.430067	1.07294			TRUE	Mplus			268882		Fbxo45	0.680788		3.35043		TRUE	M
64050		Yeats4	0.375466	1.29406			TRUE	WT			16792		Laptm5	-0.423969	2.05805			TRUE	Null			64685		Nmi	0.429972	1.00536			TRUE	Mplus			319545		D430020J02Rik	0.680637		1.40019		TRUE	M
20479		Vps4b	0.374972	2.17769			TRUE	WT			67938		Myl12b	-0.424094	1.06071			TRUE	Null			433864		Nom1	0.429868	1.84494			TRUE	Mplus			72020		Zfp654	0.680274		1.78414		TRUE	M
56196		Tdp2	0.374434	1.12949			TRUE	WT			110265		Msra	-0.424792	1.33829			TRUE	Null			21812		Tgfbr1	0.428661	1.3967			TRUE	Mplus			66923		Pbrm1	0.68023		2.87099		TRUE	M
110095		Pygl	0.372892	1.6875			TRUE	WT			209586		Nudcd3	-0.425372	1.52744			TRUE	Null			12747		Clk1	0.427808	2.0368			TRUE	Mplus			209387		Trim30d	0.679949		2.2722		TRUE	M
20333		Sec22b	0.371147	1.52785			TRUE	WT			106039		Gga1	-0.426672	2.182			TRUE	Null			30940		Usp25	0.42762	1.59437			TRUE	Mplus			17125		Smad1	0.679808		1.09998		TRUE	M
71881		Apmap	0.369799	1.12522			FALSE	WT			272589		Tbcel	-0.428775	1.12491			TRUE	Null			381903		Alg8	0.427603	1.04568			TRUE	Mplus			14376		Ganab	0.679534		2.40426		TRUE	M
67102		D16Ertd472e	0.368762	1.0707			FALSE	WT			231871		Daglb	-0.429426	1.59279			TRUE	Null			227715		Exosc2	0.427314	1.10249			TRUE	Mplus			320234		Ccdc66	0.679078		1.28289		TRUE	M
22235		Ugdh	0.367917	1.37889			FALSE	WT			215999		Mcu	-0.429956	1.49994			TRUE	Null			19324		Rab1a	0.4273	1.8014			TRUE	Mplus			233893		Zfp764	0.679049		1.3053		TRUE	M
15163		Hcls1	0.367433	1.25695			FALSE	WT			67387		Unc50	-0.430229	1.00318			TRUE	Null			67241		Smc6	0.427291	2.62193			TRUE	Mplus			22689		Zfp27	0.678977		1.07915		TRUE	M
56150		Mad2l1	0.367102	1.27727			FALSE	WT			230674		Kdm4a	-0.430854	1.04781			TRUE	Null			68501		Nsmce2	0.427014	1.44033			TRUE	Mplus			98956		Nat10	0.67887		2.84127		TRUE	M
12490		Cd34	0.366177	1.01702			FALSE	WT			22591		Xpc	-0.431382	1.69329			TRUE	Null			94213		Ddx50	0.42651	2.22237			TRUE	Mplus			74111		Rbm19	0.678158		1.82042		TRUE	M
59044		Rnf130	0.36617	1.22324			FALSE	WT			52858		Cdipt	-0.431803	1.25191			TRUE	Null			28193		Reep3	0.426079	1.31086			TRUE	Mplus			75869		Arl5b	0.677582		1.13277		TRUE	M
56480		Tbk1	0.365665	1.28843			FALSE	WT			229534		Pbxip1	-0.432154	1.54261			TRUE	Null			244672		Cwf19l2	0.42598	1.59779			TRUE	Mplus			83493		Sacm1l	0.677308		2.30773		TRUE	M
26411		Map4k1	0.36518	1.44642			FALSE	WT			104418		Dgkz	-0.432238	1.50566			TRUE	Null			12660		Chka	0.425663	1.04009			TRUE	Mplus			71929		Tmem123	0.675485		2.86092		TRUE	M
16541		Napsa	0.364726	1.3324			FALSE	WT			503610		Zdhhc18	-0.432753	1.81954			TRUE	Null			12912		Creb1	0.425611	2.30095			TRUE	Mplus			103573		Xpo1	0.675117		3.93246		TRUE	M
14911		Thumpd3	0.362955	1.0034			FALSE	WT			68058		Chd1l	-0.434479	1.7434			TRUE	Null			73158		Larp1	0.425421	2.32769			TRUE	Mplus			11834		Aqr	0.674811		1.78476		TRUE	M
66877		Crnkl1	0.361672	1.49427			FALSE	WT			20973		Syngr2	-0.434593	1.10203			TRUE	Null			71701		Pnpt1	0.424556	1.58721			TRUE	Mplus			319583		Lig4	0.674419		1.72487		TRUE	M
70238		Rnf168	0.361349	1.35966			FALSE	WT			67905		Ppm1m	-0.434631	1.49506			TRUE	Null			207214		Larp4	0.424501	1.6635			TRUE	Mplus			72568		Lin9	0.674108		2.21446		TRUE	M
17096		Lyn	0.360715	2.21112			FALSE	WT			74244		Atg7	-0.435614	1.7177			TRUE	Null			70750		Kdsr	0.424457	1.12391			TRUE	Mplus			328186		Gm10336	0.673075		1.88362		TRUE	M
12540		Cdc42	0.360675	1.52501			FALSE	WT			19305		Pex5	-0.435656	1.01615			TRUE	Null			13664		Eif1a	0.424175	1.32506			TRUE	Mplus			231128		Fam193a	0.672848		1.48512		TRUE	M
223601		Cyrib	0.360382	1.85484			FALSE	WT			64704		Htra2	-0.437366	1.40806			TRUE	Null			106618		Wdr90	0.423786	1.1017			TRUE	Mplus			225182		Rbbp8	0.672579		2.77986		TRUE	M
59069		Tpm3	0.360277	1.65068			FALSE	WT			232811		Kmt5c	-0.437619	1.58915			TRUE	Null			17357		Marcksl1	0.423667	1.19109			TRUE	Mplus			101867		Rrp8	0.672422		2.66356		TRUE	M
94091		Trim11	0.359645	1.06062			FALSE	WT			80292		Zxdc	-0.439891	1.00031			TRUE	Null			67474		Snap29	0.423044	1.00161			TRUE	Mplus			22763		Zfr	0.672355		3.42606		TRUE	M
71955		Ist1	0.359319	1.14846			FALSE	WT			54672		Adgrg3	-0.440236	1.2211			TRUE	Null			75974		Dock11	0.422589	1.14934			TRUE	Mplus			229473		Tmem131l	0.67142		2.0117		TRUE	M
670994		Gm9512	0.358728	1.02504			FALSE	WT			73137		Prrc1	-0.442429	1.43942			TRUE	Null			21985		Tpd52	0.421854	1.59899			TRUE	Mplus			108155		Ogt	0.671352		3.28921		TRUE	M
266632		Irak4	0.358081	1.40839			FALSE	WT			54208		Arl6ip1	-0.443072	1.81566			TRUE	Null			271221		Rubcnl	0.421788	1.10216			TRUE	Mplus			15369		Hmox2	0.671331		2.224		TRUE	M
78541		Asb8	0.357632	1.12523			FALSE	WT			54709		Eif3i	-0.445132	1.10887			TRUE	Null			56207		Uchl5	0.421385	1.10872			TRUE	Mplus			232341		Wnk1	0.669842		1.28429		TRUE	M
67285		Cwc27	0.357354	1.06877			FALSE	WT			12752		Cln3	-0.445621	1.0329			TRUE	Null			78388		Mvp	0.420882	1.54657			TRUE	Mplus			77987		Ascc3	0.66971		1.35795		TRUE	M
109161		Ube2q2	0.357352	1.15969			FALSE	WT			74919		Slc35f6	-0.447583	1.05226			TRUE	Null			66934		Dsn1	0.42082	1.60332			TRUE	Mplus			225432		Rbm27	0.669602		3.16062		TRUE	M
229211		Acad9	0.357167	1.20528			FALSE	WT			216869		Arrb2	-0.447616	1.04989			TRUE	Null			231452		Sdad1	0.420372	1.50146			TRUE	Mplus			12183		Bpgm	0.669495		1.07191		TRUE	M
74185		Gbe1	0.357048	1.56634			FALSE	WT			72323		Asb6	-0.447655	1.42124			TRUE	Null			67276		Eri1	0.420363	2.62839			TRUE	Mplus			17865		Mybl2	0.6694		4.22887		TRUE	M
12330		Canx	0.356671	2.23874			FALSE	WT			214597		Sidt2	-0.448174	1.38819			TRUE	Null			14594		Ggta1	0.419822	1.98736			TRUE	Mplus			237823		Pfas	0.669338		2.09043		TRUE	M
71988		Esco2	0.35553	1.58779			FALSE	WT			228866		Pcif1	-0.449449	1.85798			TRUE	Null			269346		Slc28a2	0.419241	1.89822			TRUE	Mplus			70579		Zc3h11a	0.668468		3.76488		TRUE	M
12400		Cbfb	0.355137	1.89246			FALSE	WT			18412		Sqstm1	-0.450962	2.29916			TRUE	Null			28042		Selenoi	0.419161	1.32842			TRUE	Mplus			16177		Il1r1	0.667645		1.00861		TRUE	M
66482		Exoc2	0.355053	1.62057			FALSE	WT			14793		Cdca3	-0.451102	1.13553			TRUE	Null			268390		Ahsa2	0.418762	1.29092			TRUE	Mplus			213109		Phf3	0.667263		1.50172		TRUE	M
99712		Cept1	0.350828	1.06707			FALSE	WT			19158		Cyth2	-0.451165	1.09648			TRUE	Null			242860		Rsbn1l	0.418419	1.28072			TRUE	Mplus			338337		Cog3	0.667151		2.35598		TRUE	M
56404		Trip4	0.349659	1.25142			FALSE	WT			19303		Pxn	-0.451633	1.73797			TRUE	Null			338523		Kdm7a	0.418005	1.54743			TRUE	Mplus			407786		Taf9b	0.666795		1.20178		TRUE	M
353172		Gars	0.349099	1.78587			FALSE	WT			11975		Atp6v0a1	-0.451853	1.18333			TRUE	Null			78878		Ftx	0.417269	1.09277			TRUE	Mplus			17085		Ly9	0.666749		2.48817		TRUE	M
16155		Il10rb	0.347898	1.40264			FALSE	WT			78816		Gmip	-0.45186	1.85798			TRUE	Null			27362		Dnajb9	0.417079	1.00321			TRUE	Mplus			226744		Cnst	0.666646		3.09655		TRUE	M
20443		St3gal4	0.347876	1.2583			FALSE	WT			67512		Agpat2	-0.45216	1.0329			TRUE	Null			66875		Swt1	0.416676	1.64339			TRUE	Mplus			66725		Lrrk2	0.666453		1.28573		TRUE	M
74030		Rin2	0.34714	1.02628			FALSE	WT			18247		Oaz2	-0.453629	1.65775			TRUE	Null			69860		Eif1ad	0.416119	2.3148			TRUE	Mplus			52023		Pibf1	0.666074		1.71356		TRUE	M
233802		Thumpd1	0.345984	1.27387			FALSE	WT			68066		Slc25a39	-0.454113	1.41465			TRUE	Null			30877		Gnl3	0.415945	1.244			TRUE	Mplus			17918		Myo5a	0.665706		1.32211		TRUE	M
18813		Pa2g4	0.344709	1.58291			FALSE	WT			13631		Eef2k	-0.455737	1.62037			TRUE	Null			231070		Insig1	0.415489	1.18787			TRUE	Mplus			193838		Eme2	0.665331		1.33047		TRUE	M
14537		Gcnt1	0.344268	1.02628			FALSE	WT			13350		Dgat1	-0.455812	1.00841			TRUE	Null			66978		Luc7l	0.415425	2.06691			TRUE	Mplus			332397		Nanos1	0.665294		1.08403		TRUE	M
77219		Ptgr2	0.343816	1.01643			FALSE	WT			59090		Midn	-0.45594	1.69355			TRUE	Null			12317		Calr	0.414681	1.39274			TRUE	Mplus			237943		Gpatch8	0.665168		1.77935		TRUE	M
244672		Cwf19l2	0.343455	1.03326			FALSE	WT			17308		Mgat1	-0.455947	1.82459			TRUE	Null			11416		Slc33a1	0.41369	1.14958			TRUE	Mplus			68276		Toe1	0.664932		1.81829		TRUE	M
76681		Trim12a	0.342352	1.11854			FALSE	WT			67379		Dedd2	-0.456046	1.05781			TRUE	Null			19646		Rbbp4	0.413599	1.70097			TRUE	Mplus			93760		Arid1a	0.664792		1.75159		TRUE	M
80750		N4bp1	0.340765	1.11921			FALSE	WT			17524		Mpp1	-0.456523	2.8986			TRUE	Null			12807		Hps3	0.412574	1.72889			TRUE	Mplus			54604		Pcnx	0.664712		1.68537		TRUE	M
112405		Egln1	0.34018	1.07526			FALSE	WT			24044		Scamp2	-0.456766	2.32736			TRUE	Null			109006		Ciapin1	0.41251	1.16242			TRUE	Mplus			234413		Zfp961	0.664317		2.38792		TRUE	M
12273		C5ar1	0.34003	1.02348			FALSE	WT			72750		Fam117b	-0.457901	1.84164			TRUE	Null			70999		Naa40	0.412301	1.51426			TRUE	Mplus			108937		Rnf169	0.664245		2.857		TRUE	M
13163		Daxx	0.339341	1.20602			FALSE	WT			233204		Tbc1d17	-0.458157	1.15339			TRUE	Null			17119		Mxd1	0.41195	1.93048			TRUE	Mplus			66934		Dsn1	0.662758		2.77382		TRUE	M
217344		Rhbdf2	0.339188	1.09619			FALSE	WT			13448		Dok1	-0.458289	1.26953			TRUE	Null			15975		Ifnar1	0.411915	1.54285			TRUE	Mplus			223989		Marf1	0.66249		2.20356		TRUE	M
16784		Lamp2	0.338418	1.33695			FALSE	WT			12846		Comt	-0.459052	1.05984			TRUE	Null			67920		Mak16	0.411848	1.6977			TRUE	Mplus			78749		Filip1l	0.662456		1.12765		TRUE	M
76983		Scfd1	0.337345	1.08681			FALSE	WT			22225		Usp5	-0.459604	1.91238			TRUE	Null			20912		Stxbp3	0.411505	1.03022			TRUE	Mplus			18087		Nktr	0.662097		1.32886		TRUE	M
79264		Krit1	0.3365	1.04104			FALSE	WT			269180		Inpp4a	-0.459877	1.34638			TRUE	Null			106957		Slc39a6	0.411159	1.56756			TRUE	Mplus			66752		4933404O12Rik	0.661793		1.71361		TRUE	M
71914		Antxr2	0.333712	1.13031			FALSE	WT			14791		Emg1	-0.459975	1.08073			TRUE	Null			71929		Tmem123	0.410568	1.48056			TRUE	Mplus			231506		Lin54	0.66092		2.90338		TRUE	M
26428		Orc4	0.332993	1.04314			FALSE	WT			20768		Sephs2	-0.460047	1.07675			TRUE	Null			18538		Pcna	0.410116	1.37			TRUE	Mplus			433931		Pigg	0.660709		1.38949		TRUE	M
67948		Fbxo28	0.332022	1.04431			FALSE	WT			320484		Rasal3	-0.460223	1.63618			TRUE	Null			74352		Zfp84	0.410109	1.42375			TRUE	Mplus			233490		Crebzf	0.660578		2.6976		TRUE	M
68059		Tm9sf2	0.332	2.00783			FALSE	WT			68507		Ppfia4	-0.460254	1.04741			TRUE	Null			69900		Mfsd11	0.409174	1.05865			TRUE	Mplus			11765		Ap1g1	0.660487		2.32408		TRUE	M
20773		Sptlc2	0.331297	1.02294			FALSE	WT			330260		Pon2	-0.461411	2.20872			TRUE	Null			102632		Acad11	0.409146	1.18871			TRUE	Mplus			210529		Mettl14	0.660129		2.86012		TRUE	M
12313		Calm1	0.331209	1.44902			FALSE	WT			108687		Edem2	-0.461899	1.54072			TRUE	Null			110796		Tshz1	0.409016	1.21905			TRUE	Mplus			432731		Zscan26	0.659694		1.311		TRUE	M
67245		Peli1	0.331005	1.5648			FALSE	WT			53602		Hpcal1	-0.46194	1.20717			TRUE	Null			76044		Ncapg2	0.40856	1.04115			TRUE	Mplus			387609		Zhx2	0.659185		2.04724		TRUE	M
20384		Srsf5	0.326477	1.61398			FALSE	WT			192236		Hps1	-0.462075	1.51201			TRUE	Null			207615		Wdr37	0.408479	2.09792			TRUE	Mplus			73473		Iws1	0.658063		2.46634		TRUE	M
26395		Map2k1	0.32348	1.43186			FALSE	WT			235040		Atg4d	-0.463264	1.26105			TRUE	Null			214855		Arid5a	0.408432	1.8014			TRUE	Mplus			234865		Nup133	0.657609		2.93456		TRUE	M
83410		Cstf2t	0.323115	1.33657			FALSE	WT			78317		Ccdc88b	-0.463497	1.66162			TRUE	Null			104799		Vipas39	0.408399	1.26117			TRUE	Mplus			72776		Sass6	0.657325		2.68418		TRUE	M
19646		Rbbp4	0.322875	1.02551			FALSE	WT			230584		Yipf1	-0.464514	1.16991			TRUE	Null			72416		Lrpprc	0.40823	1.82864			TRUE	Mplus			66942		Ddx18	0.657144		1.7029		TRUE	M
17184		Matr3	0.322737	1.54485			FALSE	WT			19224		Ptgs1	-0.464928	1.24781			TRUE	Null			326618		Tpm4	0.408111	1.77811			TRUE	Mplus			16648		Kpna3	0.657144		3.51428		TRUE	M
103136		Pwp1	0.321788	1.16139			FALSE	WT			320139		Ptpn7	-0.466353	2.12059			TRUE	Null			27225		Ddx24	0.407594	2.02943			TRUE	Mplus			23790		Coro1c	0.656888		1.92859		TRUE	M
16412		Itgb1	0.320335	1.52359			FALSE	WT			110033		Kif22	-0.466639	1.84409			TRUE	Null			226844		Flvcr1	0.407026	1.65209			TRUE	Mplus			667823		Trim5	0.656503		1.15475		TRUE	M
266690		Cyb5r4	0.315901	1.2527			FALSE	WT			29813		Zfp385a	-0.467048	1.08335			TRUE	Null			72121		Dennd2d	0.406623	1.48562			TRUE	Mplus			77022		2700099C18Rik	0.656393		1.27989		TRUE	M
72554		Utp14a	0.314569	1.2105			FALSE	WT			93679		Trim8	-0.467062	1.15693			TRUE	Null			15357		Hmgcr	0.406231	1.09302			TRUE	Mplus			12648		Chd1	0.656376		2.11818		TRUE	M
16649		Kpna4	0.311791	1.26257			FALSE	WT			114601		Ehbp1l1	-0.468758	2.70252			TRUE	Null			67996		Srsf6	0.405044	1.89365			TRUE	Mplus			230594		Tut4	0.656343		1.2148		TRUE	M
238247		Arid4a	0.311464	1.09488			FALSE	WT			68929		Mospd3	-0.468828	1.04149			TRUE	Null			68979		Nol11	0.404947	1.52834			TRUE	Mplus			240055		Neurl1b	0.656311		1.19032		TRUE	M
69008		Cab39l	0.308153	1.01637			FALSE	WT			72472		Slc16a10	-0.470004	2.03958			TRUE	Null			231889		Bud31	0.404495	1.2806			TRUE	Mplus			107182		Btaf1	0.656265		1.71966		TRUE	M
100039503		NA	0.308107	1.02877			FALSE	WT			65107		Lrp10	-0.47111	2.63937			TRUE	Null			12607		Cebpz	0.404215	1.75671			TRUE	Mplus			68277		2310057M21Rik	0.656224		1.57825		TRUE	M
192193		Edem1	0.30525	1.30643			FALSE	WT			269529		Fbxo10	-0.471224	1.06426			TRUE	Null			216344		Rab21	0.404039	1.98483			TRUE	Mplus			68106		Nt5c3b	0.655355		2.24592		TRUE	M
13185		Vps26c	0.30429	1.01074			FALSE	WT			212974		Pgghg	-0.472325	1.41465			TRUE	Null			170749		Mtmr4	0.403736	1.37918			TRUE	Mplus			328133		Slc39a9	0.653178		1.8434		TRUE	M
107358		Tm9sf3	0.303813	1.72856			FALSE	WT			20597		Smpd1	-0.473226	1.30464			TRUE	Null			66520		Smim30	0.403568	1.07688			TRUE	Mplus			100494		Zfand2a	0.652784		1.10576		TRUE	M
246177		Myo1g	0.30024	1.01107			FALSE	WT			72157		Pgm1	-0.473919	1.41468			TRUE	Null			12343		Capza2	0.402966	1.36622			TRUE	Mplus			106794		Dhx57	0.652602		1.72999		TRUE	M
55980		Impa1	0.298476	1.20892			FALSE	WT			227613		Tubb4b	-0.473935	1.85939			TRUE	Null			78618		Acap2	0.402218	1.15186			TRUE	Mplus			218629		Dhx29	0.652574		1.88401		TRUE	M
20168		Rtn3	0.297637	1.32105			FALSE	WT			17347		Mknk2	-0.473984	2.86339			TRUE	Null			66771		Gid4	0.402048	1.57146			TRUE	Mplus			73288		Vps50	0.652238		2.44643		TRUE	M
268996		Ss18	0.297463	1.41578			FALSE	WT			21928		Tnfaip2	-0.474298	2.61216			TRUE	Null			50875		Tmod3	0.402	1.82131			TRUE	Mplus			56458		Foxo1	0.651949		1.36224		TRUE	M
66868		Mfsd1	0.297303	1.16361			FALSE	WT			15275		Hk1	-0.47489	1.7388			TRUE	Null			67075		Magt1	0.401758	1.80931			TRUE	Mplus			213326		Scyl2	0.651325		1.43836		TRUE	M
71801		Plekhf2	0.295321	1.08968			FALSE	WT			433375		Creg1	-0.475873	1.80735			TRUE	Null			226517		Smg7	0.401038	1.17974			TRUE	Mplus			67045		Riok2	0.65126		1.98023		TRUE	M
109154		Mlec	0.293788	1.59992			FALSE	WT			104394		E2f4	-0.475944	2.34763			TRUE	Null			72183		Snx6	0.400808	1.87184			TRUE	Mplus			14672		Gna11	0.651088		2.54056		TRUE	M
11964		Atp6v1a	0.290901	1.1706			FALSE	WT			68192		Leprotl1	-0.476739	1.7434			TRUE	Null			217684		Susd6	0.400623	1.59111			TRUE	Mplus			72193		Scaf11	0.650623		2.22822		TRUE	M
18777		Lypla1	0.288641	1.03006			FALSE	WT			51798		Ech1	-0.476879	1.3845			TRUE	Null			16573		Kif5b	0.400315	2.26245			TRUE	Mplus			223870		Senp1	0.650389		2.54517		TRUE	M
30960		Vapa	0.288538	1.16302			FALSE	WT			67819		Derl1	-0.47808	1.48906			TRUE	Null			21771		Utp4	0.399898	1.44365			TRUE	Mplus			68395		Gm53175	0.650147		1.14108		TRUE	M
54401		Ywhab	0.285625	1.66395			FALSE	WT			242705		E2f2	-0.478245	2.79194			TRUE	Null			21770		Ppp2r5d	0.39921	1.06921			TRUE	Mplus			230700		Foxj3	0.648406		1.4969		TRUE	M
14679		Gnai3	0.284726	1.51194			FALSE	WT			79566		Sh3bp5l	-0.480117	1.59061			TRUE	Null			70802		Pwwp2a	0.399184	1.59437			TRUE	Mplus			330050		Fam185a	0.648246		1.37952		TRUE	M
66929		Asf1b	0.284722	1.08727			FALSE	WT			26949		Vat1	-0.480148	1.07416			TRUE	Null			26466		Zfp260	0.398708	1.08778			TRUE	Mplus			54214		Golga4	0.648238		2.22506		TRUE	M
14661		Glud1	0.284321	1.16755			FALSE	WT			102193		Zdhhc7	-0.48018	1.80014			TRUE	Null			97884		B3galnt2	0.398648	1.19824			TRUE	Mplus			51886		Fubp1	0.648178		3.03593		TRUE	M
100273		Osbpl9	0.282014	1.46644			FALSE	WT			70719		Arhgap45	-0.482073	2.55602			TRUE	Null			14827		Pdia3	0.398629	1.65384			TRUE	Mplus			22169		Cmpk2	0.6478		1.57949		TRUE	M
11566		Adss	0.281988	1.25456			FALSE	WT			75221		Dpp3	-0.482098	1.77853			TRUE	Null			234825		Klhdc4	0.398061	1.39496			TRUE	Mplus			66622		Ubr7	0.647522		3.43673		TRUE	M
66713		Actr2	0.281661	1.28064			FALSE	WT			69727		Usp46	-0.482638	1.11131			TRUE	Null			18753		Prkcd	0.397981	1.87142			TRUE	Mplus			70681		Abraxas1	0.647266		1.1409		TRUE	M
68135		Eif3h	0.281056	1.11629			FALSE	WT			73744		Man2c1	-0.483022	1.17471			TRUE	Null			93762		Smarca5	0.397705	1.7034			TRUE	Mplus			56707		Zfp111	0.647253		1.34866		TRUE	M
193116		Slu7	0.279007	1.27509			FALSE	WT			276905		Armc7	-0.484153	1.28898			TRUE	Null			59046		Arpp19	0.396979	1.0524			TRUE	Mplus			66396		Ccdc82	0.647104		2.01293		TRUE	M
69227		Selenot	0.276898	1.04003			FALSE	WT			22214		Ube2h	-0.484916	1.05448			TRUE	Null			223870		Senp1	0.396635	1.30137			TRUE	Mplus			13418		Dnajc1	0.646933		2.1474		TRUE	M
66882		Bzw1	0.273322	1.77263			FALSE	WT			67608		Narf	-0.485468	1.87656			TRUE	Null			100036521		Umad1	0.396249	1.10247			TRUE	Mplus			18021		Nfatc3	0.646022		1.30525		TRUE	M
11848		Rhoa	0.272528	1.31133			FALSE	WT			67808		Tprgl	-0.485704	2.07425			TRUE	Null			269470		Wdr3	0.396132	1.93477			TRUE	Mplus			20005		Rpl9	0.645399		1.37178		TRUE	M
235072		Septin7	0.271406	1.40142			FALSE	WT			72543		Mvb12b	-0.485777	1.39479			TRUE	Null			66902		Mtap	0.395511	1.04983			TRUE	Mplus			77591		Ddx10	0.644486		2.64172		TRUE	M
13723		Emb	0.271087	1.11523			FALSE	WT			69834		Rab43	-0.48633	1.82946			TRUE	Null			16001		Igf1r	0.394983	1.1488			TRUE	Mplus			380601		Fastkd5	0.644152		1.96483		TRUE	M
67276		Eri1	0.267411	1.1366			FALSE	WT			22022		Tpst2	-0.486543	1.21697			TRUE	Null			236930		Ercc6l	0.394877	1.3826			TRUE	Mplus			14426		Galnt4	0.644115		1.74558		TRUE	M
56258		Hnrnph2	0.265583	1.26033			FALSE	WT			11520		Plin2	-0.486641	1.67277			TRUE	Null			14884		Gtf2h1	0.394823	1.42952			TRUE	Mplus			71876		Cenpu	0.643921		1.15108		TRUE	M
18024		Nfe2l2	0.265124	1.27229			FALSE	WT			17828		Bloc1s5	-0.488054	1.03247			TRUE	Null			72739		Zkscan3	0.394696	1.06895			TRUE	Mplus			20466		Sin3a	0.64388		2.81299		TRUE	M
76025		Cant1	0.264129	1.1235			FALSE	WT			67604		Get4	-0.488218	1.3201			TRUE	Null			235315		Rnf214	0.393929	1.03448			TRUE	Mplus			17948		Naip2	0.643757		2.1339		TRUE	M
68801		Elovl5	0.263132	1.06062			FALSE	WT			19354		Rac2	-0.489183	2.02234			TRUE	Null			74122		Tmem43	0.39279	1.60732			TRUE	Mplus			72787		Ndc1	0.642994		1.49422		TRUE	M
13207		Ddx5	0.255063	1.31275			FALSE	WT			11674		Aldoa	-0.490004	1.32704			TRUE	Null			67048		Vma21	0.391886	1.49087			TRUE	Mplus			382038		Urb2	0.642845		2.4566		TRUE	M
67437		Ssr3	0.252858	1.18305			FALSE	WT			16800		Arhgef2	-0.491259	2.50119			TRUE	Null			13486		Dr1	0.391799	1.91416			TRUE	Mplus			74016		Phf19	0.641741		1.06671		TRUE	M
12505		Cd44	0.252355	1.40011			FALSE	WT			13200		Ddost	-0.491278	1.70786			TRUE	Null			104479		Ccdc117	0.391743	1.20805			TRUE	Mplus			66185		Virma	0.640019		2.12623		TRUE	M
65114		Vps35	0.241913	1.04364			FALSE	WT			68728		Trp53inp2	-0.49141	1.62457			TRUE	Null			15183		Hdac3	0.391372	1.64339			TRUE	Mplus			227399		Ppip5k2	0.639727		2.23737		TRUE	M
19052		Ppp2ca	0.22612	1.00714			FALSE	WT			216154		Med16	-0.492212	1.07222			TRUE	Null			20842		Stag1	0.390789	1.52582			TRUE	Mplus			320727		Ipo8	0.639343		2.25068		TRUE	M
11928		Atp1a1	0.221337	1.02336			FALSE	WT			108767		Pnrc1	-0.494102	1.42223			TRUE	Null			171170		Mbnl3	0.390093	2.05132			TRUE	Mplus			72033		Tsc22d2	0.639229		1.86287		TRUE	M
18458		Pabpc1	0.218396	1.04961			FALSE	WT			11757		Prdx3	-0.494898	1.47026			TRUE	Null			67973		Mphosph10	0.389864	1.20093			TRUE	Mplus			218100		Zfp322a	0.638514		1.15289		TRUE	M
192662		Arhgdia	-0.204993	1.01643			FALSE	WT			192192		Shkbp1	-0.494976	1.35039			TRUE	Null			433224		Gm5512	0.389703	1.05628			TRUE	Mplus			434197		Fam169b	0.637601		1.42238		TRUE	M
52588		Tspan14	-0.225296	1.03077			FALSE	WT			56357		Ivd	-0.495181	1.40961			TRUE	Null			227399		Ppip5k2	0.389511	1.13462			TRUE	Mplus			19360		Rad50	0.63739		1.92569		TRUE	M
19192		Psme3	-0.238877	1.10709			FALSE	WT			101568		Vrk3	-0.495904	1.59061			TRUE	Null			65020		Zfp110	0.388764	1.39223			TRUE	Mplus			67050		Nkap	0.63717		2.20996		TRUE	M
78928		Pigt	-0.241294	1.11335			FALSE	WT			18230		Nxn	-0.496169	1.11911			TRUE	Null			117198		Ivns1abp	0.388484	1.6188			TRUE	Mplus			66602		Oip5os1	0.636957		1.43518		TRUE	M
17218		Mcm5	-0.247738	1.03105			FALSE	WT			67151		Psmd9	-0.496267	1.21825			TRUE	Null			104732		Tedc1	0.388307	1.03561			TRUE	Mplus			78618		Acap2	0.636662		2.19904		TRUE	M
432508		Cpsf6	-0.252775	1.06036			FALSE	WT			15212		Hexb	-0.496297	1.82356			TRUE	Null			268882		Fbxo45	0.387941	1.6684			TRUE	Mplus			17158		Man2a1	0.636156		2.26759		TRUE	M
433256		Acsl5	-0.253678	1.0707			FALSE	WT			224132		Slc49a4	-0.496929	1.24134			TRUE	Null			108671		Dnajc9	0.387508	1.45051			TRUE	Mplus			70408		Polr3f	0.635329		1.80075		TRUE	M
20851		Stat5b	-0.255679	1.05193			FALSE	WT			229841		Cenpe	-0.498121	1.19775			TRUE	Null			328110		Prpf39	0.387267	1.10247			TRUE	Mplus			101739		Psip1	0.634852		3.27558		TRUE	M
19291		Purb	-0.25793	1.2273			FALSE	WT			235606		Apeh	-0.49906	1.46891			TRUE	Null			17973		Nck1	0.387079	1.33945			TRUE	Mplus			14265		Fmr1	0.634685		2.12773		TRUE	M
22185		U2af2	-0.258408	1.07769			FALSE	WT			24001		Tiam2	-0.499179	1.12462			TRUE	Null			17085		Ly9	0.386973	1.26037			TRUE	Mplus			74470		Cep72	0.633987		1.22143		TRUE	M
225049		Ttc7	-0.261343	1.21965			FALSE	WT			19141		Lgmn	-0.499289	1.19076			TRUE	Null			66442		Spc25	0.38603	1.06283			TRUE	Mplus			225115		Svil	0.633813		1.71187		TRUE	M
71902		Cand1	-0.264077	1.01424			FALSE	WT			66147		Necap2	-0.499387	2.49747			TRUE	Null			26395		Map2k1	0.385421	2.02327			TRUE	Mplus			15902		Id2	0.633372		1.52548		TRUE	M
214987		Chtf8	-0.265755	1.35915			FALSE	WT			11769		Ap1s1	-0.499893	1.15011			TRUE	Null			73288		Vps50	0.385111	1.2294			TRUE	Mplus			212679		Mars2	0.633103		1.53573		TRUE	M
17346		Mknk1	-0.267765	1.01254			FALSE	WT			11758		Prdx6	-0.500223	1.36676			TRUE	Null			14538		Gcnt2	0.384802	1.12854			TRUE	Mplus			107094		Rrp12	0.63275		2.21625		TRUE	M
21429		Ubtf	-0.268128	1.18205			FALSE	WT			76510		Trappc9	-0.501391	1.36981			TRUE	Null			67471		Gpatch1	0.384563	1.04447			TRUE	Mplus			60534		Fancg	0.632454		2.05769		TRUE	M
108911		Rcc2	-0.27136	1.35834			FALSE	WT			54630		Prickle3	-0.501733	1.28874			TRUE	Null			69976		Galk2	0.384469	1.1281			TRUE	Mplus			329260		Dennd1b	0.631696		2.16531		TRUE	M
17220		Mcm7	-0.274008	1.17695			FALSE	WT			270151		Nlrx1	-0.501793	1.23335			TRUE	Null			270166		Clpx	0.384424	1.7007			TRUE	Mplus			74148		Cluh	0.631595		1.59301		TRUE	M
233900		Rnf40	-0.274052	1.02889			FALSE	WT			72119		Tpx2	-0.501882	1.70881			TRUE	Null			70238		Rnf168	0.383306	1.67667			TRUE	Mplus			21815		Tgif1	0.631577		1.69702		TRUE	M
224619		Traf7	-0.277301	1.27013			FALSE	WT			227659		Slc2a6	-0.501983	1.27179			TRUE	Null			56095		Ftsj3	0.383219	1.55842			TRUE	Mplus			74570		Zkscan1	0.631535		1.59945		TRUE	M
70099		Smc4	-0.279583	1.32791			FALSE	WT			16803		Lbp	-0.502057	1.16566			TRUE	Null			26433		Plod3	0.383146	1.41455			TRUE	Mplus			108686		Ccdc88a	0.63144		1.70377		TRUE	M
20182		Rxrb	-0.281361	1.1923			FALSE	WT			12915		Atf6b	-0.503511	2.61524			TRUE	Null			18571		Pdcd6ip	0.38267	2.06762			TRUE	Mplus			73122		Tgfbrap1	0.631365		1.38323		TRUE	M
15260		Hira	-0.283764	1.06317			FALSE	WT			27403		Abca7	-0.504572	1.79302			TRUE	Null			27223		Trp53bp1	0.38256	1.26311			TRUE	Mplus			100042165		Thoc2l	0.630962		1.31868		TRUE	M
19707		Reps1	-0.286658	1.1362			FALSE	WT			52502		Carhsp1	-0.504894	2.11479			TRUE	Null			216161		Sbno2	0.381653	1.19437			TRUE	Mplus			77532		Jrkl	0.630893		1.32333		TRUE	M
74322		Cxxc1	-0.286887	1.0707			FALSE	WT			26569		Slc27a4	-0.506174	2.32736			TRUE	Null			108116		Slco3a1	0.381247	1.27169			TRUE	Mplus			226407		Rab3gap1	0.630398		2.09023		TRUE	M
11518		Add1	-0.288403	1.29323			FALSE	WT			114143		Atp6v0b	-0.506739	1.12711			TRUE	Null			50497		Hspa14	0.380342	1.64683			TRUE	Mplus			70568		Cpne3	0.630386		1.54417		TRUE	M
72567		Bclaf1	-0.288774	1.01482			FALSE	WT			11512		Adcy6	-0.50727	1.11322			TRUE	Null			14025		Bcl11a	0.380104	1.52761			TRUE	Mplus			24061		Smc1a	0.62995		3.85025		TRUE	M
56399		Akap8	-0.289498	1.15717			FALSE	WT			320678		Iffo1	-0.507544	1.05038			TRUE	Null			101540		Prkd2	0.380046	2.08139			TRUE	Mplus			67785		Zmym4	0.629719		1.67637		TRUE	M
101943		Sf3b3	-0.290437	1.04431			FALSE	WT			20591		Kdm5c	-0.508364	1.2076			TRUE	Null			54153		Rasa4	0.379926	1.03908			TRUE	Mplus			235682		Zfp445	0.629457		1.994		TRUE	M
170737		Znrf1	-0.292767	1.25404			FALSE	WT			19126		Prom1	-0.508857	1.54774			TRUE	Null			18479		Pak1	0.378418	1.33723			TRUE	Mplus			76901		Jade2	0.629353		1.8058		TRUE	M
17865		Mybl2	-0.293059	1.19241			FALSE	WT			234730		Fcsk	-0.509175	1.11131			TRUE	Null			269639		Zfp512	0.378045	1.22441			TRUE	Mplus			237339		L3mbtl3	0.629023		1.02829		TRUE	M
13728		Mark2	-0.293532	1.0157			FALSE	WT			320435		Rinl	-0.509301	1.83506			TRUE	Null			13682		Eif4a2	0.377691	1.02053			TRUE	Mplus			50850		Spast	0.628947		3.58218		TRUE	M
69232		Qrich1	-0.293678	1.17371			FALSE	WT			68891		Cd177	-0.50966	1.65677			TRUE	Null			27357		Gyg	0.377067	1.12187			TRUE	Mplus			14042		Ext1	0.62878		2.18262		TRUE	M
13018		Ctcf	-0.301471	1.43183			FALSE	WT			21881		Tkt	-0.509899	2.58608			TRUE	Null			67489		Ap4b1	0.376896	1.07282			TRUE	Mplus			103537		Mbtd1	0.628638		1.56412		TRUE	M
72674		Adipor1	-0.303971	1.02542			FALSE	WT			77106		Tmem181a	-0.510478	1.34105			TRUE	Null			56459		Sae1	0.375835	1.27914			TRUE	Mplus			98999		Znfx1	0.628554		1.24846		TRUE	M
213895		Bms1	-0.305456	1.01074			FALSE	WT			14751		Gpi1	-0.510737	2.27967			TRUE	Null			226432		Ipo9	0.375556	1.11522			TRUE	Mplus			56404		Trip4	0.628362		2.93986		TRUE	M
11652		Akt2	-0.307624	1.35994			FALSE	WT			106840		Unc119b	-0.510743	1.12772			TRUE	Null			13382		Dld	0.375498	1.54657			TRUE	Mplus			20515		Slc20a1	0.627925		2.86119		TRUE	M
74096		Hvcn1	-0.308044	1.32006			FALSE	WT			207740		Ubald1	-0.510939	1.59799			TRUE	Null			67979		Atad1	0.375397	1.87142			TRUE	Mplus			59079		Erbin	0.627461		1.55661		TRUE	M
12445		Ccnd3	-0.309265	1.03022			FALSE	WT			50880		Scly	-0.513404	1.47608			TRUE	Null			107684		Coro2a	0.374511	1.46993			TRUE	Mplus			70699		Nup205	0.627449		2.5283		TRUE	M
81630		Zbtb22	-0.309782	1.0347			FALSE	WT			57912		Cdc42se1	-0.514099	2.32342			TRUE	Null			106143		Cggbp1	0.374399	2.38169			TRUE	Mplus			213056		Fam126b	0.627391		1.09958		TRUE	M
74351		Ddx23	-0.314928	1.09672			FALSE	WT			232449		Dera	-0.514581	1.30681			TRUE	Null			71801		Plekhf2	0.373546	1.74928			TRUE	Mplus			238074		Gm4928	0.62681		1.17559		TRUE	M
67382		Brd3	-0.314982	1.31609			FALSE	WT			103236		Csnk1g2	-0.515086	2.7126			TRUE	Null			94221		Gopc	0.373382	1.17946			TRUE	Mplus			331623		Bend3	0.6267		1.22933		TRUE	M
21991		Tpi1	-0.317627	1.00466			FALSE	WT			21355		Tap2	-0.516319	1.77575			TRUE	Null			109263		Rlf	0.372542	1.06728			TRUE	Mplus			231464		Cnot6l	0.626442		1.23669		TRUE	M
114896		Afg3l1	-0.31879	1.01318			FALSE	WT			52588		Tspan14	-0.517233	3.39788			TRUE	Null			18583		Pde7a	0.372478	1.02056			TRUE	Mplus			28135		Cep63	0.626432		1.87778		TRUE	M
110355		Grk2	-0.320496	1.81239			FALSE	WT			18810		Plec	-0.517684	1.15305			TRUE	Null			18685		Phtf1	0.371514	1.1488			TRUE	Mplus			67291		Ccdc137	0.626265		2.05769		TRUE	M
16801		Arhgef1	-0.322411	1.79314			FALSE	WT			83669		Wdr6	-0.518557	1.04132			TRUE	Null			67074		Mon2	0.371034	1.03325			TRUE	Mplus			56095		Ftsj3	0.625948		2.93044		TRUE	M
74427		Eaf1	-0.324504	1.21914			FALSE	WT			20638		Snrpb	-0.518659	1.67704			TRUE	Null			66249		Pno1	0.37037	1.00929			TRUE	Mplus			76457		Ccdc134	0.625622		1.77921		TRUE	M
26403		Map3k11	-0.324615	1.09792			FALSE	WT			217304		Cd300lb	-0.518776	1.67669			TRUE	Null			74182		Gpcpd1	0.370282	1.59423			TRUE	Mplus			268566		Gphn	0.625042		1.85651		TRUE	M
20624		Eftud2	-0.325476	1.33503			FALSE	WT			14151		Fech	-0.519286	1.626			TRUE	Null			67102		D16Ertd472e	0.370268	1.27908			TRUE	Mplus			11569		Aebp2	0.624902		3.31085		TRUE	M
59031		Chst12	-0.326009	1.06204			FALSE	WT			21894		Tln1	-0.520209	1.08472			TRUE	Null			16541		Napsa	0.370191	1.49087			TRUE	Mplus			192786		Rapgef6	0.624467		1.13776		TRUE	M
14057		Sfxn1	-0.326832	1.53124			FALSE	WT			80986		Ckap2	-0.520452	1.52587			TRUE	Null			108155		Ogt	0.369391	1.48039			FALSE	Mplus			20403		Itsn2	0.623771		1.24032		TRUE	M
14123		Fbrs	-0.327478	1.06426			FALSE	WT			12483		Cd22	-0.520775	1.03711			TRUE	Null			79264		Krit1	0.368939	1.39194			FALSE	Mplus			19355		Rad1	0.622858		1.05598		TRUE	M
212999		Tnpo2	-0.328116	1.03943			FALSE	WT			18010		Neu1	-0.521199	1.60824			TRUE	Null			226016		Abhd17b	0.368633	1.14033			FALSE	Mplus			382252		Bclaf3	0.622857		1.63817		TRUE	M
56218		Patz1	-0.329862	1.33398			FALSE	WT			81630		Zbtb22	-0.522161	2.20702			TRUE	Null			13542		Dvl1	0.368381	1.29471			FALSE	Mplus			64602		Ireb2	0.622458		2.33927		TRUE	M
252870		Usp7	-0.330426	1.09917			FALSE	WT			14768		Lancl1	-0.522187	1.06426			TRUE	Null			68151		Wls	0.368274	1.82131			FALSE	Mplus			12363		Casp4	0.622292		1.63664		TRUE	M
217337		Srp68	-0.330471	1.11846			FALSE	WT			70209		Tmem143	-0.522685	1.20565			TRUE	Null			56348		Hsd17b12	0.367118	1.08802			FALSE	Mplus			224139		Golgb1	0.621927		1.26503		TRUE	M
227298		Retreg2	-0.331473	1.11627			FALSE	WT			74616		Scrn3	-0.523552	1.12804			TRUE	Null			66882		Bzw1	0.367061	2.92291			FALSE	Mplus			269033		4930503L19Rik	0.621838		1.55703		TRUE	M
74203		Eif4enif1	-0.332167	1.45867			FALSE	WT			11837		Rplp0	-0.524466	1.69092			TRUE	Null			27999		Fam3c	0.366101	1.25504			FALSE	Mplus			93736		Aff4	0.621758		1.04815		TRUE	M
56453		Mbtps1	-0.332808	1.04927			FALSE	WT			14733		Gpc1	-0.525386	1.86475			TRUE	Null			57438		Marchf7	0.364353	1.16792			FALSE	Mplus			20843		Stag2	0.621328		2.97772		TRUE	M
215632		Psd4	-0.334339	1.13387			FALSE	WT			100043121		Gm10175	-0.525641	1.2113			TRUE	Null			72515		Wdr43	0.364087	1.62408			FALSE	Mplus			16211		Kpnb1	0.620836		2.41161		TRUE	M
27399		Ip6k1	-0.335335	1.13181			FALSE	WT			22041		Trf	-0.526331	1.61178			TRUE	Null			13017		Ctbp2	0.363772	1.12391			FALSE	Mplus			76626		Msi2	0.620462		1.16152		TRUE	M
192196		Luc7l2	-0.336473	1.83427			FALSE	WT			12798		Cnn2	-0.526772	1.80712			TRUE	Null			52202		Rbm34	0.363678	1.23703			FALSE	Mplus			214444		Cdk5rap2	0.620246		1.19306		TRUE	M
11429		Aco2	-0.33806	1.1997			FALSE	WT			216859		Acap1	-0.528275	2.45745			TRUE	Null			22130		Ttf1	0.36361	1.00877			FALSE	Mplus			13138		Dag1	0.620223		1.18599		TRUE	M
20807		Srf	-0.338202	1.11687			FALSE	WT			18550		Furin	-0.528571	2.20075			TRUE	Null			110006		Gusb	0.363537	1.9847			FALSE	Mplus			239985		Arid1b	0.620075		1.21039		TRUE	M
67041		Oxct1	-0.340601	1.05685			FALSE	WT			51944		Knstrn	-0.528592	2.17964			TRUE	Null			210766		Brcc3	0.363233	1.35682			FALSE	Mplus			269470		Wdr3	0.619059		3.31634		TRUE	M
106039		Gga1	-0.340905	1.6556			FALSE	WT			381201		Ap5b1	-0.529959	1.19745			TRUE	Null			27057		Ncoa4	0.363119	1.45146			FALSE	Mplus			66771		Gid4	0.617758		2.5952		TRUE	M
11947		Atp5b	-0.341451	1.99961			FALSE	WT			100182		Akna	-0.530158	1.51535			TRUE	Null			16784		Lamp2	0.362927	1.60783			FALSE	Mplus			20288		Msr1	0.617354		1.38844		TRUE	M
231327		Ppat	-0.341741	1.04364			FALSE	WT			66881		Pcyox1	-0.530452	1.46891			TRUE	Null			233802		Thumpd1	0.362623	1.58869			FALSE	Mplus			58186		Rad18	0.617109		1.61186		TRUE	M
106952		Arap3	-0.343104	1.32456			FALSE	WT			100503394		Gm17494	-0.531102	1.75997			TRUE	Null			66964		Golt1b	0.361702	1.24434			FALSE	Mplus			338349		Cntln	0.616689		1.61441		TRUE	M
21858		Timp2	-0.343611	1.23281			FALSE	WT			75007		Mindy1	-0.531973	1.29202			TRUE	Null			235559		Topbp1	0.361636	1.1763			FALSE	Mplus			74340		Ahcyl2	0.616228		2.26251		TRUE	M
230935		Dnajc11	-0.347191	1.10409			FALSE	WT			11972		Atp6v0d1	-0.53249	1.95699			TRUE	Null			72047		Ddx42	0.360628	2.05388			FALSE	Mplus			17997		Nedd1	0.615855		2.01293		TRUE	M
78830		Slc25a12	-0.347333	1.20184			FALSE	WT			66126		Elof1	-0.533376	1.58538			TRUE	Null			67544		Fam120b	0.359784	1.31386			FALSE	Mplus			76220		6530402F18Rik	0.615828		1.9496		TRUE	M
192678		Rassf3	-0.348127	1.14256			FALSE	WT			28064		Yipf3	-0.533633	1.54691			TRUE	Null			21453		Tcof1	0.358233	1.4882			FALSE	Mplus			66505		Zmynd11	0.615137		1.9326		TRUE	M
55979		Agpat1	-0.349763	1.28899			FALSE	WT			16010		Igfbp4	-0.533961	1.85892			TRUE	Null			52715		Ccdc43	0.357636	1.04944			FALSE	Mplus			399568		Cdin1	0.615088		1.17946		TRUE	M
19079		Prkab1	-0.349888	1.2484			FALSE	WT			22761		Zfpm1	-0.534072	1.24467			TRUE	Null			17128		Smad4	0.35724	1.66834			FALSE	Mplus			60530		Fignl1	0.614821		4.04164		TRUE	M
224742		Abcf1	-0.350031	1.46079			FALSE	WT			67689		Aldh3b1	-0.534346	1.38431			TRUE	Null			14420		Galc	0.357089	1.244			FALSE	Mplus			211550		Tifa	0.614755		1.87073		TRUE	M
17215		Mcm3	-0.350257	1.58438			FALSE	WT			12333		Capn1	-0.53495	2.34277			TRUE	Null			224111		Ubxn7	0.356906	1.03758			FALSE	Mplus			24071		Synj2bp	0.614365		2.38809		TRUE	M
234366		Gatad2a	-0.350423	1.72988			FALSE	WT			20102		Rps4x	-0.534982	1.23057			TRUE	Null			19364		Rad51d	0.356885	1.39802			FALSE	Mplus			80912		Pum1	0.613758		2.71483		TRUE	M
12193		Zfp36l2	-0.350573	1.33946			FALSE	WT			269717		Orai2	-0.535092	2.04397			TRUE	Null			268996		Ss18	0.356653	2.03693			FALSE	Mplus			270669		Mbtps2	0.613592		1.44239		TRUE	M
51786		Cpsf2	-0.350761	1.13195			FALSE	WT			73988		4930438A08Rik	-0.535296	1.55655			TRUE	Null			12633		Cflar	0.35655	1.393			FALSE	Mplus			214345		Lrrc1	0.613491		1.04631		TRUE	M
101358		Fbxl14	-0.350971	1.84536			FALSE	WT			207728		Pde2a	-0.536718	1.49292			TRUE	Null			101867		Rrp8	0.356544	1.15598			FALSE	Mplus			56217		Pals1	0.613008		1.59885		TRUE	M
67028		2610002M06Rik	-0.351156	1.04528			FALSE	WT			78830		Slc25a12	-0.537295	2.31663			TRUE	Null			327762		Dna2	0.3556	1.52233			FALSE	Mplus			16468		Jarid2	0.612505		2.31924		TRUE	M
20737		Spn	-0.352	1.47047			FALSE	WT			15107		Hadh	-0.53779	1.15672			TRUE	Null			14682		Gnaq	0.355011	1.60618			FALSE	Mplus			72997		Kantr	0.612288		1.01771		TRUE	M
232811		Kmt5c	-0.352127	1.19557			FALSE	WT			11689		Alox5	-0.537813	2.39801			TRUE	Null			20588		Smarcc1	0.354792	1.00567			FALSE	Mplus			211978		Zfyve26	0.612207		1.00986		TRUE	M
12412		Cbx1	-0.352258	1.0261			FALSE	WT			228875		Slc35c2	-0.537863	2.04051			TRUE	Null			18139		Zfp638	0.354756	1.36682			FALSE	Mplus			101476		Plekha1	0.612098		2.13765		TRUE	M
116871		Mta3	-0.354108	1.07021			FALSE	WT			14043		Ext2	-0.538942	1.57716			TRUE	Null			217869		Eif5	0.353885	1.66745			FALSE	Mplus			224105		Pak2	0.611561		2.33056		TRUE	M
228866		Pcif1	-0.354408	1.40693			FALSE	WT			102566		Ano10	-0.539055	2.3036			TRUE	Null			56321		Aatf	0.353874	1.27751			FALSE	Mplus			67886		Camsap2	0.61154		1.39148		TRUE	M
68188		Sympk	-0.354536	1.44779			FALSE	WT			59031		Chst12	-0.539545	2.18546			TRUE	Null			20658		Son	0.353132	1.65447			FALSE	Mplus			74164		Nfx1	0.61152		1.64776		TRUE	M
71766		Raver1	-0.35455	1.14811			FALSE	WT			67247		Mtarc2	-0.540089	1.26202			TRUE	Null			74838		Naa15	0.353065	1.39743			FALSE	Mplus			109880		Braf	0.611326		1.05598		TRUE	M
56809		Gmeb1	-0.354864	1.02107			FALSE	WT			20501		Slc16a1	-0.540907	2.06918			TRUE	Null			214498		Cdc73	0.352819	1.62908			FALSE	Mplus			668548		Gm9234	0.611208		1.06996		TRUE	M
12915		Atf6b	-0.356948	1.6561			FALSE	WT			16801		Arhgef1	-0.541636	3.47981			TRUE	Null			102247		Gpat4	0.352619	1.41402			FALSE	Mplus			77048		Cep83	0.610776		2.70077		TRUE	M
232947		Ppp1r37	-0.360741	1.08258			FALSE	WT			11744		Anxa11	-0.541645	1.33864			TRUE	Null			20515		Slc20a1	0.35247	1.28953			FALSE	Mplus			214498		Cdc73	0.610762		3.15582		TRUE	M
23871		Ets1	-0.361874	1.49198			FALSE	WT			71817		Tmem50a	-0.541761	1.47434			TRUE	Null			12611		Cebpg	0.351584	1.21837			FALSE	Mplus			75292		Prkd3	0.610709		1.95613		TRUE	M
99375		Cul4a	-0.362629	1.04463			FALSE	WT			73174		Tbkbp1	-0.541998	1.9435			TRUE	Null			74185		Gbe1	0.351478	1.5878			FALSE	Mplus			16798		Lats1	0.609879		1.32211		TRUE	M
223697		Sun2	-0.362914	1.57421			FALSE	WT			100504925		NA	-0.54239	1.28611			TRUE	Null			326622		Upf2	0.351268	1.44039			FALSE	Mplus			15024		H2-T10	0.609074		1.4079		TRUE	M
66943		Slc66a2	-0.363871	1.2057			FALSE	WT			12215		Bsg	-0.54242	1.7388			TRUE	Null			268749		Rnf31	0.350984	1.16498			FALSE	Mplus			18044		Nfya	0.608008		2.65339		TRUE	M
224697		Adamts10	-0.364186	1.10521			FALSE	WT			212398		Frat2	-0.542571	1.42409			TRUE	Null			15162		Hck	0.350873	1.12254			FALSE	Mplus			264064		Cdk8	0.607839		1.81684		TRUE	M
66905		Plin3	-0.364551	1.01345			FALSE	WT			68089		Arpc4	-0.542776	1.35762			TRUE	Null			11886		Asah1	0.350447	1.2806			FALSE	Mplus			93762		Smarca5	0.607607		2.94529		TRUE	M
21849		Trim28	-0.365813	1.76655			FALSE	WT			13805		Eng	-0.543631	1.52003			TRUE	Null			52120		Hgsnat	0.349325	1.53193			FALSE	Mplus			232406		BC035044	0.606872		2.63227		TRUE	M
66923		Pbrm1	-0.365943	1.01482			FALSE	WT			231672		Fbxw8	-0.544555	1.34952			TRUE	Null			74256		Cyld	0.349066	1.38867			FALSE	Mplus			73469		Rnf38	0.606867		1.72216		TRUE	M
13046		Celf1	-0.366626	1.34836			FALSE	WT			13134		Dach1	-0.545905	1.10281			TRUE	Null			108058		Camk2d	0.348981	1.0021			FALSE	Mplus			320129		Grk3	0.606253		1.17559		TRUE	M
20924		Supt5	-0.367966	1.26709			FALSE	WT			23945		Mgll	-0.546584	1.10789			TRUE	Null			104184		Blmh	0.348776	1.33761			FALSE	Mplus			140481		Man2a2	0.60613		1.23312		TRUE	M
56275		Rbm14	-0.368215	1.4094			FALSE	WT			70310		Plscr3	-0.547309	1.43809			TRUE	Null			107823		Nsd2	0.348595	1.28262			FALSE	Mplus			100043772		Zfp850	0.605256		1.1191		TRUE	M
71807		Tars2	-0.36938	1.02551			FALSE	WT			223723		Ttll12	-0.547469	1.20722			TRUE	Null			55935		Fnbp4	0.347835	1.72925			FALSE	Mplus			98488		Gtf3c3	0.605145		1.3612		TRUE	M
72722		Fam98a	-0.37105	1.13465			TRUE	WT			20363		Selenop	-0.548066	1.6943			TRUE	Null			667250		Gm12657	0.347788	1.50386			FALSE	Mplus			192157		Socs7	0.605016		2.55485		TRUE	M
53945		Slc40a1	-0.371267	1.08866			TRUE	WT			353047		Plekhm1	-0.54811	1.56384			TRUE	Null			26425		Nubp1	0.346774	1.15073			FALSE	Mplus			16452		Jak2	0.604815		2.80705		TRUE	M
53860		Septin9	-0.372984	2.05089			TRUE	WT			230721		Pabpc4	-0.548145	2.39145			TRUE	Null			328833		Treml2	0.34618	1.28944			FALSE	Mplus			12725		Clcn3	0.604757		1.37915		TRUE	M
18550		Furin	-0.375805	1.43627			TRUE	WT			17207		Mcf2l	-0.549822	1.0329			TRUE	Null			19645		Rb1	0.34505	1.079			FALSE	Mplus			72183		Snx6	0.60446		3.06231		TRUE	M
228913		Zfp217	-0.375988	1.14802			TRUE	WT			270084		Lpcat2	-0.550158	1.07685			TRUE	Null			14155		Fem1b	0.34478	1.24162			FALSE	Mplus			227094		Nemp2	0.604358		1.55765		TRUE	M
230908		Tardbp	-0.379296	1.8165			TRUE	WT			19769		Rit1	-0.550391	1.46568			TRUE	Null			19654		Rbm6	0.344208	1.08809			FALSE	Mplus			15159		Hccs	0.603795		1.97462		TRUE	M
17354		Mllt10	-0.379811	1.32211			TRUE	WT			94067		Mrpl43	-0.551249	1.12462			TRUE	Null			66131		Tipin	0.344192	1.02695			FALSE	Mplus			68026		Pclaf	0.603527		2.16075		TRUE	M
23983		Pcbp1	-0.380615	1.31784			TRUE	WT			330192		Vps37b	-0.551673	1.98709			TRUE	Null			98415		Nucks1	0.343147	1.52321			FALSE	Mplus			26920		Cntrl	0.603467		1.21176		TRUE	M
12359		Cat	-0.381415	1.5518			TRUE	WT			68505		Vps51	-0.551784	1.97084			TRUE	Null			76740		Efr3a	0.343115	1.58007			FALSE	Mplus			78781		Zc3hav1	0.603125		1.24914		TRUE	M
103236		Csnk1g2	-0.3819	1.91073			TRUE	WT			20469		Sipa1	-0.552769	2.8772			TRUE	Null			108737		Oxsr1	0.343057	1.7412			FALSE	Mplus			74493		Tnks2	0.602297		2.73344		TRUE	M
68767		Washc1	-0.382835	1.30364			TRUE	WT			66090		Ypel3	-0.553184	1.18301			TRUE	Null			18733		Pirb	0.342537	1.31404			FALSE	Mplus			226442		Zfp281	0.60202		2.81218		TRUE	M
66394		Nosip	-0.383178	1.56399			TRUE	WT			73218		Sppl2b	-0.553731	1.47918			TRUE	Null			229211		Acad9	0.3422	1.27914			FALSE	Mplus			71718		Telo2	0.601592		1.94289		TRUE	M
22225		Usp5	-0.383735	1.54304			TRUE	WT			11749		Anxa6	-0.557941	2.9483			TRUE	Null			30960		Vapa	0.340344	1.63465			FALSE	Mplus			227331		Gigyf2	0.601067		2.38921		TRUE	M
21379		Tbrg4	-0.386136	1.58065			TRUE	WT			223970		Rmi2	-0.55893	1.56339			TRUE	Null			14815		Nr3c1	0.339104	1.25418			FALSE	Mplus			17688		Msh6	0.601014		2.3673		TRUE	M
12576		Cdkn1b	-0.386872	1.63353			TRUE	WT			93747		Echs1	-0.559082	1.97209			TRUE	Null			214627		Tent4b	0.337782	1.01693			FALSE	Mplus			67229		Prpf18	0.600853		3.17961		TRUE	M
78894		Aacs	-0.387684	1.33627			TRUE	WT			112406		Egln2	-0.559631	1.39394			TRUE	Null			625054		Gm6548	0.337293	1.36796			FALSE	Mplus			109113		Uhrf2	0.600739		2.93722		TRUE	M
100608		Noc4l	-0.388591	1.07271			TRUE	WT			23917		Impdh1	-0.559924	2.33901			TRUE	Null			28109		Nopchap1	0.336637	1.71563			FALSE	Mplus			110119		Mpi	0.600619		1.52551		TRUE	M
14154		Fem1a	-0.388792	1.44382			TRUE	WT			58996		Arhgap23	-0.561605	2.41661			TRUE	Null			12462		Cct3	0.336395	1.34118			FALSE	Mplus			18140		Uhrf1	0.600575		2.61823		TRUE	M
268564		Zbtb1	-0.388815	1.04649			TRUE	WT			100503578		NA	-0.562358	1.70142			TRUE	Null			110809		Srsf1	0.336306	2.10664			FALSE	Mplus			244059		Chd2	0.599433		1.79208		TRUE	M
98193		Dcaf8	-0.389848	1.78422			TRUE	WT			22378		Wbp2	-0.562985	2.69172			TRUE	Null			73825		Ppp1r21	0.335239	1.46605			FALSE	Mplus			30935		Tor3a	0.599184		1.67637		TRUE	M
78656		Brd8	-0.390839	1.34567			TRUE	WT			68475		Ssna1	-0.563766	1.28145			TRUE	Null			226144		Erlin1	0.334737	1.8028			FALSE	Mplus			252875		Mios	0.59892		1.47216		TRUE	M
67177		Cdt1	-0.391673	1.55497			TRUE	WT			67078		Pgp	-0.564667	1.02234			TRUE	Null			80750		N4bp1	0.334579	1.20928			FALSE	Mplus			213827		Arcn1	0.598799		1.14654		TRUE	M
20877		Aurkb	-0.392472	1.90436			TRUE	WT			54397		Ppt2	-0.564967	1.66277			TRUE	Null			16452		Jak2	0.334365	1.26037			FALSE	Mplus			70238		Rnf168	0.598736		2.87818		TRUE	M
99412		Golga2	-0.393734	1.52049			TRUE	WT			19724		Rfx1	-0.565736	1.36578			TRUE	Null			68059		Tm9sf2	0.334128	2.08659			FALSE	Mplus			15357		Hmgcr	0.598514		1.90206		TRUE	M
19216		Ptger1	-0.393746	1.34106			TRUE	WT			67898		Pef1	-0.566137	1.86475			TRUE	Null			16412		Itgb1	0.333928	1.74535			FALSE	Mplus			236792		Mmgt1	0.598458		2.64663		TRUE	M
216859		Acap1	-0.395019	1.69032			TRUE	WT			20788		Srebf2	-0.566158	1.67497			TRUE	Null			20823		Ssb	0.333922	1.3438			FALSE	Mplus			109333		Pkn2	0.598276		1.87082		TRUE	M
217127		Kat7	-0.395935	1.19895			TRUE	WT			381605		Tbc1d2	-0.566513	1.11131			TRUE	Null			20491		Sla	0.333806	1.30823			FALSE	Mplus			23856		Dido1	0.598029		1.37733		TRUE	M
12523		Cd84	-0.398002	1.8634			TRUE	WT			231821		Adap1	-0.566776	1.95484			TRUE	Null			74252		Armc1	0.333529	1.16333			FALSE	Mplus			433864		Nom1	0.597911		2.62998		TRUE	M
56055		Gtpbp2	-0.401192	1.79442			TRUE	WT			51789		Tnk2	-0.567028	1.7443			TRUE	Null			66092		Ghitm	0.333031	1.98736			FALSE	Mplus			19766		Ripk1	0.5973		2.25659		TRUE	M
74142		Lonp1	-0.402391	1.6943			TRUE	WT			23802		Amfr	-0.568189	1.84242			TRUE	Null			71955		Ist1	0.332741	1.13021			FALSE	Mplus			106583		Scaf8	0.596919		1.59565		TRUE	M
30928		Zbtb18	-0.40697	1.32272			TRUE	WT			67326		1700037H04Rik	-0.56826	1.19295			TRUE	Null			19687		Rfc1	0.332358	1.12134			FALSE	Mplus			66854		Trim35	0.596685		2.96111		TRUE	M
108995		Tbc1d10c	-0.408621	1.06033			TRUE	WT			71941		Cars2	-0.568993	1.3337			TRUE	Null			329777		Pigk	0.332194	1.26603			FALSE	Mplus			231452		Sdad1	0.596143		2.39153		TRUE	M
15115		Hars	-0.408814	1.20719			TRUE	WT			74048		Vsir	-0.569353	2.87562			TRUE	Null			68904		Abhd13	0.332016	1.16334			FALSE	Mplus			214627		Tent4b	0.595786		2.20971		TRUE	M
68058		Chd1l	-0.409521	1.56514			TRUE	WT			211228		Lrrc25	-0.569809	1.18166			TRUE	Null			12727		Clcn4	0.331975	1.33921			FALSE	Mplus			227525		Dclre1c	0.595521		1.43099		TRUE	M
14719		Got2	-0.410803	1.63528			TRUE	WT			69051		Pycr2	-0.569901	1.8513			TRUE	Null			22234		Ugcg	0.331522	1.52866			FALSE	Mplus			21841		Tia1	0.595479		2.42519		TRUE	M
12371		Casp9	-0.411961	1.29024			TRUE	WT			107769		Tm6sf1	-0.570732	1.38819			TRUE	Null			16886		Limk2	0.331397	1.17252			FALSE	Mplus			70533		Btf3l4	0.595417		1.71718		TRUE	M
230514		Leprot	-0.412289	1.52986			TRUE	WT			12696		Cirbp	-0.571607	1.28209			TRUE	Null			104721		Ddx1	0.330579	1.21102			FALSE	Mplus			353187		Nr1d2	0.59528		1.29485		TRUE	M
101861		Ints4	-0.41274	1.12893			TRUE	WT			68970		Dcaf12	-0.571873	3.53198			TRUE	Null			192193		Edem1	0.330469	1.59492			FALSE	Mplus			56200		Ddx21	0.59444		2.77872		TRUE	M
245877		Map7d1	-0.412743	1.46521			TRUE	WT			74008		Arsg	-0.571889	1.64516			TRUE	Null			76932		Arfip2	0.330207	1.0536			FALSE	Mplus			66865		Pmpca	0.594049		2.46691		TRUE	M
20185		Ncor1	-0.413464	1.06036			TRUE	WT			67017		Fam210b	-0.571961	1.05114			TRUE	Null			56294		Ptpn9	0.329246	1.34865			FALSE	Mplus			210998		Fam91a1	0.593743		2.14941		TRUE	M
106025		Sharpin	-0.413567	1.5115			TRUE	WT			14232		Fkbp8	-0.572214	1.80617			TRUE	Null			69823		Fyttd1	0.32911	1.27914			FALSE	Mplus			108062		Cstf2	0.593699		2.0714		TRUE	M
216157		Tmem259	-0.413594	1.63811			TRUE	WT			11867		Arpc1b	-0.572609	1.56761			TRUE	Null			66897		Naa16	0.328232	1.13802			FALSE	Mplus			208715		Hmgcs1	0.593566		2.07444		TRUE	M
17192		Mbd3	-0.414083	1.18418			TRUE	WT			11409		Acads	-0.573641	2.25162			TRUE	Null			19211		Pten	0.327399	1.76916			FALSE	Mplus			72462		Rrp1b	0.593376		1.93445		TRUE	M
71472		Usp19	-0.41451	1.49955			TRUE	WT			11764		Ap1b1	-0.574606	3.72338			TRUE	Null			66787		Gskip	0.326909	1.11804			FALSE	Mplus			15042		H2-T24	0.59319		1.41685		TRUE	M
104416		Bap1	-0.415117	1.514			TRUE	WT			98766		Ubac1	-0.574658	1.26701			TRUE	Null			12544		Cdc45	0.326842	1.52169			FALSE	Mplus			244329		Mcph1	0.593121		2.08066		TRUE	M
14043		Ext2	-0.415267	1.0402			TRUE	WT			433182		Eno1b	-0.57487	2.48532			TRUE	Null			16865		Eif2d	0.326259	1.50443			FALSE	Mplus			68968		Cdan1	0.592454		2.42539		TRUE	M
18023		Nfe2l1	-0.41587	1.65714			TRUE	WT			235627		Nbeal2	-0.575092	1.14703			TRUE	Null			20529		Slc31a1	0.32454	1.42533			FALSE	Mplus			208691		Eif5a2	0.59167		1.02872		TRUE	M
110854		Ptpa	-0.416078	1.80833			TRUE	WT			13830		Stom	-0.575254	2.70273			TRUE	Null			56150		Mad2l1	0.324519	1.17235			FALSE	Mplus			217069		Trim25	0.590839		1.8762		TRUE	M
53859		Map3k14	-0.416316	1.26257			TRUE	WT			230088		Fam214b	-0.57582	1.88579			TRUE	Null			53599		Cd164	0.323729	2.15215			FALSE	Mplus			68259		Ift80	0.590324		1.78698		TRUE	M
110147		Ehmt2	-0.416805	1.67775			TRUE	WT			103534		Mgat4b	-0.576685	1.37825			TRUE	Null			107373		Fam111a	0.323228	1.60765			FALSE	Mplus			72508		Rps6kb1	0.590122		2.893		TRUE	M
21787		Tfg	-0.417381	2.24722			TRUE	WT			22177		Tyrobp	-0.580084		1.37559		TRUE	Null			245944		Vps54	0.322898	1.24162			FALSE	Mplus			19650		Rbl1	0.589014		1.98126		TRUE	M
12802		Cnr2	-0.417732	1.19511			TRUE	WT			18602		Padi4	-0.581975		2.5303		TRUE	Null			320213		Senp5	0.322388	1.00194			FALSE	Mplus			231600		Chfr	0.58898		1.27929		TRUE	M
72750		Fam117b	-0.418063	1.75775			TRUE	WT			21766		Tex261	-0.583734		2.70252		TRUE	Null			224671		Btbd9	0.322154	1.52975			FALSE	Mplus			72895		Setd5	0.588821		1.55501		TRUE	M
22591		Xpc	-0.418505	1.71343			TRUE	WT			26385		Grk6	-0.583738		3.70933		TRUE	Null			19058		Ppp3r1	0.322137	1.64294			FALSE	Mplus			231713		Naa25	0.588553		1.89319		TRUE	M
216131		Trappc10	-0.41983	1.32272			TRUE	WT			71862		Gpr160	-0.583819		1.46794		TRUE	Null			53618		Fut8	0.32162	1.30761			FALSE	Mplus			70088		Meaf6	0.588028		2.31178		TRUE	M
74106		Dcaf6	-0.421145	1.62154			TRUE	WT			414801		Itprip	-0.584433		2.47282		TRUE	Null			13046		Celf1	0.31997	1.26358			FALSE	Mplus			77604		Rbm12b2	0.587822		1.82544		TRUE	M
21973		Top2a	-0.421438	1.13804			TRUE	WT			68943		Pink1	-0.585309		1.19469		TRUE	Null			83602		Gtf2a1	0.319842	1.45722			FALSE	Mplus			12266		C3	0.587601		1.21115		TRUE	M
13194		Ddb1	-0.421796	2.27861			TRUE	WT			21652		Phf1	-0.588332		1.32942		TRUE	Null			11491		Adam17	0.318869	1.7692			FALSE	Mplus			245867		Pcmtd2	0.587548		1.93358		TRUE	M
56412		Noa1	-0.422448	1.08901			TRUE	WT			328451		Gm5088	-0.588709		2.41879		TRUE	Null			53319		Nxf1	0.318767	1.71412			FALSE	Mplus			13831		Epc1	0.587513		2.24105		TRUE	M
20768		Sephs2	-0.422676	1.01074			TRUE	WT			18793		Plaur	-0.589035		1.46185		TRUE	Null			73274		Gpbp1	0.318565	1.58298			FALSE	Mplus			23881		G3bp2	0.587179		3.46955		TRUE	M
67956		Kmt5a	-0.422946	2.23088			TRUE	WT			19222		Ptgir	-0.589587		1.46517		TRUE	Null			239510		Phf20l1	0.317777	1.29606			FALSE	Mplus			320632		Snrnp200	0.586746		1.40684		TRUE	M
56449		Ybx3	-0.423137	1.26131			TRUE	WT			170813		Ms4a3	-0.589922		1.086		TRUE	Null			21753		Tes	0.315249	1.27423			FALSE	Mplus			18432		Mybbp1a	0.586717		1.97462		TRUE	M
24056		Sh3bp5	-0.423347	1.20892			TRUE	WT			110391		Qdpr	-0.590172		1.01422		TRUE	Null			66929		Asf1b	0.314906	1.46121			FALSE	Mplus			233328		Lrrk1	0.586597		1.51865		TRUE	M
79043		Spsb3	-0.423958	1.35834			TRUE	WT			108660		Rnf187	-0.591266		2.51454		TRUE	Null			218543		Srek1	0.314619	1.30473			FALSE	Mplus			22200		Uba3	0.585493		2.97726		TRUE	M
225339		Ammecr1l	-0.424417	1.04049			TRUE	WT			20393		Sgk1	-0.592772		1.88755		TRUE	Null			246177		Myo1g	0.314087	1.24162			FALSE	Mplus			11938		Atp2a2	0.585403		2.21625		TRUE	M
105245		Txndc5	-0.424731	1.43263			TRUE	WT			66085		Eif3f	-0.593431		1.91439		TRUE	Null			18983		Cnot7	0.311876	1.09683			FALSE	Mplus			76088		Dock8	0.585361		1.37353		TRUE	M
27416		Abcc5	-0.424795	1.01152			TRUE	WT			22070		Tpt1	-0.596135		2.40852		TRUE	Null			208263		Tor1aip1	0.311779	1.00198			FALSE	Mplus			18578		Pde4b	0.58481		1.45723		TRUE	M
68877		Maf1	-0.427881	1.44238			TRUE	WT			56738		Mocs1	-0.59629		1.75636		TRUE	Null			17931		Ppp1r12a	0.311174	1.17541			FALSE	Mplus			71902		Cand1	0.584766		3.57944		TRUE	M
230082		Nol6	-0.428076	1.57496			TRUE	WT			22724		Zbtb7b	-0.59642		2.17635		TRUE	Null			225348		Wdr36	0.310852	1.12504			FALSE	Mplus			56419		Diaph3	0.584567		1.63377		TRUE	M
67388		Rab5if	-0.429411	1.11921			TRUE	WT			21858		Timp2	-0.596635		2.54589		TRUE	Null			103136		Pwp1	0.309075	1.2377			FALSE	Mplus			16145		Igtp	0.58405		1.38602		TRUE	M
107746		Rapgef1	-0.430413	1.45751			TRUE	WT			26905		Eif2s3x	-0.597585		1.04263		TRUE	Null			20430		Cyfip1	0.308156	1.23909			FALSE	Mplus			233532		Rsf1	0.5838		2.01277		TRUE	M
503610		Zdhhc18	-0.431844	2.006			TRUE	WT			16580		Kifc5b	-0.598379		1.84936		TRUE	Null			78541		Asb8	0.308148	1.02219			FALSE	Mplus			67276		Eri1	0.583601		3.68878		TRUE	M
260302		Gga3	-0.432454	1.25917			TRUE	WT			99011		Pomt1	-0.598612		2.23639		TRUE	Null			20818		Srprb	0.307879	1.07109			FALSE	Mplus			75939		4930579G24Rik	0.583517		2.107		TRUE	M
104709		Pik3r6	-0.432946	1.07526			TRUE	WT			228026		Pdk1	-0.598786		1.59682		TRUE	Null			69227		Selenot	0.307366	1.35117			FALSE	Mplus			14235		Foxm1	0.583435		1.46083		TRUE	M
108654		Fam210a	-0.433301	1.08258			TRUE	WT			20530		Slc31a2	-0.599165		1.78014		TRUE	Null			12313		Calm1	0.306244	1.39405			FALSE	Mplus			192656		Ripk2	0.583206		1.23482		TRUE	M
227613		Tubb4b	-0.433426	1.71823			TRUE	WT			74764		Klc4	-0.599572		1.0158		TRUE	Null			17126		Smad2	0.305489	1.59283			FALSE	Mplus			75452		Ascc2	0.583151		1.02909		TRUE	M
106894		Hmgxb3	-0.434683	1.04693			TRUE	WT			217303		Cd300a	-0.600539		2.45454		TRUE	Null			72508		Rps6kb1	0.305238	1.13208			FALSE	Mplus			194952		Jmjd4	0.582747		1.0519		TRUE	M
27221		Chaf1a	-0.434837	1.9693			TRUE	WT			71735		Lrwd1	-0.600548		3.1321		TRUE	Null			27407		Abcf2	0.305102	1.10726			FALSE	Mplus			317758		Gimap9	0.582668		1.03848		TRUE	M
18949		Pnn	-0.435385	1.84477			TRUE	WT			78339		Ttyh3	-0.601044		1.6274		TRUE	Null			58184		Cnot9	0.302821	1.68594			FALSE	Mplus			67139		Mis12	0.582367		3.06146		TRUE	M
11702		Amd1	-0.435835	1.05712			TRUE	WT			14651		Hagh	-0.601062		1.40961		TRUE	Null			73338		Itpripl1	0.302571	1.21462			FALSE	Mplus			78937		Avl9	0.582083		1.18586		TRUE	M
83701		Srrt	-0.436011	2.74937			TRUE	WT			53313		Atp2a3	-0.601627		2.85415		TRUE	Null			72512		Sting1	0.302018	1.40435			FALSE	Mplus			20893		Bhlhe40	0.581942		1.3464		TRUE	M
66471		Anp32e	-0.43805	2.33261			TRUE	WT			11911		Atf4	-0.602619		2.66816		TRUE	Null			259279		Tubgcp3	0.301596	1.20754			FALSE	Mplus			27054		Sec23b	0.581649		2.55385		TRUE	M
23874		Farsb	-0.438653	1.42218			TRUE	WT			13733		Adgre1	-0.602781		1.76128		TRUE	Null			320011		Uggt1	0.300386	1.06679			FALSE	Mplus			11810		Apobec1	0.581136		2.17436		TRUE	M
19719		Rfng	-0.438805	1.69701			TRUE	WT			12368		Casp6	-0.602805		1.73298		TRUE	Null			68801		Elovl5	0.300163	1.48807			FALSE	Mplus			380664		Lemd3	0.580934		2.50449		TRUE	M
21763		Tex2	-0.439187	1.26257			TRUE	WT			71779		Marchf8	-0.603578		1.94499		TRUE	Null			50850		Spast	0.298503	1.39577			FALSE	Mplus			110611		Hdlbp	0.580688		1.50303		TRUE	M
20853		Stau1	-0.439286	1.33627			TRUE	WT			213019		Pdlim2	-0.603871		1.71718		TRUE	Null			232087		Mat2a	0.298415	1.2806			FALSE	Mplus			72993		Appl1	0.580417		2.44787		TRUE	M
21749		Terf1	-0.439788	1.55776			TRUE	WT			225049		Ttc7	-0.604031		3.94811		TRUE	Null			320938		Tnpo3	0.297808	1.60915			FALSE	Mplus			18129		Notch2	0.580197		1.25575		TRUE	M
230796		Wdtc1	-0.440892	1.71587			TRUE	WT			330817		Dhps	-0.605022		1.51479		TRUE	Null			66700		Chmp3	0.297546	1.41379			FALSE	Mplus			110809		Srsf1	0.580184		4.0791		TRUE	M
212307		Mapre2	-0.44102	1.59137			TRUE	WT			69710		Arap1	-0.605707		3.03757		TRUE	Null			50789		Fbxl3	0.295384	1.09459			FALSE	Mplus			66897		Naa16	0.579604	2.50706			TRUE	M
21766		Tex261	-0.44122	1.94443			TRUE	WT			217344		Rhbdf2	-0.606849		2.33393		TRUE	Null			80743		Vps16	0.295201	1.6016			FALSE	Mplus			80285		Parp9	0.579249	1.56275			TRUE	M
14211		Smc2	-0.441503	1.9947			TRUE	WT			100198		H6pd	-0.606995		1.13597		TRUE	Null			215387		Ncaph	0.293759	1.52345			FALSE	Mplus			218850		Tasor	0.579116	1.16579			TRUE	M
71780		Isyna1	-0.441873	1.36753			TRUE	WT			71904		Paqr7	-0.607228		1.86141		TRUE	Null			11800		Api5	0.29371	1.93295			FALSE	Mplus			320213		Senp5	0.578758	2.19338			TRUE	M
223739		5031439G07Rik	-0.442074	1.32794			TRUE	WT			66374		2310011J03Rik	-0.607238		1.46794		TRUE	Null			432508		Cpsf6	0.293613	1.53078			FALSE	Mplus			20460		Stil	0.578545	1.50621			TRUE	M
77034		2510039O18Rik	-0.442215	1.55907			TRUE	WT			105841		Dennd3	-0.608261		1.46296		TRUE	Null			71978		Ppp2r2a	0.291738	1.29676			FALSE	Mplus			52708		Zfp410	0.578108	1.96157			TRUE	M
22680		Zfp207	-0.442579	2.64998			TRUE	WT			17095		Lyl1	-0.610634		2.87092		TRUE	Null			13204		Dhx15	0.291606	1.5402			FALSE	Mplus			21771		Utp4	0.578103	2.36996			TRUE	M
53313		Atp2a3	-0.442704	1.97641			TRUE	WT			68428		Steap3	-0.611547		1.53977		TRUE	Null			66713		Actr2	0.290348	1.45169			FALSE	Mplus			67849		Cdca5	0.577704	1.70241			TRUE	M
68278		Ddx39a	-0.442748	1.47359			TRUE	WT			212442		Lactb2	-0.616274		1.69456		TRUE	Null			72265		Tram1	0.287754	1.10029			FALSE	Mplus			216345		Zfc3h1	0.577639	1.57489			TRUE	M
18975		Polg	-0.442804	1.02504			TRUE	WT			66905		Plin3	-0.616614		2.21399		TRUE	Null			67420		Far1	0.286278	1.05023			FALSE	Mplus			22697		Zscan21	0.577488	1.16472			TRUE	M
16194		Il6ra	-0.443035	1.20057			TRUE	WT			16848		Lfng	-0.617224		1.14965		TRUE	Null			19356		Rad17	0.285059	1.04957			FALSE	Mplus			211660		Cspp1	0.577476	1.44162			TRUE	M
20514		Slc1a5	-0.443919	1.02877			TRUE	WT			14731		Gpaa1	-0.617411		1.62797		TRUE	Null			66676		Tmed7	0.284535	1.44039			FALSE	Mplus			71041		Pcgf6	0.577379	1.30829			TRUE	M
66679		Rae1	-0.444826	1.08752			TRUE	WT			107305		Vps37c	-0.61808		2.45463		TRUE	Null			23881		G3bp2	0.28379	1.3284			FALSE	Mplus			72198		Mtrex	0.576946	2.45735			TRUE	M
245847		Amdhd2	-0.44564	1.16583			TRUE	WT			68294		Mfsd10	-0.619536		1.7126		TRUE	Null			208606		Rsrc2	0.282621	1.30719			FALSE	Mplus			74182		Gpcpd1	0.576592	2.78019			TRUE	M
23917		Impdh1	-0.445767	1.75582			TRUE	WT			75744		Svip	-0.621608		1.38564		TRUE	Null			67972		Atp2b1	0.282203	1.21237			FALSE	Mplus			18753		Prkcd	0.576119	3.04195			TRUE	M
13430		Dnm2	-0.445898	1.7735			TRUE	WT			74015		Fcho1	-0.623361		3.78113		TRUE	Null			20343		Sell	0.281324	1.63649			FALSE	Mplus			52036		Ppp6r3	0.575748	1.91275			TRUE	M
27374		Prmt5	-0.446449	1.04901			TRUE	WT			77034		2510039O18Rik	-0.623573		2.43598		TRUE	Null			52615		Suz12	0.279074	1.02056			FALSE	Mplus			20135		Rrm2	0.575652	2.53546			TRUE	M
230393		Focad	-0.446633	1.35709			TRUE	WT			68166		Spire1	-0.623924		1.73172		TRUE	Null			20384		Srsf5	0.278671	1.36318			FALSE	Mplus			67772		Chd8	0.575592	1.9785			TRUE	M
227333		Dgkd	-0.447483	1.13823			TRUE	WT			216198		Tcp11l2	-0.624204		2.7505		TRUE	Null			22247		Umps	0.278576	1.1862			FALSE	Mplus			66296		Haus2	0.575534	1.76268			TRUE	M
218203		Mylip	-0.449766	1.01375			TRUE	WT			52468		Ctdsp2	-0.624747		3.63294		TRUE	Null			107045		Lars	0.278558	1.06912			FALSE	Mplus			13368		Dffb	0.57468	1.60164			TRUE	M
68379		Ciz1	-0.451726	1.05894			TRUE	WT			15374		Jpt1	-0.626163		1.62298		TRUE	Null			19084		Prkar1a	0.278348	1.28587			FALSE	Mplus			244049		Mctp2	0.574256	1.11626			TRUE	M
18393		Orc2	-0.452263	1.08807			TRUE	WT			72042		Cotl1	-0.626236		1.96283		TRUE	Null			22027		Hsp90b1	0.276167	1.2637			FALSE	Mplus			70599		Itprid2	0.573973	2.66798			TRUE	M
210544		Tbc1d31	-0.452432	1.26821			TRUE	WT			66990		Tmem134	-0.626264		1.50728		TRUE	Null			20901		Strap	0.274172	1.1386			FALSE	Mplus			21848		Trim24	0.573938	2.03642			TRUE	M
66953		Cdca7	-0.452671	2.19586			TRUE	WT			94282		Sfxn5	-0.627151		1.73797		TRUE	Null			67139		Mis12	0.274002	1.09054			FALSE	Mplus			13000		Csnk2a2	0.57389	2.81543			TRUE	M
74741		C2cd5	-0.452812	1.76677			TRUE	WT			75406		Ndufs7	-0.628422		1.00498		TRUE	Null			56399		Akap8	0.272067	1.22061			FALSE	Mplus			103554		Psme4	0.573807	1.85486			TRUE	M
78829		Tsc22d4	-0.45283	2.02428			TRUE	WT			232933		Ccdc61	-0.62875		1.26049		TRUE	Null			68585		Rtn4	0.27155	1.44278			FALSE	Mplus			11783		Apaf1	0.572675	2.25659			TRUE	M
27261		Dok3	-0.45418	1.05138			TRUE	WT			223658		Mroh1	-0.629633		1.51663		TRUE	Null			20320		Nptn	0.270897	1.53072			FALSE	Mplus			72515		Wdr43	0.57266	2.93131			TRUE	M
26383		Fto	-0.454692	2.25413			TRUE	WT			72727		B3gat3	-0.629679		1.08592		TRUE	Null			68734		Ppp4r3a	0.270177	1.19754			FALSE	Mplus			27418		Mkln1	0.572404	1.93348			TRUE	M
219158		Ccar2	-0.455519	1.0754			TRUE	WT			15936		Ier2	-0.629746		1.29651		TRUE	Null			12566		Cdk2	0.267672	1.21237			FALSE	Mplus			17719		ND4	0.572013	1.30202			TRUE	M
18613		Pecam1	-0.456139	1.07287			TRUE	WT			21672		Prdx2	-0.629958		1.2211		TRUE	Null			20224		Sar1a	0.26561	1.0041			FALSE	Mplus			269536		Tex10	0.571977	1.55124			TRUE	M
12617		Cenpc1	-0.456958	1.12199			TRUE	WT			14694		Rack1	-0.63055		1.46891		TRUE	Null			12928		Crk	0.264999	1.01031			FALSE	Mplus			225876		Kdm2a	0.571828	2.85365			TRUE	M
320678		Iffo1	-0.457937	1.01733			TRUE	WT			74551		Pck2	-0.632081		2.39145		TRUE	Null			56305		Pitpnb	0.263426	1.37722			FALSE	Mplus			52348		Vps37a	0.571788	1.94758			TRUE	M
112406		Egln2	-0.458362	1.04933			TRUE	WT			72017		Cyb5r1	-0.633848		1.91463		TRUE	Null			55980		Impa1	0.262987	1.0895			FALSE	Mplus			209462		Hace1	0.571559	1.6198			TRUE	M
381314		Iars2	-0.459053	1.51256			TRUE	WT			65247		Asb1	-0.635194		1.96684		TRUE	Null			76299		Erp44	0.261374	1.03108			FALSE	Mplus			18045		Nfyb	0.57126	2.51766			TRUE	M
65107		Lrp10	-0.459667	2.85219			TRUE	WT			234852		Chmp1a	-0.636636		1.76035		TRUE	Null			30934		Tor1b	0.261104	1.38405			FALSE	Mplus			67784		Plxnd1	0.570142	1.42326			TRUE	M
83436		Plekha2	-0.460297	1.05712			TRUE	WT			15983		Ifrd2	-0.637769		1.80912		TRUE	Null			67857		Ppp6c	0.260305	1.06326			FALSE	Mplus			71919		Rpap3	0.570082	2.0667			TRUE	M
12036		Bcat2	-0.460392	1.25488			TRUE	WT			20054		Rps15	-0.638134		1.14132		TRUE	Null			101943		Sf3b3	0.25972	1.03493			FALSE	Mplus			56637		Gsk3b	0.569672	2.09721			TRUE	M
212123		Dcaf15	-0.460935	1.51808			TRUE	WT			56371		Fzr1	-0.639276		2.89898		TRUE	Null			56403		Syncrip	0.255829	1.43947			FALSE	Mplus			29875		Iqgap1	0.569459	1.69369			TRUE	M
71722		Cic	-0.461893	1.34106			TRUE	WT			12337		Capn5	-0.640115		1.12874		TRUE	Null			67958		U2surp	0.255708	1.08541			FALSE	Mplus			17035		Lxn	0.569433	1.19579			TRUE	M
229004		Gmeb2	-0.46217	1.25695			TRUE	WT			66530		Ubxn6	-0.641297		1.82866		TRUE	Null			13207		Ddx5	0.254935	1.44039			FALSE	Mplus			22129		Ttc3	0.569217	1.42443			TRUE	M
208795		Tmem63a	-0.462308	1.56992			TRUE	WT			217835		Rin3	-0.641649		2.44788		TRUE	Null			16653		Kras	0.253303	1.39322			FALSE	Mplus			225348		Wdr36	0.568496	2.57849			TRUE	M
60321		Wbp11	-0.463472	1.99091			TRUE	WT			21351		Taldo1	-0.64321		2.0824		TRUE	Null			14679		Gnai3	0.252149	1.34413			FALSE	Mplus			210105		Zfp719	0.568419	1.27484			TRUE	M
216963		Git1	-0.463578	1.55326			TRUE	WT			59047		Pnkp	-0.644547		2.67271		TRUE	Null			12387		Ctnnb1	0.251328	1.26895			FALSE	Mplus			11491		Adam17	0.568226	3.58916			TRUE	M
231549		Lrrc8d	-0.463832	1.11525			TRUE	WT			434401		Gm5616	-0.644871		1.44081		TRUE	Null			54375		Azin1	0.249958	1.12257			FALSE	Mplus			56697		Akap10	0.568134	1.39695			TRUE	M
12974		Cs	-0.463993	2.69848			TRUE	WT			71923		Borcs6	-0.644995		1.05387		TRUE	Null			442827		Rab44	0.247958	1.00405			FALSE	Mplus			67665		Dctn4	0.568055	3.12441			TRUE	M
224727		Bag6	-0.465928	1.72492			TRUE	WT			19082		Prkag1	-0.645604		1.58689		TRUE	Null			27377		Yme1l1	0.243284	1.27825			FALSE	Mplus			75425		Tti1	0.568013	1.74686			TRUE	M
16800		Arhgef2	-0.466725	2.5258			TRUE	WT			67739		Slc48a1	-0.645967		2.43064		TRUE	Null			24010		Ik	0.242209	1.25033			FALSE	Mplus			66488		Fam136a	0.567988	1.46296			TRUE	M
22378		Wbp2	-0.467027	2.30885			TRUE	WT			69748		Aldh16a1	-0.647197		1.7859		TRUE	Null			81898		Sf3b1	0.242132	1.01405			FALSE	Mplus			218441		Zfyve16	0.567482	1.02274			TRUE	M
14056		Ezh2	-0.467028	2.03679			TRUE	WT			19122		Prnp	-0.647464		1.05935		TRUE	Null			235072		Septin7	0.239898	1.26224			FALSE	Mplus			26367		Ceacam2	0.566897	1.4356			TRUE	M
70769		Nolc1	-0.46758	1.51808			TRUE	WT			19340		Rab3d	-0.647667		1.69151		TRUE	Null			12330		Canx	0.23749	1.25658			FALSE	Mplus			240613		9930021J03Rik	0.566591	1.59598			TRUE	M
72323		Asb6	-0.468316	1.60933			TRUE	WT			216445		Arhgap9	-0.647784		2.69503		TRUE	Null			28185		Tomm70a	0.237015	1.12719			FALSE	Mplus			22217		Usp12	0.56542	1.59015			TRUE	M
107271		Yars	-0.468501	1.6104			TRUE	WT			320119		Rps6kc1	-0.648142		1.20216		TRUE	Null			19291		Purb	0.209015	1.00161			FALSE	Mplus			233011		Itpkc	0.565037	1.14968			TRUE	M
56215		Acin1	-0.468862	2.46482			TRUE	WT			433693		Akirin2	-0.648471		1.47309		TRUE	Null			18472		Pafah1b1	0.200516	1.08944			FALSE	Mplus			67095		Trak1	0.564464	1.04634			TRUE	M
213753		Zfp598	-0.469137	1.31321			TRUE	WT			71706		Slc46a3	-0.649185		1.10887		TRUE	Null			20932		Surf4	-0.190734	1.00684			FALSE	Mplus			237082		Nxt2	0.56429	1.21211			TRUE	M
216705		Clint1	-0.469264	2.45362			TRUE	WT			171580		Mical1	-0.649287		2.84948		TRUE	Null			11946		Atp5a1	-0.205579	1.01701			FALSE	Mplus			235134		Nfrkb	0.564284	1.10274			TRUE	M
107701		Sf3b4	-0.46963	1.61437			TRUE	WT			60525		Acss2	-0.649368		1.71818		TRUE	Null			14950		H13	-0.213863	1.06634			FALSE	Mplus			57354		Cramp1	0.563617	1.28648			TRUE	M
433375		Creg1	-0.469957	1.94987			TRUE	WT			212647		Aldh4a1	-0.650634		1.84296		TRUE	Null			21429		Ubtf	-0.219831	1.00877			FALSE	Mplus			68048		Aen	0.56317	1.36132			TRUE	M
606496		Gsk3a	-0.470932	1.9947			TRUE	WT			19165		Psen2	-0.650681		1.88317		TRUE	Null			68420		Ankrd13a	-0.223069	1.00161			FALSE	Mplus			14390		Gabpa	0.562655	2.4566			TRUE	M
235606		Apeh	-0.471089	1.34104			TRUE	WT			382062		AB124611	-0.651199		2.02873		TRUE	Null			78928		Pigt	-0.224212	1.13994			FALSE	Mplus			73683		Atg16l2	0.562306	2.0485			TRUE	M
260409		Cdc42ep3	-0.471238	1.58779			TRUE	WT			11482		Acvrl1	-0.651819		1.01415		TRUE	Null			66890		Lman2	-0.230212	1.40104			FALSE	Mplus			68275		Rpa1	0.562236	2.94943			TRUE	M
212880		Ddx46	-0.472031	2.79182			TRUE	WT			545423		NA	-0.652013		1.045		TRUE	Null			14683		Gnas	-0.231985	1.03019			FALSE	Mplus			20603		Sms	0.561992	1.1546			TRUE	M
11980		Atp8a1	-0.472097	1.35843			TRUE	WT			71952		Riox1	-0.652592		1.98624		TRUE	Null			225049		Ttc7	-0.233993	1.15045			FALSE	Mplus			68292		Stt3b	0.561112	1.48391			TRUE	M
20444		St3gal2	-0.47401	1.78331			TRUE	WT			14755		Pigq	-0.653014		1.25124		TRUE	Null			26931		Ppp2r5c	-0.241985	1.21085			FALSE	Mplus			229285		Spg20	0.560785	1.35097			TRUE	M
227693		Zer1	-0.474731	1.3747			TRUE	WT			66154		Tmem14c	-0.653167		1.35762		TRUE	Null			16800		Arhgef2	-0.24569	1.00161			FALSE	Mplus			100504084		NA	0.560619	1.36132			TRUE	M
69773		Timm29	-0.475619	2.2785			TRUE	WT			72674		Adipor1	-0.653805		3.03669		TRUE	Null			11749		Anxa6	-0.249397	1.0041			FALSE	Mplus			243771		Parp12	0.559758	1.03012			TRUE	M
72587		Pan3	-0.476071	1.39907			TRUE	WT			77254		Yif1b	-0.654085		1.54639		TRUE	Null			14057		Sfxn1	-0.250849	1.15829			FALSE	Mplus			17936		Nab1	0.559706	2.79061			TRUE	M
114601		Ehbp1l1	-0.47749	3.08547			TRUE	WT			67442		Retsat	-0.654117		1.22795		TRUE	Null			23942		Mta2	-0.253638	1.58276			FALSE	Mplus			68272		Rbm28	0.55954	2.67203			TRUE	M
13667		Eif2b4	-0.478107	1.01638			TRUE	WT			100042625		Gstp-ps	-0.656058		1.19607		TRUE	Null			11772		Ap2a2	-0.253694	1.17219			FALSE	Mplus			13178		Dck	0.559349	3.66723			TRUE	M
74781		Wipi2	-0.478151	1.92587			TRUE	WT			12868		Cox8a	-0.656183		1.86144		TRUE	Null			85305		Kars	-0.254164	1.10404			FALSE	Mplus			11736		Ankfy1	0.558258	1.56996			TRUE	M
19358		Rad23a	-0.478252	1.90669			TRUE	WT			23980		Pebp1	-0.656473		1.51186		TRUE	Null			14964		H2-D1	-0.254996	1.17185			FALSE	Mplus			72117		Naa50	0.558077	3.51005			TRUE	M
76014		Zc3h18	-0.478433	1.98759			TRUE	WT			226548		Aph1a	-0.656504		2.27328		TRUE	Null			16783		Lamp1	-0.255335	1.49379			FALSE	Mplus			268390		Ahsa2	0.55768	2.03989			TRUE	M
19088		Prkar2b	-0.478703	1.91364			TRUE	WT			232879		Zbtb45	-0.657746		1.50728		TRUE	Null			218335		Clptm1l	-0.258973	1.5846			FALSE	Mplus			100416706		Zfp729b	0.557661	1.13969			TRUE	M
75296		Cep43	-0.48034	1.15563			TRUE	WT			100502766		Kifc1	-0.6595		2.37497		TRUE	Null			71667		Tmem248	-0.259479	1.02172			FALSE	Mplus			110078		Pygb	0.55739	1.73359			TRUE	M
329003		Zfp516	-0.481289	1.17162			TRUE	WT			260409		Cdc42ep3	-0.659579		2.48666		TRUE	Null			216705		Clint1	-0.259505	1.05218			FALSE	Mplus			56417		Adar	0.557381	2.03541			TRUE	M
66690		Tmem186	-0.481871	1.13863			TRUE	WT			18484		Pam	-0.65977		1.3632		TRUE	Null			21976		Top3b	-0.26012	1.01951			FALSE	Mplus			67724		Pop1	0.557332	1.60821			TRUE	M
20340		Glg1	-0.481904	1.03792			TRUE	WT			665649		NA	-0.662969		1.43184		TRUE	Null			232201		Arhgap25	-0.265073	1.37177			FALSE	Mplus			74360		Cep57	0.557147	2.14173			TRUE	M
110948		Hlcs	-0.48246	1.06105			TRUE	WT			14676		Gna15	-0.663252		2.14863		TRUE	Null			68682		Slc44a2	-0.266028	1.13994			FALSE	Mplus			319263		Pcmtd1	0.556738	1.39697			TRUE	M
20788		Srebf2	-0.482796	1.37924			TRUE	WT			14999		H2-DMb1	-0.664659		1.62298		TRUE	Null			216859		Acap1	-0.267838	1.00401			FALSE	Mplus			224111		Ubxn7	0.556688	1.93291			TRUE	M
19134		Prpf4b	-0.483192	1.10521			TRUE	WT			20084		Rps18	-0.666069		1.25538		TRUE	Null			434858		Gm5643	-0.269648	1.13518			FALSE	Mplus			19046		Ppp1cb	0.556615	3.30042			TRUE	M
104418		Dgkz	-0.484193	1.9713			TRUE	WT			57377		Mogs	-0.666422		4.10932		TRUE	Null			16796		Lasp1	-0.272108	1.09603			FALSE	Mplus			105148		Iars	0.556437	2.4314			TRUE	M
51796		Srrm1	-0.485115	2.31013			TRUE	WT			12534		Cdk1	-0.666751		2.80706		TRUE	Null			16593		Klc1	-0.272336	1.04379			FALSE	Mplus			75751		Ipo4	0.556291	1.48618			TRUE	M
74549		Mau2	-0.485174	1.08306			TRUE	WT			24100		Tpra1	-0.667682		1.64009		TRUE	Null			69091		Vps26b	-0.272783	1.01202			FALSE	Mplus			17279		Melk	0.556168	2.54056			TRUE	M
226977		Actr1b	-0.485385	1.86113			TRUE	WT			232970		Phldb3	-0.668211		1.04642		TRUE	Null			21881		Tkt	-0.273929	1.15533			FALSE	Mplus			72047		Ddx42	0.555576	3.42606			TRUE	M
70719		Arhgap45	-0.485523	2.92191			TRUE	WT			80283		Abtb1	-0.668535		2.01148		TRUE	Null			81489		Dnajb1	-0.275955	1.15886			FALSE	Mplus			13046		Celf1	0.555184	2.70353			TRUE	M
233033		Samd4b	-0.485542	2.20411			TRUE	WT			110854		Ptpa	-0.670504		3.36652		TRUE	Null			226178		Wbp1l	-0.277948	1.3284			FALSE	Mplus			171170		Mbnl3	0.554649	3.17062			TRUE	M
17305		Mfng	-0.486871	1.00667			TRUE	WT			224674		Slc37a1	-0.670555		1.76167		TRUE	Null			26992		Brd7	-0.281082	1.68377			FALSE	Mplus			246257		Ovca2	0.554361	1.20017			TRUE	M
224432		Scaf4	-0.487293	1.03398			TRUE	WT			106947		Slc39a3	-0.671335		1.9047		TRUE	Null			56338		Txnip	-0.281437	1.34823			FALSE	Mplus			22042		Tfrc	0.554131	2.21546			TRUE	M
100561		Slc15a4	-0.487949	1.15789			TRUE	WT			17523		Mpo	-0.671439		2.89699		TRUE	Null			58202		Nelfb	-0.28433	1.21076			FALSE	Mplus			26428		Orc4	0.554001	2.37321			TRUE	M
69051		Pycr2	-0.488233	1.44927			TRUE	WT			68877		Maf1	-0.671531		2.58738		TRUE	Null			68188		Sympk	-0.284429	1.18629			FALSE	Mplus			109263		Rlf	0.553518	1.83567			TRUE	M
105148		Iars	-0.488587	1.78331			TRUE	WT			18174		Slc11a2	-0.671671		2.12545		TRUE	Null			66857		Plbd1	-0.288127	1.36674			FALSE	Mplus			30841		Kdm2b	0.553489	1.91239			TRUE	M
76952		Nt5c2	-0.489663	2.0664			TRUE	WT			14775		Gpx1	-0.672771		1.40168		TRUE	Null			26394		Lypla2	-0.289277	1.06502			FALSE	Mplus			75216		Cep128	0.552678	1.86041			TRUE	M
234734		Aars	-0.489739	1.63496			TRUE	WT			23854		Def8	-0.67392		2.61221		TRUE	Null			108077		Skiv2l	-0.289453	1.09061			FALSE	Mplus			74112		Usp16	0.552586	1.99229			TRUE	M
20399		Sh2b1	-0.48984	2.03684			TRUE	WT			667410		Gm8615	-0.674625		1.54064		TRUE	Null			68556		Uckl1	-0.289661	1.03108			FALSE	Mplus			54392		Ncapg	0.552112	1.49067			TRUE	M
12484		Cd24a	-0.490692	3.32455			TRUE	WT			20351		Sema4a	-0.675529		2.86936		TRUE	Null			22376		Was	-0.290532	1.03392			FALSE	Mplus			57782		Rbak	0.551888	1.1065			TRUE	M
56703		Pigo	-0.490834	1.55064			TRUE	WT			228993		Slc17a9	-0.675615		2.04662		TRUE	Null			231868		E130309D02Rik	-0.291758	1.30795			FALSE	Mplus			58246		Slc35b4	0.551538	2.33435			TRUE	M
21335		Tacc3	-0.49205	1.87538			TRUE	WT			80889		Tlnrd1	-0.67702		2.67251		TRUE	Null			70804		Pgrmc2	-0.292137	1.14692			FALSE	Mplus			21824		Thbd	0.551183	1.08181			TRUE	M
71728		Stk11ip	-0.492068	1.20679			TRUE	WT			20525		Slc2a1	-0.677563		1.328		TRUE	Null			12523		Cd84	-0.292845	1.20897			FALSE	Mplus			107368		Pdzd8	0.550679	1.81539			TRUE	M
69597		Afg3l2	-0.492386	1.48458			TRUE	WT			13854		Epn1	-0.677796		4.51759		TRUE	Null			56055		Gtpbp2	-0.292896	1.21494			FALSE	Mplus			211347		Pank3	0.550627	1.28217			TRUE	M
27967		Cherp	-0.493011	1.26257			TRUE	WT			666642		Gm8210	-0.678193		1.39722		TRUE	Null			54473		Tollip	-0.293395	1.28587			FALSE	Mplus			22704		Zfp46	0.550495	1.35733			TRUE	M
17347		Mknk2	-0.494128	3.38964			TRUE	WT			13605		Ect2	-0.679583		1.91485		TRUE	Null			74096		Hvcn1	-0.293578	1.35309			FALSE	Mplus			108058		Camk2d	0.550132	1.79208			TRUE	M
12399		Runx3	-0.495572	1.59281			TRUE	WT			19358		Rad23a	-0.679962		3.10838		TRUE	Null			15388		Hnrnpl	-0.293882	1.38281			FALSE	Mplus			76843		Dtl	0.549397	2.26753			TRUE	M
213068		Tmem71	-0.496575	1.57064			TRUE	WT			71764		C2cd2l	-0.680548		2.66816		TRUE	Null			74351		Ddx23	-0.294187	1.1616			FALSE	Mplus			277250		Kdm3b	0.549043	1.20195			TRUE	M
228769		Psmf1	-0.496633	2.02079			TRUE	WT			104009		Qsox1	-0.68127		1.97005		TRUE	Null			70450		Unc13d	-0.294925	1.33723			FALSE	Mplus			70354		Secisbp2l	0.548965	1.21039			TRUE	M
497652		Acd	-0.496636	1.72349			TRUE	WT			215512		Fam117a	-0.682031		3.40782		TRUE	Null			67891		Rpl4	-0.295156	1.74564			FALSE	Mplus			73274		Gpbp1	0.548773	3.23472			TRUE	M
22668		Sf1	-0.497158	2.76356			TRUE	WT			27387		Sh2d3c	-0.683072		1.94875		TRUE	Null			16985		Lsp1	-0.296264	1.09655			FALSE	Mplus			242418		Dcaf10	0.548475	1.5515			TRUE	M
15361		Hmga1	-0.497473	2.11041			TRUE	WT			13033		Ctsd	-0.68488		2.98969		TRUE	Null			64099		Parvg	-0.297332	1.61386			FALSE	Mplus			54720		Rcan1	0.547985	1.41484			TRUE	M
270685		Mthfd1l	-0.497906	1.81784			TRUE	WT			20787		Srebf1	-0.685066		3.40782		TRUE	Null			71704		Arhgef3	-0.298803	1.01465			FALSE	Mplus			22427		Wrn	0.547805	1.18061			TRUE	M
102545		Cmtm7	-0.498257	1.18517			TRUE	WT			215474		Sec22c	-0.685312		1.64252		TRUE	Null			20226		Sars	-0.29971	1.25798			FALSE	Mplus			17127		Smad3	0.54731	1.65836			TRUE	M
20868		Stk10	-0.498886	1.39338			TRUE	WT			16478		Jund	-0.687108		1.19279		TRUE	Null			15441		Hp1bp3	-0.299866	1.84024			FALSE	Mplus			67974		Ccny	0.547251	2.41093			TRUE	M
64144		Mllt1	-0.499076	2.08322			TRUE	WT			213068		Tmem71	-0.687126		2.29916		TRUE	Null			78830		Slc25a12	-0.300455	1.10912			FALSE	Mplus			20846		Stat1	0.546831	2.03998			TRUE	M
19357		Rad21	-0.499165	1.9073			TRUE	WT			19216		Ptger1	-0.687132		2.72546		TRUE	Null			433256		Acsl5	-0.300627	1.58276			FALSE	Mplus			227674		Ddx31	0.546551	1.33047			TRUE	M
77980		Sbf1	-0.499894	1.94193			TRUE	WT			252972		Tpcn1	-0.687206		2.04114		TRUE	Null			414801		Itprip	-0.30081	1.04672			FALSE	Mplus			110796		Tshz1	0.546531	1.6606			TRUE	M
102580		Alg9	-0.500676	1.14651			TRUE	WT			14430		Galt	-0.687715		1.16406		TRUE	Null			22333		Vdac1	-0.300953	1.04447			FALSE	Mplus			66822		Fbxo25	0.546177	1.14273			TRUE	M
103554		Psme4	-0.502081	1.33965			TRUE	WT			12227		Btg2	-0.68886		3.59749		TRUE	Null			14159		Fes	-0.300972	1.11504			FALSE	Mplus			68018		Cert1	0.546042	1.97732			TRUE	M
15441		Hp1bp3	-0.502239	3.79722			TRUE	WT			432768		NA	-0.688942		1.08245		TRUE	Null			12359		Cat	-0.302691	1.24047			FALSE	Mplus			17977		Ncoa1	0.545039	1.53323			TRUE	M
64209		Herpud1	-0.502356	1.8358			TRUE	WT			546644		Ly6g	-0.689061		2.17635		TRUE	Null			97541		Qars	-0.305483	1.50363			FALSE	Mplus			14056		Ezh2	0.544998	2.7313			TRUE	M
14132		Fcgrt	-0.50258	1.00277			TRUE	WT			51791		Rgs14	-0.689349		3.06326		TRUE	Null			19345		Rab5c	-0.305601	1.24162			FALSE	Mplus			101943		Sf3b3	0.544992	2.96243			TRUE	M
98732		Rab3gap2	-0.502727	1.67483			TRUE	WT			232975		Atp1a3	-0.689637		1.82285		TRUE	Null			216445		Arhgap9	-0.305724	1.03019			FALSE	Mplus			216578		Papolg	0.544381	1.23113			TRUE	M
14904		Gtpbp1	-0.502871	2.85336			TRUE	WT			27998		Exosc5	-0.690829		1.56912		TRUE	Null			12412		Cbx1	-0.305901	1.04437			FALSE	Mplus			94184		Pdxdc1	0.544294	1.65003			TRUE	M
109754		Cyb5r3	-0.503976	1.73614			TRUE	WT			20739		Spta1	-0.691934		1.17742		TRUE	Null			75705		Eif4b	-0.306175	1.83236			FALSE	Mplus			67760		Slc38a2	0.544153	3.09732			TRUE	M
231871		Daglb	-0.504186	2.19148			TRUE	WT			16835		Ldlr	-0.692964		1.66808		TRUE	Null			20851		Stat5b	-0.306329	1.58184			FALSE	Mplus			69562		Cdk13	0.54415	1.52744			TRUE	M
16331		Inpp5d	-0.504213	1.48927			TRUE	WT			52065		Mfhas1	-0.693264		1.59061		TRUE	Null			110213		Tmbim6	-0.306732	1.02074			FALSE	Mplus			68549		Sgo2a	0.544054	1.68084			TRUE	M
66932		Rexo1	-0.504526	1.28951			TRUE	WT			338367		Myo1d	-0.695683		1.0132		TRUE	Null			27984		Efhd2	-0.306894	1.03561			FALSE	Mplus			18583		Pde7a	0.544054	1.56144			TRUE	M
111241		Hmga1b	-0.504611	1.95728			TRUE	WT			67867		Lrrc28	-0.695719		1.21697		TRUE	Null			15929		Idh3g	-0.307597	1.55198			FALSE	Mplus			23939		Mapk7	0.543767	1.56889			TRUE	M
239170		Fhip2b	-0.504895	1.03657			TRUE	WT			56040		Rplp1	-0.69587		1.01086		TRUE	Null			66953		Cdca7	-0.310378	1.35126			FALSE	Mplus			56194		Prpf40a	0.543759	2.67203			TRUE	M
59038		Pxmp4	-0.505101	1.32679			TRUE	WT			12831		Col5a1	-0.696009		1.24783		TRUE	Null			11767		Ap1m1	-0.310879	1.52942			FALSE	Mplus			67458		Ergic1	0.54254	1.82164			TRUE	M
20416		Shc1	-0.505246	1.73614			TRUE	WT			67623		Tm7sf3	-0.696408		2.96786		TRUE	Null			171207		Arhgap4	-0.311181	1.86048			FALSE	Mplus			215015		Fam20b	0.542468	1.63837			TRUE	M
19219		Ptger4	-0.506753	1.5679			TRUE	WT			14245		Lpin1	-0.698835		1.61376		TRUE	Null			97820		4833439L19Rik	-0.311432	1.12677			FALSE	Mplus			231093		Agbl5	0.54155	1.33673			TRUE	M
360013		Myo18a	-0.506872	2.25292			TRUE	WT			74104		Abcb6	-0.699673		2.23629		TRUE	Null			270685		Mthfd1l	-0.312081	1.02472			FALSE	Mplus			22619		Siae	0.541436	1.09561			TRUE	M
12394		Runx1	-0.507644	1.04693			TRUE	WT			213211		Rnf26	-0.699792		3.25349		TRUE	Null			11991		Hnrnpd	-0.312271	1.46184			FALSE	Mplus			84092		Usp8	0.540986	1.04179			TRUE	M
241296		Lrrc8a	-0.508669	1.35834			TRUE	WT			20341		Selenbp1	-0.700934		2.36286		TRUE	Null			26941		Slc9a3r1	-0.312412	1.09989			FALSE	Mplus			73178		Wasl	0.540144	1.11078			TRUE	M
224650		Anks1	-0.509216	1.66724			TRUE	WT			110213		Tmbim6	-0.70114		3.03669		TRUE	Null			19164		Psen1	-0.314218	1.26258			FALSE	Mplus			71710		Lrrcc1	0.539916	2.61014			TRUE	M
216154		Med16	-0.509387	1.21907			TRUE	WT			216792		Iba57	-0.702002		1.75636		TRUE	Null			52683		Ncaph2	-0.314341	1.50788			FALSE	Mplus			22034		Traf6	0.539655	1.47445			TRUE	M
23942		Mta2	-0.509908	4.18767			TRUE	WT			19342		Rab4b	-0.704231		1.60215		TRUE	Null			16421		Itgb7	-0.314476	1.36238			FALSE	Mplus			14088		Fancc	0.53956	1.05074			TRUE	M
244329		Mcph1	-0.510128	1.20892			TRUE	WT			434782		Gm5637	-0.70527		2.64798		TRUE	Null			67414		Mfn1	-0.31467	1.08291			FALSE	Mplus			66884		Appbp2	0.539052	1.15067			TRUE	M
106759		Ticam1	-0.510158	1.15445			TRUE	WT			17395		Mmp9	-0.706599		2.53896		TRUE	Null			654467		Gm10052	-0.31487	1.60488			FALSE	Mplus			76073		Pcgf5	0.539052	1.46662			TRUE	M
19704		Upf1	-0.510872	2.99131			TRUE	WT			66320		Tmem208	-0.706827		1.00038		TRUE	Null			226977		Actr1b	-0.315116	1.10493			FALSE	Mplus			52323		Klhl7	0.538293	1.32167			TRUE	M
11975		Atp6v0a1	-0.51156	1.55686			TRUE	WT			64294		Itm2c	-0.708501		2.21234		TRUE	Null			68449		Tbc1d10b	-0.31776	1.28072			FALSE	Mplus			69823		Fyttd1	0.538111	2.43089			TRUE	M
68549		Sgo2a	-0.511967	1.3445			TRUE	WT			216169		Abhd17a	-0.709096		1.24		TRUE	Null			98193		Dcaf8	-0.317899	1.4596			FALSE	Mplus			71330		Rcbtb1	0.537874	1.92574			TRUE	M
228993		Slc17a9	-0.512768	1.49542			TRUE	WT			69806		Slc39a11	-0.709321		2.85759		TRUE	Null			68278		Ddx39a	-0.31829	1.01644			FALSE	Mplus			20815		Srpk1	0.53783	2.59275			TRUE	M
56375		B4galt4	-0.515806	1.00187			TRUE	WT			72401		Slc43a1	-0.709424		2.37966		TRUE	Null			70510		Rnf167	-0.31918	1.55957			FALSE	Mplus			78825		Desi2	0.537675	1.07881			TRUE	M
12018		Bak1	-0.516837	2.47592			TRUE	WT			621961		Anp32b-ps1	-0.710088		1.80373		TRUE	Null			11947		Atp5b	-0.319822	1.91416			FALSE	Mplus			99683		Sec24b	0.537182	1.56608			TRUE	M
19387		Rangap1	-0.517319	2.9535			TRUE	WT			14387		Gaa	-0.710222		2.50119		TRUE	Null			12468		Cct7	-0.321829	1.15754			FALSE	Mplus			72290		Lsm11	0.536337	1.11067			TRUE	M
57259		Tob2	-0.51772	2.46549			TRUE	WT			26396		Map2k2	-0.710524		1.7434		TRUE	Null			100608		Noc4l	-0.321858	1.03392			FALSE	Mplus			22335		Vdac3	0.535796	1.65103			TRUE	M
68943		Pink1	-0.51773	1.09792			TRUE	WT			66109		Tspan13	-0.710909		2.04271		TRUE	Null			12418		Cbx4	-0.322069	1.29676			FALSE	Mplus			76895		Bicd2	0.535451	2.26904			TRUE	M
233549		Mogat2	-0.51867	1.64279			TRUE	WT			232987		B9d2	-0.710995		1.34607		TRUE	Null			26569		Slc27a4	-0.324105	1.41275			FALSE	Mplus			22215		Ube3a	0.535424	1.31746			TRUE	M
12398		Cbfa2t3	-0.519457	1.91023			TRUE	WT			192654		Pla2g15	-0.711124		1.56912		TRUE	Null			110355		Grk2	-0.325122	1.9822			FALSE	Mplus			17973		Nck1	0.535366	2.02441			TRUE	M
108083		Pip4k2b	-0.519715	1.02551			TRUE	WT			78038		Mccc2	-0.711755		1.08545		TRUE	Null			78317		Ccdc88b	-0.325566	1.12039			FALSE	Mplus			14815		Nr3c1	0.534867	2.37283			TRUE	M
19720		Trim27	-0.520041	1.35999			TRUE	WT			216799		Nlrp3	-0.711789		1.02777		TRUE	Null			57912		Cdc42se1	-0.325617	1.33405			FALSE	Mplus			72567		Bclaf1	0.534416	2.85235			TRUE	M
18971		Pold1	-0.52032	2.52566			TRUE	WT			223754		Tbc1d22a	-0.711837		3.28853		TRUE	Null			69632		Arhgef12	-0.325719	1.12778			FALSE	Mplus			56224		Tspan5	0.534391	1.40116			TRUE	M
233204		Tbc1d17	-0.520621	1.5297			TRUE	WT			107566		Arl2bp	-0.712175		3.80719		TRUE	Null			233046		Rasgrp4	-0.326948	1.1102			FALSE	Mplus			29876		Clic4	0.533611	2.01411			TRUE	M
66315		Senp7	-0.520653	1.16332			TRUE	WT			108052		Slc14a1	-0.712261		2.16184		TRUE	Null			14131		Fcgr3	-0.32697	1.14153			FALSE	Mplus			67618		Aasdhppt	0.533532	1.11786			TRUE	M
237107		Gnl3l	-0.520796	1.17747			TRUE	WT			75317		Parpbp	-0.712488		1.44014		TRUE	Null			27399		Ip6k1	-0.327111	1.24022			FALSE	Mplus			218454		Lhfpl2	0.532841	1.27234			TRUE	M
58996		Arhgap23	-0.521054	2.20057			TRUE	WT			70381		Tecpr1	-0.712758		1.48709		TRUE	Null			19704		Upf1	-0.327212	1.64451			FALSE	Mplus			231123		Haus3	0.532392	1.74218			TRUE	M
217356		Tmc8	-0.521285	1.08907			TRUE	WT			12036		Bcat2	-0.713674		2.39513		TRUE	Null			28075		Desi1	-0.327763	1.25044			FALSE	Mplus			12321		Calu	0.53216	2.26759			TRUE	M
18226		Nup62	-0.522206	1.91818			TRUE	WT			21349		Tal1	-0.71401		2.54507		TRUE	Null			11911		Atf4	-0.328463	1.27687			FALSE	Mplus			71834		Zbtb43	0.531272	1.00121			TRUE	M
12988		Csk	-0.52223	2.77771			TRUE	WT			66566		Ntpcr	-0.71423		1.09099		TRUE	Null			12974		Cs	-0.328822	1.69673			FALSE	Mplus			67040		Ddx17	0.531049	1.68687			TRUE	M
234549		Heatr3	-0.522758	1.34054			TRUE	WT			214854		Neurl3	-0.71458		1.17334		TRUE	Null			69228		Zfp746	-0.329386	1.18708			FALSE	Mplus			218914		Wapl	0.530286	1.39114			TRUE	M
68970		Dcaf12	-0.522841	3.5666			TRUE	WT			12452		Ccng2	-0.714694		1.95984		TRUE	Null			319740		Zfyve27	-0.329515	1.47629			FALSE	Mplus			19647		Rbbp6	0.529774	1.52401			TRUE	M
17196		Mbp	-0.523045	1.70765			TRUE	WT			70218		Kif18b	-0.715323		2.06872		TRUE	Null			27214		Dbf4	-0.329571	1.29724			FALSE	Mplus			320595		Phf8	0.529393	1.63377			TRUE	M
243819		Ppp6r1	-0.523527	2.99551			TRUE	WT			17002		Ltf	-0.715636		3.10838		TRUE	Null			71810		Ranbp3	-0.329623	1.52244			FALSE	Mplus			74450		Pank2	0.529374	1.65829			TRUE	M
233210		Prr12	-0.52362	1.33965			TRUE	WT			108995		Tbc1d10c	-0.716276		2.23279		TRUE	Null			216440		Os9	-0.32977	1.93657			FALSE	Mplus			22083		Ctr9	0.528737	2.34784			TRUE	M
19165		Psen2	-0.524114	1.44581			TRUE	WT			109284		R3hdm4	-0.719521		2.1877		TRUE	Null			19089		Prkcsh	-0.329939	1.54298			FALSE	Mplus			77305		Wdr82	0.528492	3.05104			TRUE	M
240756		Klhl12	-0.525498	1.57557			TRUE	WT			20568		Slpi	-0.719798		1.0251		TRUE	Null			102193		Zdhhc7	-0.33033	1.21494			FALSE	Mplus			228714		Kat14	0.528407	2.25605			TRUE	M
212483		Fam193b	-0.525994	2.2169			TRUE	WT			214917		Antkmt	-0.72066		1.11062		TRUE	Null			224171		Cip2a	-0.331138	1.28316			FALSE	Mplus			54601		Foxo4	0.52839	1.13738			TRUE	M
100169		Phactr4	-0.526028	1.38555			TRUE	WT			170459		Stard4	-0.72082		1.3754		TRUE	Null			66977		Nuf2	-0.33153	1.5622			FALSE	Mplus			54375		Azin1	0.52808	3.17062			TRUE	M
16201		Ilf3	-0.526412	1.46918			TRUE	WT			11732		Ank	-0.721117		3.30237		TRUE	Null			74322		Cxxc1	-0.331662	1.59192			FALSE	Mplus			217718		Nek9	0.52772	2.4142			TRUE	M
21928		Tnfaip2	-0.526421	3.36567			TRUE	WT			56199		Abcb10	-0.721355		3.02912		TRUE	Null			69192		Dhx16	-0.331768	1.63814			FALSE	Mplus			102339		Cog4	0.527686	2.26695			TRUE	M
232933		Ccdc61	-0.526846	1.02889			TRUE	WT			76799		Tmem234	-0.72138		3.57548		TRUE	Null			433182		Eno1b	-0.332633	1.23494			FALSE	Mplus			13542		Dvl1	0.527093	2.02301			TRUE	M
100952		Emilin1	-0.526997	1.91982			TRUE	WT			52276		Cdca8	-0.723129		3.01118		TRUE	Null			66899		Fip1l1	-0.333033	1.28239			FALSE	Mplus			100715		Tent2	0.527078	1.20217			TRUE	M
18578		Pde4b	-0.527477	1.00924			TRUE	WT			59038		Pxmp4	-0.723148		1.9819		TRUE	Null			22793		Zyx	-0.333746	1.30719			FALSE	Mplus			58799		Crbn	0.526809	1.77935			TRUE	M
110593		Prdm2	-0.527719	1.44132			TRUE	WT			24075		Taf10	-0.723342		1.20722		TRUE	Null			226139		Cox15	-0.334928	1.05464			FALSE	Mplus			13709		Elf1	0.526668	1.98376			TRUE	M
29806		Limd1	-0.529203	1.6625			TRUE	WT			18413		Osm	-0.723702		1.21672		TRUE	Null			83796		Smarcd2	-0.335396	1.93438			FALSE	Mplus			77877		6030458C11Rik	0.526194	1.62995			TRUE	M
15239		Hgs	-0.529921	1.7462			TRUE	WT			330171		Kctd10	-0.723727		2.40085		TRUE	Null			106200		Txndc11	-0.336082	1.10105			FALSE	Mplus			19247		Ptpn11	0.526055	1.29109			TRUE	M
18717		Pip5k1c	-0.533085	1.4991			TRUE	WT			53945		Slc40a1	-0.725742		2.8986		TRUE	Null			353190		Edc3	-0.33648	1.07012			FALSE	Mplus			74237		Tubgcp2	0.525645	1.26937			TRUE	M
170750		Xpnpep1	-0.535699	2.25789			TRUE	WT			68552		Smim14	-0.726353		1.85892		TRUE	Null			243819		Ppp6r1	-0.33685	1.61789			FALSE	Mplus			71063		Zfp597	0.525595	1.82802			TRUE	M
12846		Comt	-0.537005	1.35472			TRUE	WT			78894		Aacs	-0.726673		3.13216		TRUE	Null			22608		Ybx1	-0.337031	1.37811			FALSE	Mplus			233863		Gtf3c1	0.525557	1.87082			TRUE	M
110749		Chaf1b	-0.538123	2.13392			TRUE	WT			231830		Micall2	-0.728469		1.76035		TRUE	Null			626534		Gm6682	-0.337075	1.2294			FALSE	Mplus			224613		Flywch1	0.52546	1.03423			TRUE	M
11804		Aplp2	-0.538144	3.42309			TRUE	WT			70300		Fuz	-0.729108		1.1781		TRUE	Null			66894		Wwp2	-0.337391	2.13231			FALSE	Mplus			66352		Blzf1	0.525336	1.5972			TRUE	M
108078		Olr1	-0.538565	1.30643			TRUE	WT			75146		Mfsd13a	-0.732366		1.60987		TRUE	Null			16801		Arhgef1	-0.337649	2.03086			FALSE	Mplus			217946		Cdca7l	0.525099	1.50313			TRUE	M
66830		Nacc1	-0.538936	2.2257			TRUE	WT			18642		Pfkm	-0.733244		1.83657		TRUE	Null			68743		Anln	-0.338709	1.09793			FALSE	Mplus			230257		Ptbp3	0.524335	2.08101			TRUE	M
17283		Men1	-0.539707	2.26451			TRUE	WT			66949		Trim59	-0.733343		3.77003		TRUE	Null			107701		Sf3b4	-0.339051	1.13163			FALSE	Mplus			214901		Chtf18	0.524004	1.84167			TRUE	M
94242		Tinagl1	-0.539743	1.9646			TRUE	WT			269261		Rpl12	-0.734237		1.0613		TRUE	Null			11766		Ap1g2	-0.340041	1.05036			FALSE	Mplus			216238		Eea1	0.523951	1.38755			TRUE	M
71458		Bcor	-0.539776	1.07526			TRUE	WT			56395		Tmem115	-0.737199		2.79126		TRUE	Null			102122		Psme3ip1	-0.340063	1.28262			FALSE	Mplus			223773		Zbed4	0.523686	1.68537			TRUE	M
18415		Hspa4l	-0.539947	1.39338			TRUE	WT			233186		Siglecf	-0.737876		1.40828		TRUE	Null			101568		Vrk3	-0.34067	1.06151			FALSE	Mplus			18572		Pdcd11	0.52314	1.63682			TRUE	M
67739		Slc48a1	-0.540863	2.0393			TRUE	WT			668829		Gm9385	-0.737886		1.17078		TRUE	Null			21428		Mlx	-0.342195	1.26635			FALSE	Mplus			56314		Zfp113	0.522009	1.23032			TRUE	M
242705		E2f2	-0.541421	3.69345			TRUE	WT			236604		Pisd-ps1	-0.738267		3.32466		TRUE	Null			13001		Csnk2b	-0.342675	1.07627			FALSE	Mplus			223828		Pphln1	0.521635	2.13389			TRUE	M
20401		Sh3bp1	-0.54163	1.15913			TRUE	WT			18005		Nek2	-0.738992		2.51854		TRUE	Null			227693		Zer1	-0.34288	1.00345			FALSE	Mplus			16649		Kpna4	0.521491	2.82481			TRUE	M
67936		Wdr55	-0.541663	1.12303			TRUE	WT			71839		Osgin1	-0.741559		1.19475		TRUE	Null			320484		Rasal3	-0.342906	1.27998			FALSE	Mplus			51797		Ctps	0.521187	2.0875			TRUE	M
106633		Ift140	-0.542424	1.08258			TRUE	WT			17855		Mvk	-0.741619		1.03448		TRUE	Null			242705		E2f2	-0.34505	1.99389			FALSE	Mplus			72831		Dhx30	0.521068	1.79865			TRUE	M
72155		Cenpn	-0.544803	1.52223			TRUE	WT			70450		Unc13d	-0.743333		4.16974		TRUE	Null			12978		Csf1r	-0.345629	1.22638			FALSE	Mplus			22137		Ttk	0.52092	1.2884			TRUE	M
73699		Ppp2r1b	-0.545182	1.49854			TRUE	WT			100017		Ldlrap1	-0.743618		3.70933		TRUE	Null			26364		Adgre5	-0.346178	1.07069			FALSE	Mplus			229709		Ahcyl1	0.520552	1.95679			TRUE	M
12908		Crat	-0.545209	1.2273			TRUE	WT			227620		Uap1l1	-0.744052		1.8841		TRUE	Null			67457		Frmd8	-0.347935	1.10216			FALSE	Mplus			13666		Eif2ak3	0.519803	1.19002			TRUE	M
70310		Plscr3	-0.546039	1.3445			TRUE	WT			193742		Abhd16a	-0.745912		3.3003		TRUE	Null			14387		Gaa	-0.349073	1.00429			FALSE	Mplus			77286		Nkrf	0.519747	1.42035			TRUE	M
14208		Ppm1g	-0.54673	3.83631			TRUE	WT			319370		Ubald2	-0.74706		2.11316		TRUE	Null			66905		Plin3	-0.34935	1.06934			FALSE	Mplus			68031		Rnf146	0.51922	1.44241			TRUE	M
67465		Sf3a1	-0.547002	1.70177			TRUE	WT			64008		Aqp9	-0.747704		1.67497		TRUE	Null			209011		Sirt7	-0.351006	1.02183			FALSE	Mplus			240660		Slc35g1	0.519082	1.18235			TRUE	M
108961		E2f8	-0.547041	1.45316			TRUE	WT			27028		Ermap	-0.748859		1.52309		TRUE	Null			56551		Txn2	-0.351422	1.15811			FALSE	Mplus			14211		Smc2	0.518548	2.66117			TRUE	M
116848		Baz2a	-0.547251	1.23674			TRUE	WT			216864		Mgl2	-0.749978		1.55815		TRUE	Null			19354		Rac2	-0.352581	1.4103			FALSE	Mplus			270086		Ogfod1	0.518418	1.80193			TRUE	M
22123		Psmd3	-0.547801	2.29232			TRUE	WT			108101		Fermt3	-0.750221		5.42102		TRUE	Null			106025		Sharpin	-0.352733	1.30783			FALSE	Mplus			218613		Mier3	0.517664	1.92203			TRUE	M
74772		Atp13a2	-0.547923	1.17928			TRUE	WT			72205		Eml2	-0.750515		2.38473		TRUE	Null			56457		Clptm1	-0.353359	1.71257			FALSE	Mplus			56036		Ccnl2	0.51746	1.4662			TRUE	M
24116		Nelfa	-0.547962	2.08615			TRUE	WT			56520		Nme4	-0.751255		1.0958		TRUE	Null			66089		Rmnd5b	-0.353556	1.44374			FALSE	Mplus			68364		0610030E20Rik	0.517261	2.81044			TRUE	M
70248		Dazap1	-0.548045	2.76878			TRUE	WT			17330		Minpp1	-0.752519		2.42292		TRUE	Null			76448		Ppp1r18	-0.3543	1.79819			FALSE	Mplus			72587		Pan3	0.516711	1.73132			TRUE	M
69834		Rab43	-0.548227	2.41776			TRUE	WT			69769		Tnfaip8l2	-0.753617		1.42363		TRUE	Null			14629		Gclc	-0.354688	1.11441			FALSE	Mplus			66616		Snx9	0.516656	1.61737			TRUE	M
106200		Txndc11	-0.548959	1.96242			TRUE	WT			21946		Pglyrp1	-0.755186		1.28224		TRUE	Null			19219		Ptger4	-0.355012	1.03628			FALSE	Mplus			22030		Traf2	0.516583	1.73282			TRUE	M
107932		Chd4	-0.54939	2.06596			TRUE	WT			11669		Aldh2	-0.756406		2.68479		TRUE	Null			13430		Dnm2	-0.355719	1.36455			FALSE	Mplus			67333		Stk35	0.516535	1.25515			TRUE	M
19205		Ptbp1	-0.550356	3.66142			TRUE	WT			13010		Cst3	-0.758977		1.85269		TRUE	Null			238875		Gapt	-0.355758	1.0013			FALSE	Mplus			22670		Trim26	0.515605	1.31614			TRUE	M
231868		E130309D02Rik	-0.551983	3.00891			TRUE	WT			14693		Gnb2	-0.761724		2.86653		TRUE	Null			68724		Arl8a	-0.355886	1.19819			FALSE	Mplus			81898		Sf3b1	0.515464	3.00458			TRUE	M
74616		Scrn3	-0.553182	1.06426			TRUE	WT			18807		Pld3	-0.762005		1.73563		TRUE	Null			11837		Rplp0	-0.355979	1.07869			FALSE	Mplus			24128		Xrn2	0.515308	2.11241			TRUE	M
109095		Rbm15b	-0.555543	1.25277			TRUE	WT			15284		Hlx	-0.762194		1.81161		TRUE	Null			22390		Wee1	-0.356545	1.41324			FALSE	Mplus			228482		Arhgap11a	0.514846	1.548			TRUE	M
103135		Pan2	-0.556062	1.2929			TRUE	WT			68731		Rbfa	-0.763143		3.0611		TRUE	Null			77034		2510039O18Rik	-0.356903	1.27978			FALSE	Mplus			214895		Lman2l	0.514537	1.70056			TRUE	M
23989		Med24	-0.556224	1.83952			TRUE	WT			171212		Galnt10	-0.764212		2.17023		TRUE	Null			170756		Slc8b1	-0.357246	1.1017			FALSE	Mplus			11907		Ate1	0.514484	1.87371			TRUE	M
546071		Mast3	-0.556651	1.60559			TRUE	WT			208795		Tmem63a	-0.765353		3.03669		TRUE	Null			99412		Golga2	-0.358689	1.45436			FALSE	Mplus			225055		Fbxo11	0.513542	1.83567			TRUE	M
56644		Clec7a	-0.557795	2.01878			TRUE	WT			66462		Rex1bd	-0.766024		1.05304		TRUE	Null			16976		Lrpap1	-0.35921	1.462			FALSE	Mplus			23962		Oasl2	0.513348	1.38323			TRUE	M
238317		Mideas	-0.557943	1.04693			TRUE	WT			71983		Tmco6	-0.767016		1.77853		TRUE	Null			17916		Myo1f	-0.359225	1.32332			FALSE	Mplus			109910		Zfp91	0.512919	2.15545			TRUE	M
404710		Iqgap3	-0.558453	1.24866			TRUE	WT			30838		Fbxw4	-0.767324		1.06927		TRUE	Null			106952		Arap3	-0.359382	1.53113			FALSE	Mplus			26940		Ecsit	0.51289	1.16992			TRUE	M
245886		Ankrd27	-0.558563	2.51799			TRUE	WT			16596		Klf1	-0.769497		1.63057		TRUE	Null			69190		Dym	-0.359602	1.03392			FALSE	Mplus			17350		Mlh1	0.5127	1.30565			TRUE	M
66514		Asrgl1	-0.558683	1.94274			TRUE	WT			171171		Ntng2	-0.770915		1.05913		TRUE	Null			56275		Rbm14	-0.359606	1.56284			FALSE	Mplus			320267		Fubp3	0.512409	1.15599			TRUE	M
68743		Anln	-0.559389	2.23111			TRUE	WT			11302		Aatk	-0.771287		2.42688		TRUE	Null			19156		Psap	-0.359889	1.96187			FALSE	Mplus			77573		Vps33a	0.512266	1.59565			TRUE	M
75744		Svip	-0.561088	1.21182			TRUE	WT			56743		Lat2	-0.775477		1.56813		TRUE	Null			18220		Nucb1	-0.360285	1.84904			FALSE	Mplus			20658		Son	0.511908	2.76755			TRUE	M
72475		Ssbp3	-0.561579	2.74869			TRUE	WT			217364		Engase	-0.778337		1.89848		TRUE	Null			72750		Fam117b	-0.360701	1.49138			FALSE	Mplus			12144		Blm	0.511807	1.45723			TRUE	M
634731		Susd1	-0.562417	1.47292			TRUE	WT			15473		Rida	-0.780743		1.24173		TRUE	Null			19707		Reps1	-0.360764	1.85911			FALSE	Mplus			140580		Elmo1	0.511657	1.54055			TRUE	M
13047		Cux1	-0.563577	1.47888			TRUE	WT			68521		Fam189b	-0.781239		1.60758		TRUE	Null			74159		Acbd5	-0.360847	1.00429			FALSE	Mplus			225929		Patl1	0.511381	1.85998			TRUE	M
78885		Coro7	-0.563856	2.22221			TRUE	WT			218630		Ccno	-0.78144		1.06362		TRUE	Null			21787		Tfg	-0.361342	1.98483			FALSE	Mplus			230484		Usp1	0.511345	3.05801			TRUE	M
15388		Hnrnpl	-0.563906	3.53125			TRUE	WT			67388		Rab5if	-0.78236		2.61089		TRUE	Null			27221		Chaf1a	-0.361361	1.66331			FALSE	Mplus			64010		Sav1	0.511288	1.9831			TRUE	M
105239		Rnf44	-0.564427	1.69488			TRUE	WT			13034		Ctse	-0.782443		2.39513		TRUE	Null			216963		Git1	-0.36391	1.26117			FALSE	Mplus			14270		Srgap2	0.511272	1.0021			TRUE	M
66126		Elof1	-0.566092	1.83073			TRUE	WT			16480		Jup	-0.784114		1.27176		TRUE	Null			73174		Tbkbp1	-0.364286	1.34281			FALSE	Mplus			69499		Tsr2	0.510498	1.11349			TRUE	M
77087		Ankrd11	-0.566808	2.37511			TRUE	WT			13828		Epb42	-0.784626		1.18091		TRUE	Null			12521		Cd82	-0.364636	1.16066			FALSE	Mplus			20715		Serpina3g	0.510375	1.12673			TRUE	M
217835		Rin3	-0.56687	2.24137			TRUE	WT			109305		Orai1	-0.786699		1.83657		TRUE	Null			224727		Bag6	-0.364717	1.31789			FALSE	Mplus			110639		Prps2	0.5103	2.11588			TRUE	M
28075		Desi1	-0.567707	2.47637			TRUE	WT			66230		Mrps28	-0.787343		1.25191		TRUE	Null			11490		Adam15	-0.364777	1.42905			FALSE	Mplus			227723		Prrc2b	0.510018	1.12493			TRUE	M
66881		Pcyox1	-0.568117	1.73359			TRUE	WT			170756		Slc8b1	-0.787858		3.03669		TRUE	Null			12946		Cr1l	-0.365494	1.18444			FALSE	Mplus			228869		Ncoa5	0.509732	2.39772			TRUE	M
66147		Necap2	-0.569063	3.28937			TRUE	WT			16157		Il11ra1	-0.791392		1.16467		TRUE	Null			11863		Arnt	-0.365805	1.26616			FALSE	Mplus			17692		Msl3	0.509333	2.0875			TRUE	M
56632		Sphk2	-0.569892	2.95949			TRUE	WT			109299		Tmem250-ps	-0.793351		2.72065		TRUE	Null			58194		Sh3kbp1	-0.365845	1.79262			FALSE	Mplus			432508		Cpsf6	0.508343	3.18219			TRUE	M
269529		Fbxo10	-0.571583	1.54096			TRUE	WT			77577		Spns3	-0.794748		1.62122		TRUE	Null			277360		Prex1	-0.367101	1.08301			FALSE	Mplus			18972		Pold2	0.508337	1.78348			TRUE	M
109077		Ints5	-0.571961	2.46898			TRUE	WT			22272		Uqcrq	-0.79597		1.32875		TRUE	Null			50932		Mink1	-0.368339	1.00185			FALSE	Mplus			208144		Dhx37	0.507695	1.05911			TRUE	M
72946		Lrrc47	-0.575471	2.26544			TRUE	WT			231801		Agfg2	-0.796225		2.54006		TRUE	Null			72552		Hsdl1	-0.368704	1.5124			FALSE	Mplus			320011		Uggt1	0.507372	2.27786			TRUE	M
56441		Naa80	-0.575916	1.2193			TRUE	WT			106512		Gpsm3	-0.797421		2.44334		TRUE	Null			223255		Stk24	-0.370005	1.60454			TRUE	Mplus			66315		Senp7	0.507232	1.25693			TRUE	M
320267		Fubp3	-0.576747	1.11127			TRUE	WT			22117		Tst	-0.798619		1.32779		TRUE	Null			110749		Chaf1b	-0.370486	1.44039			TRUE	Mplus			23885		Gmcl1	0.506945	1.84439			TRUE	M
67608		Narf	-0.578125	2.56218			TRUE	WT			14296		Frat1	-0.799014		1.10789		TRUE	Null			21335		Tacc3	-0.370764	1.306			TRUE	Mplus			69663		Ddx51	0.506585	1.67268			TRUE	M
21366		Slc6a6	-0.578299	1.69877			TRUE	WT			11605		Gla	-0.800049		1.18977		TRUE	Null			11652		Akt2	-0.371743	2.02305			TRUE	Mplus			245944		Vps54	0.506218	2.18724			TRUE	M
64008		Aqp9	-0.579673	1.27249			TRUE	WT			14958		H1f0	-0.801161		2.05917		TRUE	Null			14719		Got2	-0.372321	1.59283			TRUE	Mplus			52202		Rbm34	0.506108	2.02441			TRUE	M
212442		Lactb2	-0.579896	1.2057			TRUE	WT			11844		Arf5	-0.802204		1.466		TRUE	Null			23877		Fiz1	-0.372733	1.45573			TRUE	Mplus			66874		Ncbp3	0.505598	2.14148			TRUE	M
84113		Ptov1	-0.582285		1.58163		TRUE	WT			22256		Ung	-0.803052		1.61376		TRUE	Null			18173		Slc11a1	-0.372966	1.54657			TRUE	Mplus			83410		Cstf2t	0.505199	2.65302			TRUE	M
56505		Ruvbl1	-0.582805		1.57549		TRUE	WT			29870		Gtse1	-0.803064		3.02788		TRUE	Null			215243		Traf3ip3	-0.372994	1.45199			TRUE	Mplus			72536		Tagap	0.5051	1.41553			TRUE	M
66043		Atp5d	-0.582892		1.44238		TRUE	WT			15006		H2-Q1	-0.803669		2.37497		TRUE	Null			17988		Ndrg1	-0.373753	1.24162			TRUE	Mplus			107508		Eprs	0.505092	3.21841			TRUE	M
207740		Ubald1	-0.582956		2.33679		TRUE	WT			18150		Npm3	-0.804913		1.35593		TRUE	Null			72278		Ccpg1	-0.374578	1.52093			TRUE	Mplus			225027		Srsf7	0.504843	2.26525			TRUE	M
56364		Zmym3	-0.582976		1.52115		TRUE	WT			11668		Aldh1a1	-0.805205		1.38522		TRUE	Null			22123		Psmd3	-0.375304	1.42199			TRUE	Mplus			192285		Phf21a	0.503408	1.55807			TRUE	M
12419		Cbx5	-0.58305		1.88073		TRUE	WT			71085		Arhgap19	-0.805966		3.10838		TRUE	Null			67563		Ciao3	-0.376074	1.00577			TRUE	Mplus			217578		Baz1a	0.503008	3.1581			TRUE	M
73910		Arhgap18	-0.583547		1.5063		TRUE	WT			72054		Cyp4f18	-0.80671		2.48062		TRUE	Null			15980		Ifngr2	-0.377456	1.09192			TRUE	Mplus			12412		Cbx1	0.501918	2.15693			TRUE	M
17523		Mpo	-0.584072		2.62408		TRUE	WT			110794		Cebpe	-0.807668		1.58689		TRUE	Null			107371		Exoc6	-0.377977	1.70626			TRUE	Mplus			20852		Stat6	0.501863	2.20559			TRUE	M
192657		Ell2	-0.58438		1.47047		TRUE	WT			12721		Coro1a	-0.807945		2.66816		TRUE	Null			235339		Dlat	-0.378948	1.65982			TRUE	Mplus			12488		Cd2ap	0.501809	1.11067			TRUE	M
353047		Plekhm1	-0.584534		1.86108		TRUE	WT			104130		Ndufb11	-0.810017		1.60824		TRUE	Null			13728		Mark2	-0.379741	1.70979			TRUE	Mplus			235567		Dnajc13	0.501747	1.07359			TRUE	M
16551		Kif11	-0.58462		2.82687		TRUE	WT			106581		Fam234a	-0.811238		2.47282		TRUE	Null			215632		Psd4	-0.379856	1.54657			TRUE	Mplus			16563		Kif2a	0.500385	2.07536			TRUE	M
76131		Depdc1a	-0.585643		1.68091		TRUE	WT			18670		Abcb4	-0.814776		1.96881		TRUE	Null			11518		Add1	-0.379917	2.16747			TRUE	Mplus			72129		Pex13	0.499708	1.32355			TRUE	M
12534		Cdk1	-0.587061		2.51163		TRUE	WT			16598		Klf2	-0.815034		1.85798		TRUE	Null			106073		Mfsd5	-0.380902	1.01428			TRUE	Mplus			20833		Ssrp1	0.499299	2.95938			TRUE	M
270058		Map1s	-0.587404		2.06739		TRUE	WT			16995		Ltb4r1	-0.815101		2.32142		TRUE	Null			13680		Ddx19a	-0.380978	1.58033			TRUE	Mplus			207278		Fchsd2	0.4992	1.42153			TRUE	M
68401		G6pc3	-0.587799		1.49781		TRUE	WT			15366		Hmmr	-0.816579		3.63294		TRUE	Null			60321		Wbp11	-0.382133	1.62316			TRUE	Mplus			16571		Kif4	0.49883	1.78969			TRUE	M
229675		Rsbn1	-0.588448		1.11434		TRUE	WT			12039		Bckdha	-0.817764		2.49389		TRUE	Null			68944		Tmco1	-0.382329	1.35469			TRUE	Mplus			14674		Gna13	0.498783	2.03334			TRUE	M
66146		Maco1	-0.5885		1.79824		TRUE	WT			16565		Kif21b	-0.818709		1.2893		TRUE	Null			17274		Rab8a	-0.382835	1.31776			TRUE	Mplus			16882		Lig3	0.498545	1.09643			TRUE	M
246221		Mpst	-0.588855		1.75276		TRUE	WT			54683		Prdx5	-0.819235		1.658		TRUE	Null			68251		Babam1	-0.383165	1.27597			TRUE	Mplus			226169		Pprc1	0.497671	1.66997			TRUE	M
20787		Srebf1	-0.589337		3.02427		TRUE	WT			14934		Gypa	-0.821077		1.94358		TRUE	Null			503610		Zdhhc18	-0.383327	1.77398			TRUE	Mplus			227656		Rexo4	0.497166	2.35906			TRUE	M
101706		Numa1	-0.589338		1.80061		TRUE	WT			66096		Lamtor4	-0.823266		1.25191		TRUE	Null			215449		Rap1b	-0.383388	1.44966			TRUE	Mplus			18706		Pik3ca	0.496974	1.78875			TRUE	M
15191		Hdgf	-0.591726		1.86482		TRUE	WT			232946		Bloc1s3	-0.828301		1.17787		TRUE	Null			74142		Lonp1	-0.383559	1.78948			TRUE	Mplus			66917		Chordc1	0.496962	2.14979			TRUE	M
51944		Knstrn	-0.594331		2.69926		TRUE	WT			67945		Rpl41	-0.828808		1.15777		TRUE	Null			98053		Gtf2f1	-0.38372	1.40394			TRUE	Mplus			232286		Tmf1	0.496947	2.38241			TRUE	M
80914		Uck2	-0.595316		1.77532		TRUE	WT			12609		Cebpd	-0.829923		1.1623		TRUE	Null			18555		Cdk16	-0.383765	2.50274			TRUE	Mplus			26401		Map3k1	0.496672	1.10807			TRUE	M
93679		Trim8	-0.595872		1.85944		TRUE	WT			432628		Mfsd2b	-0.830146		2.87706		TRUE	Null			20444		St3gal2	-0.384184	1.43177			TRUE	Mplus			98910		Usp6nl	0.49667	1.05225			TRUE	M
11545		Parp1	-0.595952		1.6262		TRUE	WT			12606		Cebpa	-0.831153		2.43598		TRUE	Null			56310		Gps2	-0.384494	1.03493			TRUE	Mplus			15257		Hipk1	0.496556	1.32336			TRUE	M
108660		Rnf187	-0.597409		2.7325		TRUE	WT			74760		Rab3il1	-0.832046		1.75145		TRUE	Null			192662		Arhgdia	-0.384545	2.98832			TRUE	Mplus			20687		Sp3	0.496304	2.93255			TRUE	M
12418		Cbx4	-0.599178		3.00024		TRUE	WT			13423		Dnase2a	-0.83276		2.18546		TRUE	Null			212974		Pgghg	-0.384641	1.32964			TRUE	Mplus			59125		Nek7	0.49626	1.59462			TRUE	M
268420		Alkbh5	-0.599256		3.31713		TRUE	WT			71607		Snx20	-0.834482		2.16488		TRUE	Null			24116		Nelfa	-0.385508	1.3983			TRUE	Mplus			226976		Kansl3	0.4959	1.72935			TRUE	M
236733		Usp11	-0.599794		1.2856		TRUE	WT			217356		Tmc8	-0.834486		2.10521		TRUE	Null			19042		Ppm1a	-0.385595	1.1017			TRUE	Mplus			231915		Uspl1	0.495563	2.41044			TRUE	M
232791		Cnot3	-0.600289		1.50333		TRUE	WT			218581		Depdc1b	-0.836351		2.97394		TRUE	Null			26934		Racgap1	-0.385786	1.87142			TRUE	Mplus			226153		Twnk	0.495344	1.31096			TRUE	M
18115		Nnt	-0.600476		1.45597		TRUE	WT			78885		Coro7	-0.841608		3.49118		TRUE	Null			18286		Odf2	-0.386649	1.36689			TRUE	Mplus			269424		Jade1	0.495323	2.20286			TRUE	M
11350		Abl1	-0.600602		1.57549		TRUE	WT			15288		Hmbs	-0.842038		1.94358		TRUE	Null			23789		Coro1b	-0.387165	2.80196			TRUE	Mplus			19654		Rbm6	0.495318	1.83403			TRUE	M
26400		Map2k7	-0.601366		2.79915		TRUE	WT			192678		Rassf3	-0.842077		3.80981		TRUE	Null			17523		Mpo	-0.387784	1.45926			TRUE	Mplus			68142		Ino80	0.495203	1.21161			TRUE	M
14793		Cdca3	-0.601563		1.90296		TRUE	WT			76900		Ssbp4	-0.842971		3.14245		TRUE	Null			244329		Mcph1	-0.389968	1.0471			TRUE	Mplus			101685		Spty2d1	0.494795	1.74311			TRUE	M
171212		Galnt10	-0.602037		1.46205		TRUE	WT			234577		Cpne2	-0.843586		3.88699		TRUE	Null			66140		Ska2	-0.390012	1.16073			TRUE	Mplus			321022		Cdv3	0.494235	2.87689			TRUE	M
18676		Phf2	-0.603273		1.233		TRUE	WT			11490		Adam15	-0.845597		4.04029		TRUE	Null			52551		Sgta	-0.390157	1.48022			TRUE	Mplus			228361		Ambra1	0.494137	1.19536			TRUE	M
208718		Dis3l2	-0.60415		1.09136		TRUE	WT			18476		Pafah1b3	-0.846103		1.18703		TRUE	Null			66508		Lamtor1	-0.391	1.11898			TRUE	Mplus			268564		Zbtb1	0.49382	1.79177			TRUE	M
207521		Dtx4	-0.604493		1.40426		TRUE	WT			20741		Sptb	-0.847089		1.17243		TRUE	Null			66085		Eif3f	-0.391045	1.20213			TRUE	Mplus			59013		Hnrnph1	0.493725	2.84554			TRUE	M
333433		Gpd1l	-0.605149		2.13083		TRUE	WT			94346		Tmem40	-0.847683		1.38368		TRUE	Null			13139		Dgka	-0.391663	1.06634			TRUE	Mplus			19684		Rdx	0.492919	2.80327			TRUE	M
19724		Rfx1	-0.605279		1.64279		TRUE	WT			73804		Kif2c	-0.84838		3.70705		TRUE	Null			105787		Prkaa1	-0.392197	1.44457			TRUE	Mplus			59027		Nampt	0.49274	1.9797			TRUE	M
30955		Pik3cg	-0.605969		1.66724		TRUE	WT			29856		Smtn	-0.848474		2.17023		TRUE	Null			21766		Tex261	-0.39229	1.80811			TRUE	Mplus			14025		Bcl11a	0.492693	2.18827			TRUE	M
17979		Ncoa3	-0.605991		1.40208		TRUE	WT			212032		Hk3	-0.849978		4.41738		TRUE	Null			15976		Ifnar2	-0.393137	2.00652			TRUE	Mplus			72826		Fam76b	0.492587	2.47178			TRUE	M
65247		Asb1	-0.606349		1.77482		TRUE	WT			78829		Tsc22d4	-0.851633		4.31778		TRUE	Null			27367		Rpl3	-0.394375	1.49164			TRUE	Mplus			68837		Foxk2	0.491801	1.38424			TRUE	M
67472		Mtfr1	-0.607023		2.39699		TRUE	WT			66818		Smim7	-0.852556		1.93677		TRUE	Null			100383		Bsdc1	-0.394766	2.32591			TRUE	Mplus			22344		Vezf1	0.491646	1.7349			TRUE	M
14000		Drosha	-0.60718		1.43272		TRUE	WT			11821		Aprt	-0.855273		1.56448		TRUE	Null			20872		Stk16	-0.394858	1.34543			TRUE	Mplus			70930		Nol8	0.491333	1.56092			TRUE	M
14387		Gaa	-0.60767		1.9884		TRUE	WT			56338		Txnip	-0.8591		5.29198		TRUE	Null			18221		Nudc	-0.394939	1.04637			TRUE	Mplus			319236		Trim12c	0.490859	2.39393			TRUE	M
269023		Zfp608	-0.608473		1.33436		TRUE	WT			12332		Capg	-0.859857		3.61133		TRUE	Null			71732		Vps11	-0.395043	1.39338			TRUE	Mplus			27057		Ncoa4	0.490684	2.16564			TRUE	M
16825		Ldb1	-0.608496		3.59921		TRUE	WT			106068		Slc45a4	-0.861386		3.38795		TRUE	Null			72053		Tmub2	-0.395216	1.77247			TRUE	Mplus			23938		Map2k5	0.49024	1.16009			TRUE	M
233887		Zfp553	-0.608822		1.0772		TRUE	WT			21391		Tbxas1	-0.862206		1.67497		TRUE	Null			57377		Mogs	-0.396185	2.29455			TRUE	Mplus			28035		Usp39	0.490222	2.70278			TRUE	M
68259		Ift80	-0.608901		1.57457		TRUE	WT			27261		Dok3	-0.862597		2.60369		TRUE	Null			83431		Ndel1	-0.396385	1.80145			TRUE	Mplus			217207		Dhx8	0.490158	2.17436			TRUE	M
101831		Faap24	-0.609209		1.10323		TRUE	WT			13611		S1pr4	-0.862636		2.30612		TRUE	Null			234577		Cpne2	-0.396497	1.61201			TRUE	Mplus			20684		Sp100	0.489911	1.91275			TRUE	M
54124		Cks1b	-0.609712		1.0772		TRUE	WT			16647		Kpna2	-0.864407		2.87092		TRUE	Null			72055		Slc38a10	-0.39782	1.68794			TRUE	Mplus			68861		Dipk2a	0.489387	1.61787			TRUE	M
54194		Akap8l	-0.60984		2.11705		TRUE	WT			269589		Sytl1	-0.865089		1.72822		TRUE	Null			11364		Acadm	-0.398207	1.36455			TRUE	Mplus			30932		Zfp330	0.48933	1.46642			TRUE	M
103534		Mgat4b	-0.610509		1.67775		TRUE	WT			17872		Ppp1r15a	-0.865456		2.22266		TRUE	Null			56280		Mrpl37	-0.398356	1.03392			TRUE	Mplus			338359		Supv3l1	0.488976	1.60814			TRUE	M
277360		Prex1	-0.611057		2.22669		TRUE	WT			106952		Arap3	-0.866248		4.60424		TRUE	Null			231672		Fbxw8	-0.398589	1.0119			TRUE	Mplus			72344		Usp36	0.488555	1.19383			TRUE	M
21341		Taf1c	-0.611098		1.01254		TRUE	WT			66350		Pla2g12a	-0.867105		1.5477		TRUE	Null			66151		Prr13	-0.399022	1.06283			TRUE	Mplus			18700		Piga	0.488423	1.05297			TRUE	M
16478		Jund	-0.611562		1.04049		TRUE	WT			26362		Axl	-0.870902		1.31849		TRUE	Null			71807		Tars2	-0.39958	1.49052			TRUE	Mplus			78892		Crispld2	0.488343	1.9785			TRUE	M
217364		Engase	-0.612112		1.2057		TRUE	WT			227753		Gsn	-0.873184		5.20982		TRUE	Null			15115		Hars	-0.399647	1.35716			TRUE	Mplus			80913		Pum2	0.48812	2.0029			TRUE	M
27403		Abca7	-0.613588		2.69265		TRUE	WT			223697		Sun2	-0.873625		4.96397		TRUE	Null			26385		Grk6	-0.399735	2.55635			TRUE	Mplus			18108		Nmt2	0.48793	1.00788			TRUE	M
17428		Mnt	-0.613749		1.72242		TRUE	WT			11852		Rhob	-0.875694		3.3494		TRUE	Null			19735		Rgs2	-0.39979	1.25116			TRUE	Mplus			213550		Dis3l	0.487695	1.4825			TRUE	M
84652		Fam126a	-0.614148		2.19687		TRUE	WT			232440		H2aj	-0.877395		1.49225		TRUE	Null			13047		Cux1	-0.399947	1.00307			TRUE	Mplus			240354		Malt1	0.487137	1.13886			TRUE	M
29871		Scmh1	-0.615044		1.72361		TRUE	WT			72310		Nkg7	-0.878434		1.82562		TRUE	Null			330177		Taok3	-0.399998	2.02332			TRUE	Mplus			50493		Txnrd1	0.487107	2.11869			TRUE	M
64704		Htra2	-0.615309		2.34314		TRUE	WT			27388		Ptdss2	-0.878783		2.97579		TRUE	Null			216154		Med16	-0.400971	1.03392			TRUE	Mplus			105559		Mbnl2	0.486743	1.25879			TRUE	M
21754		Tesk1	-0.617115		1.09006		TRUE	WT			619547		Rpl34-ps1	-0.879776		1.59113		TRUE	Null			23986		Eci2	-0.401084	1.56765			TRUE	Mplus			15502		Dnaja1	0.486582	1.35097			TRUE	M
106840		Unc119b	-0.618092		1.6853		TRUE	WT			233549		Mogat2	-0.882353		3.03757		TRUE	Null			20454		St3gal5	-0.401485	1.79532			TRUE	Mplus			319448		Fndc3a	0.486061	1.18599			TRUE	M
14766		Adgrg1	-0.618342		1.40693		TRUE	WT			67091		Trappc6a	-0.882357		1.34638		TRUE	Null			66830		Nacc1	-0.402438	1.60104			TRUE	Mplus			11774		Ap3b1	0.486059	1.32621			TRUE	M
74383		Ubap2l	-0.618393		1.02628		TRUE	WT			69368		Wdfy1	-0.882788		2.66816		TRUE	Null			217366		Lrrc45	-0.402995	1.04305			TRUE	Mplus			60504		Il21r	0.485651	1.123			TRUE	M
269181		Mgat4a	-0.618606		1.04305		TRUE	WT			12892		Cpox	-0.883733		2.9615		TRUE	Null			56395		Tmem115	-0.403953	1.35117			TRUE	Mplus			57257		Vav3	0.485561	1.54577			TRUE	M
320209		Ddx11	-0.618797		1.34106		TRUE	WT			69069		Tmem273	-0.883739		1.40806		TRUE	Null			68298		Ncapd2	-0.404422	1.45087			TRUE	Mplus			17758		Map4	0.485447	1.70819			TRUE	M
268936		Brpf3	-0.619082		1.54008		TRUE	WT			68209		Rnaseh2c	-0.884211		1.54072		TRUE	Null			68877		Maf1	-0.40489	1.48022			TRUE	Mplus			17245		Mdm1	0.485084	1.26718			TRUE	M
20539		Slc7a5	-0.619681		1.28899		TRUE	WT			12585		Cdr2	-0.884396		2.22583		TRUE	Null			52858		Cdipt	-0.406319	1.35715			TRUE	Mplus			11306		Abcb7	0.484795	2.07836			TRUE	M
140500		Acap3	-0.620625		2.1068		TRUE	WT			66706		Ndufaf3	-0.884692		1.58207		TRUE	Null			11993		Aup1	-0.40678	2.00733			TRUE	Mplus			56077		Dgke	0.484615	1.03201			TRUE	M
269033		4930503L19Rik	-0.621391		1.02376		TRUE	WT			20187		Ryk	-0.886476		1.73797		TRUE	Null			57330		Gigyf1	-0.406978	1.0817			TRUE	Mplus			76816		Sdccag8	0.484438	1.50064			TRUE	M
217353		Tmc6	-0.621906		2.79346		TRUE	WT			18245		Oaz1	-0.889035		2.09915		TRUE	Null			68915		Vars2	-0.407596	1.37744			TRUE	Mplus			76967		2700049A03Rik	0.484261	1.08374			TRUE	M
12447		Ccne1	-0.622049		1.72944		TRUE	WT			22368		Trpv2	-0.889916		1.57167		TRUE	Null			22724		Zbtb7b	-0.40779	1.41575			TRUE	Mplus			101994		Champ1	0.484204	1.92993			TRUE	M
74552		Nipal3	-0.623847		2.0144		TRUE	WT			12143		Blk	-0.890811		1.2254		TRUE	Null			19185		Psmd4	-0.408215	1.15258			TRUE	Mplus			270166		Clpx	0.483957	2.28737			TRUE	M
16970		Irag2	-0.62524		2.26906		TRUE	WT			22248		Unc119	-0.891535		2.48062		TRUE	Null			23983		Pcbp1	-0.408861	1.64234			TRUE	Mplus			27225		Ddx24	0.483362	2.48366			TRUE	M
23959		Nt5e	-0.625243		1.26487		TRUE	WT			245847		Amdhd2	-0.893935		2.82389		TRUE	Null			245860		Atg9a	-0.409501	1.02056			TRUE	Mplus			67467		Gpalpp1	0.483043	1.26945			TRUE	M
240752		Pik3c2b	-0.625955		1.23818		TRUE	WT			22323		Vasp	-0.895391		3.77788		TRUE	Null			13191		Dctn1	-0.409586	2.11569			TRUE	Mplus			66929		Asf1b	0.482908	2.58777			TRUE	M
232975		Atp1a3	-0.627195		1.76284		TRUE	WT			11826		Aqp1	-0.897078		3.02912		TRUE	Null			14467		Nipsnap2	-0.409598	1.207			TRUE	Mplus			70999		Naa40	0.482571	1.73937			TRUE	M
24100		Tpra1	-0.628293		1.70023		TRUE	WT			67457		Frmd8	-0.898587		3.56942		TRUE	Null			216805		Flcn	-0.410588	1.1971			TRUE	Mplus			67487		Dhx40	0.482437	1.58405			TRUE	M
211922		Dennd6a	-0.629751		1.58769		TRUE	WT			27053		Asns	-0.899041		2.50776		TRUE	Null			14208		Ppm1g	-0.410953	2.66721			TRUE	Mplus			22330		Vcl	0.482406	2.14065			TRUE	M
101142		Itfg2	-0.630973		1.3814		TRUE	WT			66460		Sys1	-0.901015		2.39145		TRUE	Null			66270		Retreg1	-0.411083	1.23655			TRUE	Mplus			72354		Ttc4	0.482349	1.42202			TRUE	M
66610		Abi3	-0.631227		1.25695		TRUE	WT			102545		Cmtm7	-0.901196		2.71313		TRUE	Null			72415		Sgo1	-0.412008	1.5146			TRUE	Mplus			75320		Etnk1	0.481709	1.67571			TRUE	M
19044		Ppox	-0.632223		2.9677		TRUE	WT			270906		Prr11	-0.902108		2.76763		TRUE	Null			56505		Ruvbl1	-0.412113	1.22296			TRUE	Mplus			140484		Pofut1	0.481694	1.28944			TRUE	M
22321		Vars	-0.632366		2.72643		TRUE	WT			26415		Mapk13	-0.904037		2.3923		TRUE	Null			16803		Lbp	-0.412348	1.02665			TRUE	Mplus			219105		Zmym5	0.481666	1.15769			TRUE	M
277396		Klhl23	-0.634159		1.59258		TRUE	WT			102644		Oaf	-0.909098		1.2215		TRUE	Null			105847		Lmf2	-0.41288	1.53145			TRUE	Mplus			20133		Rrm1	0.481562	3.04235			TRUE	M
104082		Wdr7	-0.634376		1.13774		TRUE	WT			69186		Tmem256	-0.910342		1.01305		TRUE	Null			12534		Cdk1	-0.4129	1.57697			TRUE	Mplus			99929		Tiparp	0.480992	1.36344			TRUE	M
12478		Cd19	-0.634862		1.27633		TRUE	WT			94242		Tinagl1	-0.912787		3.35584		TRUE	Null			56398		Chp1	-0.413117	1.33761			TRUE	Mplus			94176		Dock2	0.480355	1.1093			TRUE	M
17060		Blnk	-0.635601		1.04883		TRUE	WT			23959		Nt5e	-0.913579		2.09979		TRUE	Null			216198		Tcp11l2	-0.413158	1.75666			TRUE	Mplus			234463		Tmem184c	0.479519	1.12583			TRUE	M
56737		Alg2	-0.635937		2.07542		TRUE	WT			64540		Tspan4	-0.914747		1.60056		TRUE	Null			77889		Lbh	-0.413373	1.21237			TRUE	Mplus			229543		Ints3	0.479326	1.37733			TRUE	M
26905		Eif2s3x	-0.636374		1.0918		TRUE	WT			68836		Mrpl52	-0.915057		1.12516		TRUE	Null			230796		Wdtc1	-0.41454	1.79223			TRUE	Mplus			242860		Rsbn1l	0.477601	1.5742			TRUE	M
16650		Kpna6	-0.638502		1.24278		TRUE	WT			12257		Tspo	-0.916538		1.55911		TRUE	Null			12539		Cdc37	-0.414702	1.42637			TRUE	Mplus			107373		Fam111a	0.477466	2.72834			TRUE	M
[truncated: 14,077 more rows]
