# Supplementary material for: Mutant p53 regulates a distinct gene set by a mode of genome occupancy that is shared with wild type
Source: EMBO Rep. 2025 Jan 28;26(5):1315–43. doi: 10.1038/s44319-025-00375-y (PMC11893899; doi:10.1038/s44319-025-00375-y)
Supplement: Supplementary file 4 — Source data Fig. 2 [file 44319_2025_375_MOESM4_ESM.zip]

Archive with 8 entries (6 files):
- Figure 2/
- __MACOSX/._Figure 2
- Figure 2/.DS_Store
- __MACOSX/Figure 2/._.DS_Store
- Figure 2/2A/
- __MACOSX/Figure 2/._2A
- Figure 2/2A/p53++ Volcano Plot.xlsx
- __MACOSX/Figure 2/2A/._p53++ Volcano Plot.xlsx
