# Supplementary material for: Mutant p53 regulates a distinct gene set by a mode of genome occupancy that is shared with wild type
Source: EMBO Rep. 2025 Jan 28;26(5):1315–43. doi: 10.1038/s44319-025-00375-y (PMC11893899; doi:10.1038/s44319-025-00375-y)
Supplement: Supplementary file 4 — Source data Fig. 2 [file 44319_2025_375_MOESM4_ESM.zip › Figure 2/2A/p53++ Volcano Plot.xlsx]

## Sheet: UP Genes
ENTREZID	SYMBOL	logFC	logPV	Comp
68048	Aen	2.55695	10.1184	WT
12028	Bax	2.63479	8.9128	WT
170770	Bbc3	3.50917	10.6006	WT
12450	Ccng1	3.7744	16.9255	WT
216150	Cdc34	0.875599	2.61783	WT
12575	Cdkn1a	5.82068	15.9086	WT
226419	Dyrk3	1.05705	2.31939	WT
14854	Gss	1.07467	3.96724	WT
16362	Irf1	0.706666	3.37321	WT
234825	Klhdc4	0.653882	2.94237	WT
17246	Mdm2	2.09167	11.9896	WT
17874	Myd88	0.802262	4.94431	WT
27280	Phlda3	6.62664	6.2438	WT
228966	Ppp1r3d	0.606292	1.34106	WT
56742	Psrc1	2.54539	8.6523	WT
19330	Rab18	0.610907	1.52211	WT
67509	Saysd1	1.1088	2.27578	WT
192287	Slc25a36	0.779381	1.37837	WT
100226	Stx12	0.629297	3.01365	WT
22401	Zmat3	3.95355	10.5618	WT

## Sheet: DOWN Genes
ENTREZID	SYMBOL	logFC	logPV	Comp
268420	Alkbh5	-0.599256	3.31713	WT
12349	Car2	-3.34537	10.4811	WT
70012	Cep85	-0.75869	1.26821	WT
382056	Crtc1	-0.714035	1.3122	WT
381280	Hjurp	-1.12243	2.89604	WT
17188	Maz	-0.645688	3.52193	WT
99011	Pomt1	-1.12707	4.83758	WT
18986	Pou2f1	-0.894066	1.07526	WT
56381	Spen	-1.13141	1.62661	WT
73218	Sppl2b	-1.4038	4.95407	WT
50492	Thop1	-0.934692	2.06788	WT
330189	Tmem120b	-2.68911	1.9797	WT
244216	Zfp771	-1.23799	1.56599	WT
