# Supplementary material for: Mutant p53 regulates a distinct gene set by a mode of genome occupancy that is shared with wild type
Source: EMBO Rep. 2025 Jan 28;26(5):1315–43. doi: 10.1038/s44319-025-00375-y (PMC11893899; doi:10.1038/s44319-025-00375-y)
Supplement: Supplementary file 5 — Source data Fig. 3 [file 44319_2025_375_MOESM5_ESM.zip]

Archive with 12 entries (9 files):
- Figure 3/
- __MACOSX/._Figure 3
- Figure 3/3B/
- __MACOSX/Figure 3/._3B
- Figure 3/.DS_Store
- __MACOSX/Figure 3/._.DS_Store
- Figure 3/3A/
- __MACOSX/Figure 3/._3A
- Figure 3/3B/p53++ ONLY vs Overlaps.xlsx
- __MACOSX/Figure 3/3B/._p53++ ONLY vs Overlaps.xlsx
- Figure 3/3A/p53++ UP Genes Volcano Plots.xlsx
- __MACOSX/Figure 3/3A/._p53++ UP Genes Volcano Plots.xlsx
