# Supplementary material for: Mutant p53 regulates a distinct gene set by a mode of genome occupancy that is shared with wild type
Source: EMBO Rep. 2025 Jan 28;26(5):1315–43. doi: 10.1038/s44319-025-00375-y (PMC11893899; doi:10.1038/s44319-025-00375-y)
Supplement: Supplementary file 5 — Source data Fig. 3 [file 44319_2025_375_MOESM5_ESM.zip › Figure 3/3B/p53++ ONLY vs Overlaps.xlsx]

## Sheet:  + + 3h 0h  BM++20
	logFC	++ONLY 6	OVERLAPS 12	OTHERS 2
Cdc34	0.875599	2.61783
Dyrk3	1.05705	2.31939
Gss	1.07467	3.96724
Klhdc4	0.653882	2.94237
Rab18	0.610907	1.52211
Stx12	0.629297	3.01365
Aen	2.55695		10.1184
Bax	2.63479		8.9128
Bbc3	3.50917		10.6006
Ccng1	3.7744		16.9255
Cdkn1a	5.82068		15.9086
Irf1	0.706666		3.37321
Mdm2	2.09167		11.9896
Myd88	0.802262		4.94431
Phlda3	6.62664		6.2438
Psrc1	2.54539		8.6523
Slc25a36	0.779381		1.37837
Zmat3	3.95355		10.5618
Ppp1r3d	0.606292			1.34106
Saysd1	1.1088			2.27578

## Sheet:   m + 3h 0h  BM++20
	logFC	++ONLY 6	OVERLAPS 12
Cdc34	0.1959	0.28694
Dyrk3	0.457867	0.701532
Gss	-0.315211	0.530654
Klhdc4	0.398061	1.39496
Rab18	-0.195808	0.290939
Stx12	0.577065	2.56937
Aen	2.05358		8.38749
Bax	1.67567		5.22533
Bbc3	2.93398		8.76593
Ccng1	3.36602		15.3627
Cdkn1a	4.8149		13.3362
Irf1	0.684691		3.30955
Mdm2	0.99026		5.89854
Myd88	0.623702		3.466
Phlda3	5.84392		4.7148
Psrc1	0.785288		1.77193
Slc25a36	0.737145		1.41467
Zmat3	3.60644		8.12841
Ppp1r3d	0.200436			0.262354
Saysd1	0.965629			1.88457

## Sheet:  Mdm2 Mdm2 3h 0h  BM++20
	logFC	++ONLY 6	OVERLAPS 12	OTHERS 2
Cdc34	-0.226807	0.335714
Dyrk3	0.155399	0.156973
Gss	-0.100715	0.117113
Klhdc4	0.412266	1.52207
Rab18	0.330524	0.657084
Stx12	0.501874	2.26705
Aen	1.77414		7.16812
Bax	1.25745		3.61366
Bbc3	2.59264		7.45512
Ccng1	3.15996		14.7465
Cdkn1a	4.29038		11.3132
Irf1	0.888206		4.83729
Mdm2	0.814429		5.73929
Myd88	0.692441		4.14842
Phlda3	6.78851		4.14842
Psrc1	1.21471		3.26322
Slc25a36	1.02937		2.65845
Zmat3	3.05698		8.0591
Ppp1r3d	0.629292			1.48275
Saysd1	-0.0697072			0.0507652
