# Supplementary material for: Mutant p53 regulates a distinct gene set by a mode of genome occupancy that is shared with wild type
Source: EMBO Rep. 2025 Jan 28;26(5):1315–43. doi: 10.1038/s44319-025-00375-y (PMC11893899; doi:10.1038/s44319-025-00375-y)
Supplement: Supplementary file 5 — Source data Fig. 3 [file 44319_2025_375_MOESM5_ESM.zip › Figure 3/3A/p53++ UP Genes Volcano Plots.xlsx]

## Sheet: Sheet1
ENTREZID	SYMBOL	logFC	logPV	Comp		ENTREZID	SYMBOL	logFC	logPV	Comp		ENTREZID	SYMBOL	logFC	logPV	Comp		ENTREZID	SYMBOL	logFC	logPV	Comp		ENTREZID	SYMBOL	logFC	logPV	Comp
68048	Aen	2.55695	10.1184	WT		68048	Aen	0.236432	0.252785	Null		68048	Aen	2.05358	8.38749	Mplus		68048	Aen	0.56317	1.36132	M		68048	Aen	1.77414	7.16812	Mdm2
12028	Bax	2.63479	8.9128	WT		12028	Bax	-0.602427	0.789809	Null		12028	Bax	1.67567	5.22533	Mplus		12028	Bax	-0.931322	1.65094	M		12028	Bax	1.25745	3.61366	Mdm2
170770	Bbc3	3.50917	10.6006	WT		170770	Bbc3	-1.42581	1.12898	Null		170770	Bbc3	2.93398	8.76593	Mplus		170770	Bbc3	-2.52976	2.21928	M		170770	Bbc3	2.59264	7.45512	Mdm2
12450	Ccng1	3.7744	16.9255	WT		12450	Ccng1	-0.339648	0.833142	Null		12450	Ccng1	3.36602	15.3627	Mplus		12450	Ccng1	0.144325	0.282834	M		12450	Ccng1	3.15996	14.7465	Mdm2
216150	Cdc34	0.875599	2.61783	WT		216150	Cdc34	-0.464296	0.72732	Null		216150	Cdc34	0.1959	0.28694	Mplus		216150	Cdc34	-1.03632	2.76738	M		216150	Cdc34	-0.226807	0.335714	Mdm2
12575	Cdkn1a	5.82068	15.9086	WT		12575	Cdkn1a	1.11417	2.61524	Null		12575	Cdkn1a	4.8149	13.3362	Mplus		12575	Cdkn1a	1.40843	2.99299	M		12575	Cdkn1a	4.29038	11.3132	Mdm2
226419	Dyrk3	1.05705	2.31939	WT		226419	Dyrk3	-0.0807839	0.0324227	Null		226419	Dyrk3	0.457867	0.701532	Mplus		226419	Dyrk3	0.171866	0.149997	M		226419	Dyrk3	0.155399	0.156973	Mdm2
14854	Gss	1.07467	3.96724	WT		14854	Gss	-0.426548	0.622113	Null		14854	Gss	-0.315211	0.530654	Mplus		14854	Gss	-0.917132	1.94289	M		14854	Gss	-0.100715	0.117113	Mdm2
16362	Irf1	0.706666	3.37321	WT		16362	Irf1	0.224844	0.435769	Null		16362	Irf1	0.684691	3.30955	Mplus		16362	Irf1	0.35215	1.16933	M		16362	Irf1	0.888206	4.83729	Mdm2
234825	Klhdc4	0.653882	2.94237	WT		234825	Klhdc4	0.215088	0.386683	Null		234825	Klhdc4	0.398061	1.39496	Mplus		234825	Klhdc4	-0.159149	0.328034	M		234825	Klhdc4	0.412266	1.52207	Mdm2
17246	Mdm2	2.09167	11.9896	WT		17246	Mdm2	0.0360863	0.0300569	Null		17246	Mdm2	0.99026	5.89854	Mplus		17246	Mdm2	-0.0407517	0.0682016	M		17246	Mdm2	0.814429	5.73929	Mdm2
17874	Myd88	0.802262	4.94431	WT		17874	Myd88	-0.00993037	0.00829847	Null		17874	Myd88	0.623702	3.466	Mplus		17874	Myd88	-0.26174	0.888143	M		17874	Myd88	0.692441	4.14842	Mdm2
27280	Phlda3	6.62664	6.2438	WT		27280	Phlda3	-1.28808	0.164984	Null		27280	Phlda3	5.84392	4.7148	Mplus		27280	Phlda3	-3.22701	0.66909	M		27280	Phlda3	6.78851	4.14842	Mdm2
228966	Ppp1r3d	0.606292	1.34106	WT		228966	Ppp1r3d	0.0562586	0.0287733	Null		228966	Ppp1r3d	0.200436	0.262354	Mplus		228966	Ppp1r3d	-0.211104	0.259638	M		228966	Ppp1r3d	0.629292	1.48275	Mdm2
56742	Psrc1	2.54539	8.6523	WT		56742	Psrc1	-2.33943	2.64599	Null		56742	Psrc1	0.785288	1.77193	Mplus		56742	Psrc1	-1.63362	1.88144	M		56742	Psrc1	1.21471	3.26322	Mdm2
19330	Rab18	0.610907	1.52211	WT		19330	Rab18	0.282239	0.367029	Null		19330	Rab18	-0.195808	0.290939	Mplus		19330	Rab18	0.18783	0.286099	M		19330	Rab18	0.330524	0.657084	Mdm2
67509	Saysd1	1.1088	2.27578	WT		67509	Saysd1	-0.161281	0.0564136	Null		67509	Saysd1	0.965629	1.88457	Mplus		67509	Saysd1	-1.36578	1.70087	M		67509	Saysd1	-0.0697072	0.0507652	Mdm2
192287	Slc25a36	0.779381	1.37837	WT		192287	Slc25a36	0.300441	0.224814	Null		192287	Slc25a36	0.737145	1.41467	Mplus		192287	Slc25a36	0.820355	1.39951	M		192287	Slc25a36	1.02937	2.65845	Mdm2
100226	Stx12	0.629297	3.01365	WT		100226	Stx12	0.181499	0.31391	Null		100226	Stx12	0.577065	2.56937	Mplus		100226	Stx12	-0.258489	0.695467	M		100226	Stx12	0.501874	2.26705	Mdm2
22401	Zmat3	3.95355	10.5618	WT		22401	Zmat3	-0.0531176	0.0112379	Null		22401	Zmat3	3.60644	8.12841	Mplus		22401	Zmat3	1.45234	1.62995	M		22401	Zmat3	3.05698	8.0591	Mdm2
