# Supplementary material for: Mutant p53 regulates a distinct gene set by a mode of genome occupancy that is shared with wild type
Source: EMBO Rep. 2025 Jan 28;26(5):1315–43. doi: 10.1038/s44319-025-00375-y (PMC11893899; doi:10.1038/s44319-025-00375-y)
Supplement: Supplementary file 6 — Source data Fig. 4 [file 44319_2025_375_MOESM6_ESM.zip]

Archive with 20 entries (15 files):
- Figure 4/
- __MACOSX/._Figure 4
- Figure 4/.DS_Store
- __MACOSX/Figure 4/._.DS_Store
- Figure 4/4E/
- __MACOSX/Figure 4/._4E
- Figure 4/4C/
- __MACOSX/Figure 4/._4C
- Figure 4/4A/
- __MACOSX/Figure 4/._4A
- Figure 4/4F/
- __MACOSX/Figure 4/._4F
- Figure 4/4E/++Γêå19Γêå19 Volcano Plot.xlsx
- __MACOSX/Figure 4/4E/._++Γêå19Γêå19 Volcano Plot.xlsx
- Figure 4/4C/6Gy RNAseq ++Γêå19Γêå19 Volcano Plot.xlsx
- __MACOSX/Figure 4/4C/._6Gy RNAseq ++Γêå19Γêå19 Volcano Plot.xlsx
- Figure 4/4A/three groups.csv
- __MACOSX/Figure 4/4A/._three groups.csv
- Figure 4/4F/%LSK cells.csv
- __MACOSX/Figure 4/4F/._%LSK cells.csv
