# Supplementary material for: Mutant p53 regulates a distinct gene set by a mode of genome occupancy that is shared with wild type
Source: EMBO Rep. 2025 Jan 28;26(5):1315–43. doi: 10.1038/s44319-025-00375-y (PMC11893899; doi:10.1038/s44319-025-00375-y)
Supplement: Supplementary file 6 — Source data Fig. 4 [file 44319_2025_375_MOESM6_ESM.zip › Figure 4/4E/++Γêå19Γêå19 Volcano Plot.xlsx]

## Sheet: Volcanos
ENTREZID		SYMBOL	logFC	logPV LO	logPV HI		condition
268958		Capn11	10.0964		1.55188		delta19.irrad.WT.irrad.8w
780800		Ighv7-2	8.80638		2.05855		delta19.irrad.WT.irrad.8w
780885		Ighv1-24	8.1256		1.83323		delta19.irrad.WT.irrad.8w
639510		Ighv6-5	6.38935		2.20999		delta19.irrad.WT.irrad.8w
100039138		Gm2061	5.74902		1.06502		delta19.irrad.WT.irrad.8w
100043120		Gm4242	5.17574		1.81106		delta19.irrad.WT.irrad.8w
14343		Fut1	5.00039		1.24316		delta19.irrad.WT.irrad.8w
629863		Ighv1-14	4.94884		1.61199		delta19.irrad.WT.irrad.8w
432709		Ighv8-9	4.93844		1.49672		delta19.irrad.WT.irrad.8w
435331		Ighv1-79	4.69176		3.84213		delta19.irrad.WT.irrad.8w
100503545		Nuggc	4.5446		2.29173		delta19.irrad.WT.irrad.8w
628027		Igkv1-133	4.31411		2.95351		delta19.irrad.WT.irrad.8w
243453		Igkv4-81	4.26335		1.3089		delta19.irrad.WT.irrad.8w
628056		Igkv1-131	4.18532		1.6062		delta19.irrad.WT.irrad.8w
668577		Ighv1-73	4.13937		2.70674		delta19.irrad.WT.irrad.8w
780884		Ighv1-23	4.11378		3.85997		delta19.irrad.WT.irrad.8w
243461		Igkv7-33	4.09709		1.05569		delta19.irrad.WT.irrad.8w
628571		Igkv4-63	4.07577		2.54664		delta19.irrad.WT.irrad.8w
382695		Ighv1-56	4.03376		2.88501		delta19.irrad.WT.irrad.8w
545851		Igkv12-44	3.97027		4.00606		delta19.irrad.WT.irrad.8w
636752		Igkv4-62	3.96974		2.05611		delta19.irrad.WT.irrad.8w
629860		Ighv1-12	3.968		2.90756		delta19.irrad.WT.irrad.8w
629908		Ighv1-43	3.89827		1.97698		delta19.irrad.WT.irrad.8w
381831		Igkv4-58	3.83527		2.05611		delta19.irrad.WT.irrad.8w
619994		Ighv1-77	3.78339		3.30191		delta19.irrad.WT.irrad.8w
628144		Igkv9-123	3.76874		1.42064		delta19.irrad.WT.irrad.8w
668589		Ighv1-80	3.75984		4.85184		delta19.irrad.WT.irrad.8w
791090		Ighv2-6-8	3.75474		2.8635		delta19.irrad.WT.irrad.8w
100775175		Ighv1-82	3.7319		4.85184		delta19.irrad.WT.irrad.8w
780932		Ighv1-55	3.71521		4.26879		delta19.irrad.WT.irrad.8w
620140		Ighv1-83	3.69158		3.87222		delta19.irrad.WT.irrad.8w
628072		Igkv14-130	3.6755		1.27349		delta19.irrad.WT.irrad.8w
668517		Ighv1-37	3.67528		2.58061		delta19.irrad.WT.irrad.8w
16069		Jchain	3.66771		1.53389		delta19.irrad.WT.irrad.8w
668438		Ighv3-3	3.66224		1.01319		delta19.irrad.WT.irrad.8w
780883		Ighv1-22	3.60823		3.31077		delta19.irrad.WT.irrad.8w
384419		Igkv8-30	3.5937		4.07778		delta19.irrad.WT.irrad.8w
630486		Ighv2-6	3.58825		2.16257		delta19.irrad.WT.irrad.8w
668597		Ighv1-85	3.5636		4.08406		delta19.irrad.WT.irrad.8w
780929		Ighv1-50	3.51367		3.41059		delta19.irrad.WT.irrad.8w
668421		Ighv14-2	3.51305		3.99074		delta19.irrad.WT.irrad.8w
667946		Igkv3-3	3.49313		1.2886		delta19.irrad.WT.irrad.8w
434609		Ighv1-84	3.46711		3.52004		delta19.irrad.WT.irrad.8w
380809		Ighv10-3	3.46339		3.16803		delta19.irrad.WT.irrad.8w
432708		Ighv1-59	3.42893		4.77977		delta19.irrad.WT.irrad.8w
381784		Igkv6-25	3.39644		3.63379		delta19.irrad.WT.irrad.8w
780829		Ighv3-6	3.35139		4.85184		delta19.irrad.WT.irrad.8w
108022		Igkv6-15	3.33514		3.76266		delta19.irrad.WT.irrad.8w
654820		G530011O06Rik	3.32808		1.0184		delta19.irrad.WT.irrad.8w
381777		Igkv1-110	3.32586		3.63379		delta19.irrad.WT.irrad.8w
434028		Igkv1-99	3.31818		1.36717		delta19.irrad.WT.irrad.8w
619806		Igkv4-51	3.28266		1.59259		delta19.irrad.WT.irrad.8w
619960		Igkv12-41	3.27617		2.87453		delta19.irrad.WT.irrad.8w
692154		Igkv1-88	3.27432		3.43359		delta19.irrad.WT.irrad.8w
385120		Igkv4-70	3.25027		2.20068		delta19.irrad.WT.irrad.8w
195180		Ighv9-1	3.23597		3.63475		delta19.irrad.WT.irrad.8w
12292		Cacna1s	3.21949		1.04354		delta19.irrad.WT.irrad.8w
16017		Ighg1	3.20447		1.07132		delta19.irrad.WT.irrad.8w
780803		Ighv3-1	3.1813		2.76038		delta19.irrad.WT.irrad.8w
435328		Ighv1-67	3.17257		1.46707		delta19.irrad.WT.irrad.8w
633568		Ighv5-16	3.17223		2.25697		delta19.irrad.WT.irrad.8w
211331		Ighv1-54	3.15389		3.85997		delta19.irrad.WT.irrad.8w
668497		Ighv1-20	3.14644		1.65588		delta19.irrad.WT.irrad.8w
667683		Igkv4-59	3.14306		2.29292		delta19.irrad.WT.irrad.8w
667881		Igkv6-14	3.11773		1.80013		delta19.irrad.WT.irrad.8w
629915		Ighv1-47	3.10336		2.53194		delta19.irrad.WT.irrad.8w
434024		Igkv1-122	3.10226		3.93525		delta19.irrad.WT.irrad.8w
385253		Igkv4-55	3.08507		2.25509		delta19.irrad.WT.irrad.8w
385291		Igkv4-54	3.0575		1.62859		delta19.irrad.WT.irrad.8w
544896		Ighv5-9	3.05484		3.21792		delta19.irrad.WT.irrad.8w
780931		Ighv1-53	3.05099		3.93525		delta19.irrad.WT.irrad.8w
667865		Igkv6-17	3.04637		2.76834		delta19.irrad.WT.irrad.8w
668478		Ighv1-9	3.03965		3.37702		delta19.irrad.WT.irrad.8w
629893		Ighv1-31	3.03561		1.95742		delta19.irrad.WT.irrad.8w
16098		Igkv1-117	3.01343		3.81768		delta19.irrad.WT.irrad.8w
100775174		Ighv1-76	3.00679		2.42332		delta19.irrad.WT.irrad.8w
629865		Ighv1-15	3.00677		2.02281		delta19.irrad.WT.irrad.8w
780802		Ighv4-1	2.99947		3.41479		delta19.irrad.WT.irrad.8w
108004		Igkv3-1	2.97871		2.1802		delta19.irrad.WT.irrad.8w
674018		Ighv1-61	2.96192		3.54458		delta19.irrad.WT.irrad.8w
434040		Igkv8-28	2.94423		3.16803		delta19.irrad.WT.irrad.8w
628614		Ighv1-34	2.94313		3.63379		delta19.irrad.WT.irrad.8w
622728		Ighv1-75	2.94062		3.63379		delta19.irrad.WT.irrad.8w
52815		Ldhd	2.93673		1.15452		delta19.irrad.WT.irrad.8w
546213		Igkv4-53	2.93181		3.15908		delta19.irrad.WT.irrad.8w
777780		Ighv5-6	2.91818		3.58852		delta19.irrad.WT.irrad.8w
381776		Igkv2-112	2.896		2.60254		delta19.irrad.WT.irrad.8w
380824		Ighv1-66	2.89589		2.23453		delta19.irrad.WT.irrad.8w
17318		Mid1	2.89185		1.7623		delta19.irrad.WT.irrad.8w
384514		Igkv4-57-1	2.89048		2.12961		delta19.irrad.WT.irrad.8w
629818		Ighv9-2	2.87825		3.10492		delta19.irrad.WT.irrad.8w
384411		Igkv12-89	2.84466		1.93701		delta19.irrad.WT.irrad.8w
382692		Ighv1-19	2.8379		3.15908		delta19.irrad.WT.irrad.8w
434041		Igkv8-27	2.82408		2.56535		delta19.irrad.WT.irrad.8w
667924		Igkv3-10	2.8234		2.48678		delta19.irrad.WT.irrad.8w
100861837		NA	2.80143		1.73047		delta19.irrad.WT.irrad.8w
777655		Ighj3	2.78878		3.24824		delta19.irrad.WT.irrad.8w
382696		Ighv1-52	2.78094		3.13192		delta19.irrad.WT.irrad.8w
236047		Igkv4-74	2.77222		1.64115		delta19.irrad.WT.irrad.8w
780956		Ighv1-63	2.76275		2.47776		delta19.irrad.WT.irrad.8w
780939		Ighv1-58	2.74352		2.07261		delta19.irrad.WT.irrad.8w
692152		Igkv13-84	2.73088		2.61871		delta19.irrad.WT.irrad.8w
238418		Ighv14-3	2.7163		2.41647		delta19.irrad.WT.irrad.8w
780794		Ighv5-17	2.7024		2.39352		delta19.irrad.WT.irrad.8w
628516		Igkv4-73	2.69617		1.01234		delta19.irrad.WT.irrad.8w
545847		Igkv14-111	2.67501		3.16803		delta19.irrad.WT.irrad.8w
16071		Igkc	2.6701		2.84397		delta19.irrad.WT.irrad.8w
667914		Igkv3-12	2.6611		2.40188		delta19.irrad.WT.irrad.8w
213570		Ighv1-78	2.66066		3.10492		delta19.irrad.WT.irrad.8w
628541		Igkv4-69	2.65529		1.5416		delta19.irrad.WT.irrad.8w
780801		Ighv14-1	2.65246		2.0898		delta19.irrad.WT.irrad.8w
667550		Igkv10-94	2.65115		1.61219		delta19.irrad.WT.irrad.8w
243420		Igkv1-135	2.64277		3.05485		delta19.irrad.WT.irrad.8w
692245		Igkv12-46	2.63814		2.05855		delta19.irrad.WT.irrad.8w
620400		Igkv8-21	2.63482		2.04811		delta19.irrad.WT.irrad.8w
780831		Ighv3-8	2.63121		1.5887		delta19.irrad.WT.irrad.8w
692165		Igkv10-96	2.62553		2.59328		delta19.irrad.WT.irrad.8w
791089		Ighv2-9-1	2.62518		1.7623		delta19.irrad.WT.irrad.8w
110763		Igkj5	2.60986		2.84397		delta19.irrad.WT.irrad.8w
434033		Igkv4-91	2.59059		2.00343		delta19.irrad.WT.irrad.8w
108024		Igkv6-20	2.57847		3.21792		delta19.irrad.WT.irrad.8w
213684		Igkv4-79	2.56836		1.10679		delta19.irrad.WT.irrad.8w
619886		Ighv1-71	2.56503		2.28183		delta19.irrad.WT.irrad.8w
780960		Ighv8-12	2.55077		1.74907		delta19.irrad.WT.irrad.8w
629906		Ighv1-42	2.53274		1.26253		delta19.irrad.WT.irrad.8w
641178		Ighv5-9-1	2.5127		1.27273		delta19.irrad.WT.irrad.8w
668395		Ighv5-12	2.4971		1.80155		delta19.irrad.WT.irrad.8w
668469		Ighv1-5	2.49443		2.06971		delta19.irrad.WT.irrad.8w
232065		Igkv8-19	2.49217		1.38463		delta19.irrad.WT.irrad.8w
629871		Ighv1-18	2.48626		3.10349		delta19.irrad.WT.irrad.8w
626347		Igkv3-4	2.47827		1.85465		delta19.irrad.WT.irrad.8w
629884		Ighv1-26	2.47776		3.10492		delta19.irrad.WT.irrad.8w
110759		Igkj1	2.47688		2.54646		delta19.irrad.WT.irrad.8w
434025		Igkv9-120	2.45735		3.37242		delta19.irrad.WT.irrad.8w
70377		Derl3	2.45649		2.6213		delta19.irrad.WT.irrad.8w
692187		Igkv2-137	2.45286		2.73015		delta19.irrad.WT.irrad.8w
777648		Ighj1	2.44459		3.12166		delta19.irrad.WT.irrad.8w
620017		Igkv5-39	2.43928		2.65197		delta19.irrad.WT.irrad.8w
434039		Igkv6-32	2.43408		2.41647		delta19.irrad.WT.irrad.8w
677858		Igkv8-24	2.43328		3.46093		delta19.irrad.WT.irrad.8w
434586		Igkv4-71	2.43218		2.0679		delta19.irrad.WT.irrad.8w
380823		Ighv1-64	2.41691		3.09491		delta19.irrad.WT.irrad.8w
385277		Igkv4-60	2.41131		1.51488		delta19.irrad.WT.irrad.8w
435900		Igkv12-98	2.40841		1.01319		delta19.irrad.WT.irrad.8w
619833		Ighv1-69	2.40516		3.35333		delta19.irrad.WT.irrad.8w
619846		Igkv5-48	2.40184		1.42641		delta19.irrad.WT.irrad.8w
629826		Ighv14-4	2.39755		2.21929		delta19.irrad.WT.irrad.8w
434031		Igkv10-95	2.39476		1.23182		delta19.irrad.WT.irrad.8w
629897		Ighv1-36	2.3938		1.91982		delta19.irrad.WT.irrad.8w
243439		Igkv14-100	2.39238		1.45969		delta19.irrad.WT.irrad.8w
545848		Igkv4-80	2.38971		1.24881		delta19.irrad.WT.irrad.8w
384515		Igkv4-68	2.38602		2.28712		delta19.irrad.WT.irrad.8w
777656		Ighj4	2.35164		3.36157		delta19.irrad.WT.irrad.8w
243451		Igkv4-86	2.32985		2.16246		delta19.irrad.WT.irrad.8w
238427		Ighv6-6	2.31193		2.21929		delta19.irrad.WT.irrad.8w
15945		Cxcl10	2.30209		4.13921		delta19.irrad.WT.irrad.8w
100775173		Ighv1-74	2.28593		1.45226		delta19.irrad.WT.irrad.8w
385109		Igkv4-72	2.26685		1.13126		delta19.irrad.WT.irrad.8w
668591		Ighv1-81	2.26685		2.52184		delta19.irrad.WT.irrad.8w
110760		Igkj2	2.26527		2.27548		delta19.irrad.WT.irrad.8w
668389		Ighv2-4	2.2526		1.21193		delta19.irrad.WT.irrad.8w
381783		Igkv5-43	2.2433		1.49434		delta19.irrad.WT.irrad.8w
667435		Igkv17-121	2.20715		1.81106		delta19.irrad.WT.irrad.8w
545850		Igkv5-45	2.18931		1.83323		delta19.irrad.WT.irrad.8w
780891		Ighv1-39	2.14471		1.64977		delta19.irrad.WT.irrad.8w
22239		Ugt8a	2.13572		1.5356		delta19.irrad.WT.irrad.8w
640340		Igkv8-16	2.11657		1.42453		delta19.irrad.WT.irrad.8w
668474		Ighv1-7	2.08671		1.66889		delta19.irrad.WT.irrad.8w
16142		Iglv1	2.06971		2.30597		delta19.irrad.WT.irrad.8w
619916		Ighv1-72	2.04944		1.39258		delta19.irrad.WT.irrad.8w
110785		Iglc1	2.03904		2.2801		delta19.irrad.WT.irrad.8w
636260		Ighv9-4	2.02116		1.61239		delta19.irrad.WT.irrad.8w
108005		Igkv3-7	2.01917		1.5416		delta19.irrad.WT.irrad.8w
780825		Ighv9-3	2.01817		2.38162		delta19.irrad.WT.irrad.8w
17329		Cxcl9	1.98913		1.94291		delta19.irrad.WT.irrad.8w
638605		Ighv2-5	1.94052		1.81106		delta19.irrad.WT.irrad.8w
692169		Igkv15-103	1.91836		1.24316		delta19.irrad.WT.irrad.8w
380808		Ighv10-1	1.90608		1.42834		delta19.irrad.WT.irrad.8w
637227		Igkv6-23	1.86552		1.10684		delta19.irrad.WT.irrad.8w
240754		Lax1	1.84096		4.24704		delta19.irrad.WT.irrad.8w
243431		Igkv9-124	1.82637		1.32478		delta19.irrad.WT.irrad.8w
231999		Plekha8	1.8021		2.52184		delta19.irrad.WT.irrad.8w
17075		Epcam	1.79583		1.49371		delta19.irrad.WT.irrad.8w
243433		Igkv17-127	1.79488		1.42834		delta19.irrad.WT.irrad.8w
667373		Ifit1bl1	1.79285		2.47262		delta19.irrad.WT.irrad.8w
15529		Sdc2	1.79011		1.31955		delta19.irrad.WT.irrad.8w
58226		Cacna1h	1.769		1.73686		delta19.irrad.WT.irrad.8w
15959		Ifit3	1.76846		2.2758		delta19.irrad.WT.irrad.8w
26358		Aldh1a7	1.76114		1.48165		delta19.irrad.WT.irrad.8w
777654		Ighj2	1.75565		1.50256		delta19.irrad.WT.irrad.8w
12142		Prdm1	1.71647		1.90778		delta19.irrad.WT.irrad.8w
15957		Ifit1	1.71218		2.48678		delta19.irrad.WT.irrad.8w
217310		Hid1	1.71164		2.29173		delta19.irrad.WT.irrad.8w
27356		Insl6	1.70028		1.21594		delta19.irrad.WT.irrad.8w
12260		C1qb	1.6905		2.9369		delta19.irrad.WT.irrad.8w
667370		Ifit3b	1.67544		2.15366		delta19.irrad.WT.irrad.8w
110762		Igkj4	1.67074		1.25683		delta19.irrad.WT.irrad.8w
106389		Eaf2	1.63625		1.14887		delta19.irrad.WT.irrad.8w
16206		Lrig1	1.60895		1.0413		delta19.irrad.WT.irrad.8w
69457		Tmem45a2	1.60079		1.14368		delta19.irrad.WT.irrad.8w
109225		Ms4a7	1.57789		1.46121		delta19.irrad.WT.irrad.8w
404743		Iglv3	1.5665		1.56072		delta19.irrad.WT.irrad.8w
229898		Gbp5	1.51385		2.70674		delta19.irrad.WT.irrad.8w
380713		Scarf1	1.5014		2.48388		delta19.irrad.WT.irrad.8w
18605		Enpp1	1.45754		3.2858		delta19.irrad.WT.irrad.8w
239853		Adgrg7	1.45707		1.37654		delta19.irrad.WT.irrad.8w
11801		Cd5l	1.44098		1.23576		delta19.irrad.WT.irrad.8w
58185		Rsad2	1.42401		3.93525		delta19.irrad.WT.irrad.8w
11932		Atp1b2	1.37144		1.00778		delta19.irrad.WT.irrad.8w
231655		Oasl1	1.36444		3.06889		delta19.irrad.WT.irrad.8w
22259		Nr1h3	1.35026		1.68593		delta19.irrad.WT.irrad.8w
100417829		Gm18852	1.33514		1.53659		delta19.irrad.WT.irrad.8w
20698		Sphk1	1.3347		1.75237		delta19.irrad.WT.irrad.8w
12259		C1qa	1.33342		1.80358		delta19.irrad.WT.irrad.8w
14562		Gdf3	1.32602		1.20424		delta19.irrad.WT.irrad.8w
15958		Ifit2	1.3174		3.31077		delta19.irrad.WT.irrad.8w
72709		C1qtnf6	1.28471		1.81014		delta19.irrad.WT.irrad.8w
24110		Usp18	1.28301		2.05611		delta19.irrad.WT.irrad.8w
12262		C1qc	1.24814		2.25509		delta19.irrad.WT.irrad.8w
14469		Gbp2	1.19047		1.19317		delta19.irrad.WT.irrad.8w
15410		Hoxb3	1.17899		1.42834		delta19.irrad.WT.irrad.8w
14582		Gfi1b	1.16681		2.0337		delta19.irrad.WT.irrad.8w
65256		Asb2	1.15841		1.03252		delta19.irrad.WT.irrad.8w
18770		Pklr	1.15543		1.06356		delta19.irrad.WT.irrad.8w
631323		Gm12250	1.15439		1.52464		delta19.irrad.WT.irrad.8w
76074		Gbp8	1.15424		1.55266		delta19.irrad.WT.irrad.8w
15953		Ifi47	1.11774		2.25349		delta19.irrad.WT.irrad.8w
22329		Vcam1	1.05984		2.90756		delta19.irrad.WT.irrad.8w
12487		Cd28	1.03491		1.06502		delta19.irrad.WT.irrad.8w
54123		Irf7	1.00007		2.33111		delta19.irrad.WT.irrad.8w
15451		Hpn	0.998541		1.0709		delta19.irrad.WT.irrad.8w
26362		Axl	0.995721		1.20906		delta19.irrad.WT.irrad.8w
226695		Ifi205	0.970882		1.55188		delta19.irrad.WT.irrad.8w
22169		Cmpk2	0.964259		3.56251		delta19.irrad.WT.irrad.8w
17857		Mx1	0.952153		1.33726		delta19.irrad.WT.irrad.8w
22035		Tnfsf10	0.91863		1.04246		delta19.irrad.WT.irrad.8w
547253		Parp14	0.917185		1.24316		delta19.irrad.WT.irrad.8w
229900		Gbp7	0.910913		1.74907		delta19.irrad.WT.irrad.8w
56375		B4galt4	0.894933		2.61871		delta19.irrad.WT.irrad.8w
16956		Lpl	0.886616		1.30308		delta19.irrad.WT.irrad.8w
14062		F2r	0.878342		2.55791		delta19.irrad.WT.irrad.8w
105245		Txndc5	0.873695		3.60795		delta19.irrad.WT.irrad.8w
226154		Lzts2	0.869259		1.54383		delta19.irrad.WT.irrad.8w
276950		Slfn8	0.865134		1.39765		delta19.irrad.WT.irrad.8w
20715		Serpina3g	0.849682		1.25891		delta19.irrad.WT.irrad.8w
67138		Herc6	0.84459		2.56143		delta19.irrad.WT.irrad.8w
15944		Irgm1	0.84014		1.82024		delta19.irrad.WT.irrad.8w
16145		Igtp	0.824938		1.0184		delta19.irrad.WT.irrad.8w
71586		Ifih1	0.823891		1.83562		delta19.irrad.WT.irrad.8w
217125		Samd14	0.814697		1.06502		delta19.irrad.WT.irrad.8w
23961		Oas1b	0.812904		1.47112		delta19.irrad.WT.irrad.8w
27007		Klrk1	0.789986		1.38005		delta19.irrad.WT.irrad.8w
230073		Ddx58	0.788723		1.44679		delta19.irrad.WT.irrad.8w
70350		Basp1	0.788616		1.38781		delta19.irrad.WT.irrad.8w
243771		Parp12	0.780036		1.10244		delta19.irrad.WT.irrad.8w
20847		Stat2	0.774841		2.05611		delta19.irrad.WT.irrad.8w
65970		Lima1	0.753653		1.39961		delta19.irrad.WT.irrad.8w
399603		Lratd2	0.742765		1.52133		delta19.irrad.WT.irrad.8w
21817		Tgm2	0.736529		1.23891		delta19.irrad.WT.irrad.8w
80861		Dhx58	0.731382		2.13096		delta19.irrad.WT.irrad.8w
100737		Dcun1d4	0.729518		1.06505		delta19.irrad.WT.irrad.8w
15951		Ifi204	0.70976		1.13534		delta19.irrad.WT.irrad.8w
17869		Myc	0.699737		1.88308		delta19.irrad.WT.irrad.8w
56791		Ube2l6	0.699397		1.4676		delta19.irrad.WT.irrad.8w
72535		Aldh1b1	0.698711		2.25697		delta19.irrad.WT.irrad.8w
19106		Eif2ak2	0.691512		1.36717		delta19.irrad.WT.irrad.8w
80285		Parp9	0.681626		1.59014		delta19.irrad.WT.irrad.8w
330256		Gm20559	0.668613		1.00766		delta19.irrad.WT.irrad.8w
30935		Tor3a	0.656199		2.07261		delta19.irrad.WT.irrad.8w
13163		Daxx	0.64148		3.09491		delta19.irrad.WT.irrad.8w
20821		Trim21	0.63007		1.87232		delta19.irrad.WT.irrad.8w
50799		Slc25a13	0.595962		1.29382		delta19.irrad.WT.irrad.8w
94094		Trim34a	0.570673	1.49434			delta19.irrad.WT.irrad.8w
329165		Abi2	0.545875	1.12907			delta19.irrad.WT.irrad.8w
68267		Slc25a22	0.543744	1.29593			delta19.irrad.WT.irrad.8w
214084		Slc18a2	0.531629	1.18746			delta19.irrad.WT.irrad.8w
74153		Uba7	0.511464	1.29593			delta19.irrad.WT.irrad.8w
240665		Ccnj	0.499745	1.11294			delta19.irrad.WT.irrad.8w
72536		Tagap	0.497809	2.48678			delta19.irrad.WT.irrad.8w
16402		Itga5	0.491758	1.83434			delta19.irrad.WT.irrad.8w
240832		Tor1aip2	0.427479	2.25349			delta19.irrad.WT.irrad.8w
434204		Whamm	0.415122	1.35891			delta19.irrad.WT.irrad.8w
64704		Htra2	0.413878	1.06502			delta19.irrad.WT.irrad.8w
72461		Prcp	-0.340952	1.28119			delta19.irrad.WT.irrad.8w
24105		Rbck1	-0.346133	1.33559			delta19.irrad.WT.irrad.8w
12449		Ccnf	-0.356719	1.3508			delta19.irrad.WT.irrad.8w
217430		Pqlc3	-0.366928	1.03026			delta19.irrad.WT.irrad.8w
19364		Rad51d	-0.370898	1.38005			delta19.irrad.WT.irrad.8w
70160		Vps36	-0.387943	1.26291			delta19.irrad.WT.irrad.8w
78938		Fbxo34	-0.399444	1.20408			delta19.irrad.WT.irrad.8w
241490		Rbm45	-0.410109	1.05045			delta19.irrad.WT.irrad.8w
100502766		Kifc1	-0.410884	1.05388			delta19.irrad.WT.irrad.8w
71735		Lrwd1	-0.412468	1.80013			delta19.irrad.WT.irrad.8w
74012		Rap2b	-0.436168	1.5356			delta19.irrad.WT.irrad.8w
72947		Phykpl	-0.439904	1.06482			delta19.irrad.WT.irrad.8w
17688		Msh6	-0.446161	1.93701			delta19.irrad.WT.irrad.8w
108937		Rnf169	-0.449277	1.30308			delta19.irrad.WT.irrad.8w
66661		Srp72	-0.468922	1.66775			delta19.irrad.WT.irrad.8w
18571		Pdcd6ip	-0.472022	2.02281			delta19.irrad.WT.irrad.8w
102632		Acad11	-0.478735	1.28995			delta19.irrad.WT.irrad.8w
14391		Gabpb1	-0.480878	2.10375			delta19.irrad.WT.irrad.8w
52502		Carhsp1	-0.486942	2.0972			delta19.irrad.WT.irrad.8w
30926		Glrx3	-0.501529	1.23372			delta19.irrad.WT.irrad.8w
17246		Mdm2	-0.502918	1.77032			delta19.irrad.WT.irrad.8w
110639		Prps2	-0.510235	1.24316			delta19.irrad.WT.irrad.8w
101490		Inpp5f	-0.511782	1.6062			delta19.irrad.WT.irrad.8w
244631		Pskh1	-0.51276	1.22504			delta19.irrad.WT.irrad.8w
18045		Nfyb	-0.525247	2.28183			delta19.irrad.WT.irrad.8w
29870		Gtse1	-0.526364	1.80195			delta19.irrad.WT.irrad.8w
14025		Bcl11a	-0.527481	1.45161			delta19.irrad.WT.irrad.8w
13663		Ei24	-0.53234	1.64591			delta19.irrad.WT.irrad.8w
53893		Nudt5	-0.532775	1.04416			delta19.irrad.WT.irrad.8w
106298		Rrn3	-0.535627	2.20999			delta19.irrad.WT.irrad.8w
67920		Mak16	-0.558047	2.07725			delta19.irrad.WT.irrad.8w
214897		Csnk1g1	-0.561373	1.12321			delta19.irrad.WT.irrad.8w
50883		Chek2	-0.563821	1.38781			delta19.irrad.WT.irrad.8w
620016		Gm12669	-0.5646	1.3077			delta19.irrad.WT.irrad.8w
71665		Fuca1	-0.566636	1.52434			delta19.irrad.WT.irrad.8w
77832		Tchp	-0.568449	1.06641			delta19.irrad.WT.irrad.8w
13136		Cd55	-0.573831	1.41333			delta19.irrad.WT.irrad.8w
67442		Retsat	-0.578987	1.59259			delta19.irrad.WT.irrad.8w
232406		BC035044	-0.581364		1.1995		delta19.irrad.WT.irrad.8w
235497		Leo1	-0.581671		2.65197		delta19.irrad.WT.irrad.8w
72194		Fbxl20	-0.587312		1.05891		delta19.irrad.WT.irrad.8w
233863		Gtf3c1	-0.587568		1.60815		delta19.irrad.WT.irrad.8w
67042		Ift27	-0.589935		1.00385		delta19.irrad.WT.irrad.8w
74041		Ddias	-0.592789		1.268		delta19.irrad.WT.irrad.8w
239099		Homez	-0.595882		1.86589		delta19.irrad.WT.irrad.8w
16580		Kifc5b	-0.596106		2.16355		delta19.irrad.WT.irrad.8w
224624		Rab40c	-0.607266		1.87222		delta19.irrad.WT.irrad.8w
227800		Rabgap1	-0.619303		1.116		delta19.irrad.WT.irrad.8w
69660		Tmbim1	-0.62203		1.52464		delta19.irrad.WT.irrad.8w
67466		Pdcl	-0.62562		2.95425		delta19.irrad.WT.irrad.8w
232539		Klhl42	-0.626398		1.0413		delta19.irrad.WT.irrad.8w
18669		Abcb1b	-0.629581		1.10684		delta19.irrad.WT.irrad.8w
70225		Ppil3	-0.632862		1.05045		delta19.irrad.WT.irrad.8w
114863		Plpbp	-0.636431		3.87222		delta19.irrad.WT.irrad.8w
12368		Casp6	-0.639523		1.1773		delta19.irrad.WT.irrad.8w
101148		Bmt2	-0.642404		1.38781		delta19.irrad.WT.irrad.8w
19300		Abcd4	-0.643154		1.28459		delta19.irrad.WT.irrad.8w
212285		Arap2	-0.647196		1.57936		delta19.irrad.WT.irrad.8w
68964		Ctc1	-0.653018		3.09491		delta19.irrad.WT.irrad.8w
20720		Serpine2	-0.65314		1.08839		delta19.irrad.WT.irrad.8w
224807		Tmem63b	-0.667131		1.25683		delta19.irrad.WT.irrad.8w
270076		Gcdh	-0.670142		1.70041		delta19.irrad.WT.irrad.8w
233987		Zfp958	-0.671516		1.21155		delta19.irrad.WT.irrad.8w
65964		Map3k20	-0.675035		2.20999		delta19.irrad.WT.irrad.8w
17876		Myef2	-0.681076		1.3304		delta19.irrad.WT.irrad.8w
231042		Nupl2	-0.687674		1.41893		delta19.irrad.WT.irrad.8w
80986		Ckap2	-0.69017		3.4325		delta19.irrad.WT.irrad.8w
74772		Atp13a2	-0.696187		1.01369		delta19.irrad.WT.irrad.8w
66367		2310022A10Rik	-0.697482		3.63379		delta19.irrad.WT.irrad.8w
71729		Rgs12	-0.702465		1.23576		delta19.irrad.WT.irrad.8w
101240		Wdr91	-0.710738		2.56842		delta19.irrad.WT.irrad.8w
21770		Ppp2r5d	-0.712565		2.27782		delta19.irrad.WT.irrad.8w
226419		Dyrk3	-0.731065		1.6486		delta19.irrad.WT.irrad.8w
17304		Mfge8	-0.735609		1.36413		delta19.irrad.WT.irrad.8w
68146		Arl13b	-0.739917		1.30939		delta19.irrad.WT.irrad.8w
19411		Rarg	-0.740828		1.83434		delta19.irrad.WT.irrad.8w
14102		Fas	-0.749282		1.0828		delta19.irrad.WT.irrad.8w
12520		Cd81	-0.761044		2.49021		delta19.irrad.WT.irrad.8w
106639		Vmac	-0.761259		1.28228		delta19.irrad.WT.irrad.8w
56520		Nme4	-0.763289		1.08607		delta19.irrad.WT.irrad.8w
224823		Rrp36	-0.778772		2.35304		delta19.irrad.WT.irrad.8w
215748		Cnksr3	-0.779344		1.73686		delta19.irrad.WT.irrad.8w
69151		Lzic	-0.784062		3.22361		delta19.irrad.WT.irrad.8w
67426		Coq8a	-0.788131		1.22892		delta19.irrad.WT.irrad.8w
234463		Tmem184c	-0.794555		1.73686		delta19.irrad.WT.irrad.8w
68948		Fam216a	-0.797379		1.80195		delta19.irrad.WT.irrad.8w
12369		Casp7	-0.797458		3.05485		delta19.irrad.WT.irrad.8w
76265		Tsen54	-0.797905		1.49238		delta19.irrad.WT.irrad.8w
12125		Bcl2l11	-0.798023		2.49989		delta19.irrad.WT.irrad.8w
654801		Zfp784	-0.79973		1.14887		delta19.irrad.WT.irrad.8w
18563		Pcx	-0.804967		1.24316		delta19.irrad.WT.irrad.8w
233315		Mtmr10	-0.80885		2.48678		delta19.irrad.WT.irrad.8w
67011		Mettl6	-0.810706		4.18668		delta19.irrad.WT.irrad.8w
29813		Zfp385a	-0.815634		2.45471		delta19.irrad.WT.irrad.8w
240034		Zfp760	-0.817268		1.49434		delta19.irrad.WT.irrad.8w
244237		Tnfrsf26	-0.819423		2.24913		delta19.irrad.WT.irrad.8w
56017		Slc2a8	-0.840153		2.20999		delta19.irrad.WT.irrad.8w
20250		Scd2	-0.847246		1.23771		delta19.irrad.WT.irrad.8w
12238		Commd3	-0.859378		1.2745		delta19.irrad.WT.irrad.8w
108100		Baiap2	-0.859852		2.21929		delta19.irrad.WT.irrad.8w
224093		Fam43a	-0.87218		1.30916		delta19.irrad.WT.irrad.8w
14854		Gss	-0.876573		2.29292		delta19.irrad.WT.irrad.8w
13368		Dffb	-0.885384		3.63379		delta19.irrad.WT.irrad.8w
22722		Zfp64	-0.892011		2.61871		delta19.irrad.WT.irrad.8w
99151		Cercam	-0.894852		1.98715		delta19.irrad.WT.irrad.8w
381236		Lipo3	-0.898751		1.46707		delta19.irrad.WT.irrad.8w
271842		Rpusd2	-0.910358		1.50256		delta19.irrad.WT.irrad.8w
12450		Ccng1	-0.912165		3.09491		delta19.irrad.WT.irrad.8w
15051		H2-T9	-0.913529		1.24848		delta19.irrad.WT.irrad.8w
70266		Kyat1	-0.917089		1.49434		delta19.irrad.WT.irrad.8w
229055		Zbtb10	-0.92402		1.18386		delta19.irrad.WT.irrad.8w
12322		Camk2a	-0.932373		1.38013		delta19.irrad.WT.irrad.8w
240505		Cdc42bpg	-0.948782		3.19313		delta19.irrad.WT.irrad.8w
66431		Oxld1	-0.953068		1.3089		delta19.irrad.WT.irrad.8w
11640		Akap1	-0.953081		2.05246		delta19.irrad.WT.irrad.8w
329727		Dennd2c	-0.953494		1.98715		delta19.irrad.WT.irrad.8w
67122		Nrarp	-0.953578		1.1606		delta19.irrad.WT.irrad.8w
19679		Pitpnm2	-0.959169		1.43206		delta19.irrad.WT.irrad.8w
73095		Slc25a42	-0.95959		1.52434		delta19.irrad.WT.irrad.8w
68559		Pdrg1	-0.989149		1.58235		delta19.irrad.WT.irrad.8w
67260		Cers4	-0.993911		1.2367		delta19.irrad.WT.irrad.8w
71878		Fam83d	-1.00096		2.48678		delta19.irrad.WT.irrad.8w
101351		Eogt	-1.00257		1.36947		delta19.irrad.WT.irrad.8w
22032		Traf4	-1.00873		2.1802		delta19.irrad.WT.irrad.8w
72043		Sulf2	-1.0264		2.49989		delta19.irrad.WT.irrad.8w
74393		Map10	-1.04244		1.24316		delta19.irrad.WT.irrad.8w
29858		Pmm1	-1.04569		1.85189		delta19.irrad.WT.irrad.8w
224023		Klhl22	-1.05089		4.26879		delta19.irrad.WT.irrad.8w
223921		Aaas	-1.05129		4.85184		delta19.irrad.WT.irrad.8w
14958		H1f0	-1.06576		2.0972		delta19.irrad.WT.irrad.8w
24057		Sh3yl1	-1.06582		1.46607		delta19.irrad.WT.irrad.8w
19143		St14	-1.07139		3.13599		delta19.irrad.WT.irrad.8w
27015		Polk	-1.0811		3.94994		delta19.irrad.WT.irrad.8w
18701		Pigf	-1.08189		1.28228		delta19.irrad.WT.irrad.8w
69719		Cad	-1.09006		2.48678		delta19.irrad.WT.irrad.8w
116914		Slc19a2	-1.09976		3.93525		delta19.irrad.WT.irrad.8w
207785		Csrnp2	-1.1064		2.16355		delta19.irrad.WT.irrad.8w
13805		Eng	-1.12029		3.94994		delta19.irrad.WT.irrad.8w
68628		Fbxw9	-1.13099		1.42859		delta19.irrad.WT.irrad.8w
72167		Thumpd2	-1.13832		2.46512		delta19.irrad.WT.irrad.8w
13972		Gnb1l	-1.15382		1.96862		delta19.irrad.WT.irrad.8w
12575		Cdkn1a	-1.16707		2.0679		delta19.irrad.WT.irrad.8w
26558		Homer3	-1.18192		2.8635		delta19.irrad.WT.irrad.8w
105501		Abhd4	-1.24895		4.26285		delta19.irrad.WT.irrad.8w
80880		Kank3	-1.25296		3.36403		delta19.irrad.WT.irrad.8w
74238		Mterf2	-1.26558		1.6785		delta19.irrad.WT.irrad.8w
217410		Trib2	-1.26837		1.06803		delta19.irrad.WT.irrad.8w
414108		9230114K14Rik	-1.269		2.75263		delta19.irrad.WT.irrad.8w
243219		2900026A02Rik	-1.27595		1.13591		delta19.irrad.WT.irrad.8w
333654		Ppp1r13l	-1.28168		3.24824		delta19.irrad.WT.irrad.8w
21685		Tef	-1.28175		3.87222		delta19.irrad.WT.irrad.8w
77045		Bcl7a	-1.28787		1.25091		delta19.irrad.WT.irrad.8w
13849		Ephx1	-1.30694		2.83723		delta19.irrad.WT.irrad.8w
104175		Sbk1	-1.3423		1.44274		delta19.irrad.WT.irrad.8w
171211		Edaradd	-1.38382		1.29143		delta19.irrad.WT.irrad.8w
117167		Steap4	-1.39491		3.46688		delta19.irrad.WT.irrad.8w
22592		Ercc5	-1.4231		3.63522		delta19.irrad.WT.irrad.8w
13803		Enc1	-1.43399		3.15908		delta19.irrad.WT.irrad.8w
224044		Cyp2ab1	-1.43766		1.04487		delta19.irrad.WT.irrad.8w
234378		Klhl26	-1.43857		4.85184		delta19.irrad.WT.irrad.8w
71461		Ptk7	-1.45191		1.15748		delta19.irrad.WT.irrad.8w
14245		Lpin1	-1.46528		4.42621		delta19.irrad.WT.irrad.8w
219148		Fam167a	-1.48089		2.16257		delta19.irrad.WT.irrad.8w
100503944		Gm19980	-1.48215		1.04416		delta19.irrad.WT.irrad.8w
18844		Plxna1	-1.48753		1.55188		delta19.irrad.WT.irrad.8w
11636		Ak1	-1.52546		1.42859		delta19.irrad.WT.irrad.8w
20497		Slc12a3	-1.55088		1.06909		delta19.irrad.WT.irrad.8w
414111		C130083M11Rik	-1.57147		1.7616		delta19.irrad.WT.irrad.8w
228139		P2rx3	-1.5906		1.62357		delta19.irrad.WT.irrad.8w
14586		Gfra2	-1.59664		1.68292		delta19.irrad.WT.irrad.8w
20620		Plk2	-1.60389		3.37832		delta19.irrad.WT.irrad.8w
105653		Phyhip	-1.63699		1.27349		delta19.irrad.WT.irrad.8w
56742		Psrc1	-1.66174		3.13599		delta19.irrad.WT.irrad.8w
56226		Espn	-1.68892		1.39371		delta19.irrad.WT.irrad.8w
100038429		Gm10505	-1.80085		1.08449		delta19.irrad.WT.irrad.8w
13591		Ebf1	-1.82441		1.61199		delta19.irrad.WT.irrad.8w
20562		Slit1	-1.83198		1.38463		delta19.irrad.WT.irrad.8w
12014		Bach2	-1.88632		1.59259		delta19.irrad.WT.irrad.8w
74682		Wdr35	-1.90686		1.44871		delta19.irrad.WT.irrad.8w
108153		Adamts7	-1.93802		2.61871		delta19.irrad.WT.irrad.8w
70574		Cpm	-1.94129		1.3089		delta19.irrad.WT.irrad.8w
17388		Mmp15	-1.94229		1.06356		delta19.irrad.WT.irrad.8w
12890		Cplx2	-1.98631		1.87283		delta19.irrad.WT.irrad.8w
108154		Adamts6	-2.03063		1.1261		delta19.irrad.WT.irrad.8w
22401		Zmat3	-2.06923		3.76266		delta19.irrad.WT.irrad.8w
29820		Tnfrsf19	-2.08449		1.28228		delta19.irrad.WT.irrad.8w
19374		Rag2	-2.11257		2.12961		delta19.irrad.WT.irrad.8w
208982		Hmgcll1	-2.12667		1.69972		delta19.irrad.WT.irrad.8w
19373		Rag1	-2.20249		1.56576		delta19.irrad.WT.irrad.8w
399548		Scn4b	-2.23668		1.10945		delta19.irrad.WT.irrad.8w
330409		Cecr2	-2.25614		1.62859		delta19.irrad.WT.irrad.8w
13642		Efnb2	-2.31042		3.52662		delta19.irrad.WT.irrad.8w
75568		Capsl	-2.32236		1.53659		delta19.irrad.WT.irrad.8w
14585		Gfra1	-2.32742		1.85349		delta19.irrad.WT.irrad.8w
17385		Mmp11	-2.42427		1.6062		delta19.irrad.WT.irrad.8w
239759		Liph	-2.51446		1.06502		delta19.irrad.WT.irrad.8w
100503083		Gm19544	-2.51868		1.54383		delta19.irrad.WT.irrad.8w
72500		Ier5l	-2.5403		3.7314		delta19.irrad.WT.irrad.8w
22362		Vpreb1	-2.6084		2.24423		delta19.irrad.WT.irrad.8w
21956		Tnnt2	-2.63329		1.23151		delta19.irrad.WT.irrad.8w
140488		Igf2bp3	-2.68921		2.25647		delta19.irrad.WT.irrad.8w
30927		Snai3	-2.85961		1.74212		delta19.irrad.WT.irrad.8w
17005		Ltk	-2.86742		1.22504		delta19.irrad.WT.irrad.8w
231603		A630023P12Rik	-2.97895		1.0619		delta19.irrad.WT.irrad.8w
110385		Pde4c	-3.05809		1.14359		delta19.irrad.WT.irrad.8w
243328		Slc29a4	-3.11568		1.66775		delta19.irrad.WT.irrad.8w
12740		Cldn4	-3.30004		1.317		delta19.irrad.WT.irrad.8w
16136		Igll1	-3.30488		3.43359		delta19.irrad.WT.irrad.8w
68162		A930003A15Rik	-3.45807		1.10244		delta19.irrad.WT.irrad.8w
22363		Vpreb2	-3.54564		3.43605		delta19.irrad.WT.irrad.8w
69443		1700027J07Rik	-3.91561		1.9166		delta19.irrad.WT.irrad.8w
54156		Egfl6	-3.97187		1.05774		delta19.irrad.WT.irrad.8w
244579		Tox3	-4.03172		1.42064		delta19.irrad.WT.irrad.8w
71313		Fsip1	-4.57847		1.69682		delta19.irrad.WT.irrad.8w
14738		Gpr12	-4.91985		1.24848		delta19.irrad.WT.irrad.8w
12797		Cnn1	-6.01539		1.20906		delta19.irrad.WT.irrad.8w
17984		Ndn	-6.04353		1.08839		delta19.irrad.WT.irrad.8w
19193		Pipox	-6.31953		1.47913		delta19.irrad.WT.irrad.8w
100041581		Zkscan16	-6.71113		1.76935		delta19.irrad.WT.irrad.8w
12790		Cnga3	-7.47775		1.4676		delta19.irrad.WT.irrad.8w
434858		Gm5643	-0.328363	0.999508			delta19.irrad.WT.irrad.8w
12515		Cd69	0.752914	0.999133			delta19.irrad.WT.irrad.8w
20613		Snai1	-1.28203	0.99615			delta19.irrad.WT.irrad.8w
14594		Ggta1	-0.487381	0.993076			delta19.irrad.WT.irrad.8w
67855		Asprv1	-1.07635	0.983151			delta19.irrad.WT.irrad.8w
71715		Dhx35	-0.512076	0.979142			delta19.irrad.WT.irrad.8w
100206		Adprhl2	-0.499633	0.974162			delta19.irrad.WT.irrad.8w
16173		Il18	0.805494	0.971651			delta19.irrad.WT.irrad.8w
57444		Isg20	0.830241	0.971651			delta19.irrad.WT.irrad.8w
68262		Agpat4	-0.531112	0.971651			delta19.irrad.WT.irrad.8w
214763		Cgas	0.451589	0.971651			delta19.irrad.WT.irrad.8w
666794		Rbm24	-2.30714	0.971651			delta19.irrad.WT.irrad.8w
667899		Igkv6-13	2.38222	0.969799			delta19.irrad.WT.irrad.8w
53413		Exoc7	-0.449713	0.968916			delta19.irrad.WT.irrad.8w
109032		Sp110	0.38671	0.968916			delta19.irrad.WT.irrad.8w
17533		Mrc1	0.948911	0.966251			delta19.irrad.WT.irrad.8w
83397		Akap12	-1.66849	0.965542			delta19.irrad.WT.irrad.8w
59095		Fxyd6	-4.31894	0.959147			delta19.irrad.WT.irrad.8w
19085		Prkar1b	-1.39291	0.953672			delta19.irrad.WT.irrad.8w
235623		Scap	-0.380668	0.950752			delta19.irrad.WT.irrad.8w
11639		Ak4	1.03952	0.94909			delta19.irrad.WT.irrad.8w
21933		Tnfrsf10b	-1.30973	0.94909			delta19.irrad.WT.irrad.8w
229317		Eif2a	-0.325364	0.94909			delta19.irrad.WT.irrad.8w
230761		Zfp362	-0.454573	0.94909			delta19.irrad.WT.irrad.8w
620105		Igkv1-35	4.18097	0.94909			delta19.irrad.WT.irrad.8w
677296		Fcrl6	-3.42718	0.94909			delta19.irrad.WT.irrad.8w
100504069		Gm15915	1.04178	0.94909			delta19.irrad.WT.irrad.8w
246196		Zfp277	-0.513949	0.946159			delta19.irrad.WT.irrad.8w
75111		4930512H18Rik	1.46635	0.946115			delta19.irrad.WT.irrad.8w
17309		Mgat3	4.11344	0.944869			delta19.irrad.WT.irrad.8w
237052		Tceal1	2.71152	0.944869			delta19.irrad.WT.irrad.8w
667940		Igkv3-5	1.7752	0.944869			delta19.irrad.WT.irrad.8w
59027		Nampt	0.448913	0.9438			delta19.irrad.WT.irrad.8w
74589		Kbtbd12	2.69417	0.9438			delta19.irrad.WT.irrad.8w
432702		Ighv1-4	2.14824	0.9438			delta19.irrad.WT.irrad.8w
60533		Cd274	0.785653	0.943049			delta19.irrad.WT.irrad.8w
77938		Fam53b	-0.780303	0.943049			delta19.irrad.WT.irrad.8w
624219		Angptl8	-2.61461	0.936362			delta19.irrad.WT.irrad.8w
628268		Igkv2-109	1.79789	0.936362			delta19.irrad.WT.irrad.8w
67768		N6amt1	-0.548184	0.932657			delta19.irrad.WT.irrad.8w
71492		Bbs7	-1.04824	0.930068			delta19.irrad.WT.irrad.8w
93737		Pard6g	-1.03621	0.930068			delta19.irrad.WT.irrad.8w
72580		Zup1	0.489914	0.928376			delta19.irrad.WT.irrad.8w
50505		Ercc4	-0.404665	0.925242			delta19.irrad.WT.irrad.8w
14460		Gata1	0.726224	0.924516			delta19.irrad.WT.irrad.8w
21822		Tgtp1	1.3799	0.924516			delta19.irrad.WT.irrad.8w
56198		Heyl	-1.98214	0.92385			delta19.irrad.WT.irrad.8w
638634		Ighv1-70	2.51635	0.918904			delta19.irrad.WT.irrad.8w
100503869		Mkln1os	-5.36109	0.917262			delta19.irrad.WT.irrad.8w
668599		Ighv1-86	1.73427	0.917108			delta19.irrad.WT.irrad.8w
666348		Apol7e	0.98967	0.912208			delta19.irrad.WT.irrad.8w
625631		Bloc1s2-ps	-0.728268	0.911523			delta19.irrad.WT.irrad.8w
11692		Gfer	-0.87003	0.909268			delta19.irrad.WT.irrad.8w
13857		Epor	0.961872	0.909084			delta19.irrad.WT.irrad.8w
26429		Orc5	-0.475858	0.909084			delta19.irrad.WT.irrad.8w
16865		Eif2d	-0.346174	0.906667			delta19.irrad.WT.irrad.8w
67874		Rprm	-4.65358	0.90542			delta19.irrad.WT.irrad.8w
219132		Phf11d	1.12184	0.90542			delta19.irrad.WT.irrad.8w
241303		Fam78a	-0.429056	0.900825			delta19.irrad.WT.irrad.8w
74396		4933407K13Rik	-0.940116	0.898711			delta19.irrad.WT.irrad.8w
77864		Ypel2	-0.740362	0.896732			delta19.irrad.WT.irrad.8w
54486		Hpgds	1.1029	0.895405			delta19.irrad.WT.irrad.8w
327978		Slfn5	0.753176	0.895405			delta19.irrad.WT.irrad.8w
100041579		Gm20878	-6.28834	0.892871			delta19.irrad.WT.irrad.8w
66948		Acad8	-0.538052	0.890286			delta19.irrad.WT.irrad.8w
668108		Gm8979	0.96862	0.889715			delta19.irrad.WT.irrad.8w
268970		Arhgap28	-1.36596	0.889115			delta19.irrad.WT.irrad.8w
12443		Ccnd1	0.568054	0.887056			delta19.irrad.WT.irrad.8w
236546		AF067061	-3.7626	0.884514			delta19.irrad.WT.irrad.8w
69697		Camsap3	-1.809	0.883422			delta19.irrad.WT.irrad.8w
12490		Cd34	-0.316604	0.881342			delta19.irrad.WT.irrad.8w
56464		Ctsf	-0.782029	0.881342			delta19.irrad.WT.irrad.8w
57765		Tbx21	1.00051	0.881342			delta19.irrad.WT.irrad.8w
234407		Colgalt1	-0.450448	0.881342			delta19.irrad.WT.irrad.8w
100038882		Isg15	1.20455	0.881342			delta19.irrad.WT.irrad.8w
106393		Srl	-0.866195	0.876469			delta19.irrad.WT.irrad.8w
226352		Epb41l5	-1.36743	0.876469			delta19.irrad.WT.irrad.8w
100503816		Gm16548	-1.30407	0.876469			delta19.irrad.WT.irrad.8w
17454		Mov10	0.499687	0.871496			delta19.irrad.WT.irrad.8w
67991		Nacc2	0.692581	0.871496			delta19.irrad.WT.irrad.8w
13855		Epn2	-1.24556	0.870375			delta19.irrad.WT.irrad.8w
140859		Nek8	-0.581312	0.870187			delta19.irrad.WT.irrad.8w
238447		Igha	3.8168	0.870146			delta19.irrad.WT.irrad.8w
218442		Serinc5	-0.936777	0.867034			delta19.irrad.WT.irrad.8w
230863		Sh2d5	0.561979	0.867034			delta19.irrad.WT.irrad.8w
11532		Adh5	-0.525859	0.865891			delta19.irrad.WT.irrad.8w
434178		Zfp141	0.413443	0.856249			delta19.irrad.WT.irrad.8w
67997		Ddx59	-0.666697	0.854471			delta19.irrad.WT.irrad.8w
233552		Gdpd5	-0.932978	0.851392			delta19.irrad.WT.irrad.8w
360217		Defb40	6.13726	0.851392			delta19.irrad.WT.irrad.8w
22754		Zfp92	-4.01483	0.850735			delta19.irrad.WT.irrad.8w
12511		Cd6	0.843982	0.849714			delta19.irrad.WT.irrad.8w
13008		Csrp2	-0.878222	0.849714			delta19.irrad.WT.irrad.8w
66333		Aqp11	-1.43378	0.849714			delta19.irrad.WT.irrad.8w
208943		Myo5c	-6.45076	0.846944			delta19.irrad.WT.irrad.8w
17132		Maf	0.742434	0.841728			delta19.irrad.WT.irrad.8w
240327		Gm4951	1.52766	0.841728			delta19.irrad.WT.irrad.8w
73729		Zfp383	-1.07372	0.840837			delta19.irrad.WT.irrad.8w
17167		Marco	2.52204	0.839925			delta19.irrad.WT.irrad.8w
72720		Zfp248	-1.6363	0.838766			delta19.irrad.WT.irrad.8w
20524		Slc25a17	-0.334245	0.837699			delta19.irrad.WT.irrad.8w
22761		Zfpm1	-0.782662	0.835265			delta19.irrad.WT.irrad.8w
100502752		A130015J22Rik	-4.13166	0.835265			delta19.irrad.WT.irrad.8w
66263		1810014B01Rik	-0.682973	0.829327			delta19.irrad.WT.irrad.8w
100861977		Gm21370	0.565288	0.829327			delta19.irrad.WT.irrad.8w
14190		Fgl2	0.683322	0.827802			delta19.irrad.WT.irrad.8w
26360		Angptl2	-1.2208	0.827802			delta19.irrad.WT.irrad.8w
56314		Zfp113	-0.526421	0.827802			delta19.irrad.WT.irrad.8w
233280		Nipa1	0.994836	0.827802			delta19.irrad.WT.irrad.8w
621875		A530040E14Rik	1.1845	0.827802			delta19.irrad.WT.irrad.8w
105298		Epdr1	0.914859	0.826685			delta19.irrad.WT.irrad.8w
692161		Igkv19-93	1.68652	0.826685			delta19.irrad.WT.irrad.8w
66102		Cxcl16	1.39842	0.825882			delta19.irrad.WT.irrad.8w
54396		Irgm2	0.881636	0.819968			delta19.irrad.WT.irrad.8w
665378		Gm7609	2.30023	0.81589			delta19.irrad.WT.irrad.8w
140742		Sesn1	-0.408645	0.815292			delta19.irrad.WT.irrad.8w
109731		Maob	2.02869	0.809393			delta19.irrad.WT.irrad.8w
238692		Zfp874a	-0.834101	0.809393			delta19.irrad.WT.irrad.8w
654467		Gm10052	-0.352429	0.807105			delta19.irrad.WT.irrad.8w
100702		Gbp6	1.3566	0.805578			delta19.irrad.WT.irrad.8w
242669		Azin2	-1.39156	0.801406			delta19.irrad.WT.irrad.8w
22364		Vpreb3	-1.62464	0.800082			delta19.irrad.WT.irrad.8w
72309		Tmem158	1.45695	0.800082			delta19.irrad.WT.irrad.8w
107573		Trgc1	1.6902	0.800082			delta19.irrad.WT.irrad.8w
668139		Gm8995	0.694019	0.800082			delta19.irrad.WT.irrad.8w
70683		Utp20	-0.691354	0.797494			delta19.irrad.WT.irrad.8w
245386		Tmem255a	-2.13964	0.797372			delta19.irrad.WT.irrad.8w
170938		Zfp617	-0.346285	0.79731			delta19.irrad.WT.irrad.8w
71910		Plpp5	0.483581	0.796432			delta19.irrad.WT.irrad.8w
268860		Abat	-1.98318	0.790108			delta19.irrad.WT.irrad.8w
320234		Ccdc66	-0.64647	0.789315			delta19.irrad.WT.irrad.8w
56458		Foxo1	-0.937961	0.781178			delta19.irrad.WT.irrad.8w
11877		Arvcf	-0.976993	0.781047			delta19.irrad.WT.irrad.8w
13206		Ddx4	1.8926	0.781047			delta19.irrad.WT.irrad.8w
14581		Gfi1	0.412123	0.781047			delta19.irrad.WT.irrad.8w
216859		Acap1	0.3307	0.781047			delta19.irrad.WT.irrad.8w
619309		Muc3a	0.934717	0.781047			delta19.irrad.WT.irrad.8w
19118		Prm1	-5.74748	0.778216			delta19.irrad.WT.irrad.8w
414084		Tnip3	-1.16247	0.778216			delta19.irrad.WT.irrad.8w
100217468		Snord45b	5.96388	0.778216			delta19.irrad.WT.irrad.8w
170779		Cd209d	-1.6994	0.775974			delta19.irrad.WT.irrad.8w
14766		Adgrg1	-0.641584	0.775868			delta19.irrad.WT.irrad.8w
72960		Top1mt	-0.639076	0.774831			delta19.irrad.WT.irrad.8w
224697		Adamts10	0.389727	0.771429			delta19.irrad.WT.irrad.8w
56802		Gnasas1	-5.87578	0.76732			delta19.irrad.WT.irrad.8w
60440		Iigp1	1.6139	0.766613			delta19.irrad.WT.irrad.8w
14164		Fgf1	1.53935	0.766379			delta19.irrad.WT.irrad.8w
19296		Pvt1	-0.955911	0.765138			delta19.irrad.WT.irrad.8w
21673		Dntt	-1.32583	0.765138			delta19.irrad.WT.irrad.8w
68644		Abhd14a	-0.740188	0.765138			delta19.irrad.WT.irrad.8w
79264		Krit1	-0.265062	0.765059			delta19.irrad.WT.irrad.8w
15182		Hdac2	-0.348235	0.764719			delta19.irrad.WT.irrad.8w
67815		Sec14l2	1.03493	0.764597			delta19.irrad.WT.irrad.8w
72190		2510009E07Rik	0.913678	0.764597			delta19.irrad.WT.irrad.8w
626583		Igkv3-2	1.62433	0.764597			delta19.irrad.WT.irrad.8w
77976		Nuak1	-1.31962	0.758455			delta19.irrad.WT.irrad.8w
442827		Rab44	0.397815	0.758244			delta19.irrad.WT.irrad.8w
15586		Hyal1	-1.80969	0.758046			delta19.irrad.WT.irrad.8w
81018		Rnf114	0.291174	0.758046			delta19.irrad.WT.irrad.8w
381287		A530032D15Rik	1.22005	0.758046			delta19.irrad.WT.irrad.8w
12922		Crhr2	-7.03292	0.7571			delta19.irrad.WT.irrad.8w
74998		Rab11fip2	-0.605623	0.7571			delta19.irrad.WT.irrad.8w
72713		Angptl1	1.84058	0.756186			delta19.irrad.WT.irrad.8w
56190		Rbm38	-0.426282	0.755255			delta19.irrad.WT.irrad.8w
22433		Xbp1	0.504618	0.753226			delta19.irrad.WT.irrad.8w
12724		Clcn2	-0.855284	0.752542			delta19.irrad.WT.irrad.8w
100042856		Gm4070	1.05208	0.752542			delta19.irrad.WT.irrad.8w
257635		Sdsl	1.13468	0.751655			delta19.irrad.WT.irrad.8w
270118		Maml2	-0.637994	0.74976			delta19.irrad.WT.irrad.8w
16596		Klf1	0.988206	0.748868			delta19.irrad.WT.irrad.8w
232288		Frmd4b	0.81695	0.741515			delta19.irrad.WT.irrad.8w
272538		Tango6	0.478416	0.741515			delta19.irrad.WT.irrad.8w
14388		Gab1	-0.695152	0.739944			delta19.irrad.WT.irrad.8w
74645		Tent5c	0.839946	0.73534			delta19.irrad.WT.irrad.8w
57260		Ltb4r2	-2.87863	0.725052			delta19.irrad.WT.irrad.8w
100910		Chpf2	0.320365	0.725052			delta19.irrad.WT.irrad.8w
107993		Bfsp2	-1.32461	0.725052			delta19.irrad.WT.irrad.8w
320095		6430550D23Rik	2.27636	0.725052			delta19.irrad.WT.irrad.8w
434036		Igkv13-85	2.23033	0.725052			delta19.irrad.WT.irrad.8w
70218		Kif18b	-0.559648	0.723262			delta19.irrad.WT.irrad.8w
12777		Ccr10	1.99452	0.722443			delta19.irrad.WT.irrad.8w
18507		Pax5	-1.36042	0.722443			delta19.irrad.WT.irrad.8w
74748		Slamf8	0.930535	0.722443			delta19.irrad.WT.irrad.8w
223752		Gramd4	-0.577904	0.722443			delta19.irrad.WT.irrad.8w
12346		Car1	1.03423	0.721749			delta19.irrad.WT.irrad.8w
268445		Ankrd13b	-0.719388	0.721749			delta19.irrad.WT.irrad.8w
94275		Maged1	0.707038	0.719886			delta19.irrad.WT.irrad.8w
106205		Zc3h7a	0.317036	0.718847			delta19.irrad.WT.irrad.8w
319314		A930001C03Rik	-6.26078	0.718648			delta19.irrad.WT.irrad.8w
338367		Myo1d	0.664105	0.71733			delta19.irrad.WT.irrad.8w
668549		Ighv1-62-3	1.80124	0.717172			delta19.irrad.WT.irrad.8w
13434		Trdmt1	-0.401481	0.716474			delta19.irrad.WT.irrad.8w
242785		Klhl21	-0.468576	0.716474			delta19.irrad.WT.irrad.8w
235952		Igkv4-57	1.62579	0.714231			delta19.irrad.WT.irrad.8w
666919		Gm8363	-2.79419	0.714231			delta19.irrad.WT.irrad.8w
69309		Slc16a13	0.793327	0.710188			delta19.irrad.WT.irrad.8w
434219		Trim30c	1.44588	0.708576			delta19.irrad.WT.irrad.8w
67742		Samsn1	-0.368148	0.707725			delta19.irrad.WT.irrad.8w
381199		Tmem151a	3.55689	0.707502			delta19.irrad.WT.irrad.8w
100504344		Gm20186	-1.10026	0.704526			delta19.irrad.WT.irrad.8w
26889		Cln8	-0.357189	0.70406			delta19.irrad.WT.irrad.8w
67211		Armc10	-0.366165	0.70406			delta19.irrad.WT.irrad.8w
107607		Nod1	0.411761	0.703447			delta19.irrad.WT.irrad.8w
20621		Snn	-1.16102	0.70327			delta19.irrad.WT.irrad.8w
52653		Nudcd2	-0.615191	0.70327			delta19.irrad.WT.irrad.8w
71703		Armcx3	0.377522	0.70327			delta19.irrad.WT.irrad.8w
74492		Kbtbd13	-5.76326	0.702299			delta19.irrad.WT.irrad.8w
54725		Cadm1	0.917265	0.701541			delta19.irrad.WT.irrad.8w
73571		1700096K18Rik	-0.749567	0.701541			delta19.irrad.WT.irrad.8w
15950		Ifi203	0.600212	0.700559			delta19.irrad.WT.irrad.8w
19656		Rbmxl1	-0.438237	0.699226			delta19.irrad.WT.irrad.8w
14860		Gsta4	-1.96093	0.698716			delta19.irrad.WT.irrad.8w
68166		Spire1	0.660623	0.698716			delta19.irrad.WT.irrad.8w
83768		Dpp7	0.530067	0.698716			delta19.irrad.WT.irrad.8w
239849		Cd200r4	0.874124	0.698716			delta19.irrad.WT.irrad.8w
16476		Jun	-0.658013	0.697794			delta19.irrad.WT.irrad.8w
97761		Sgsm2	-0.618317	0.697794			delta19.irrad.WT.irrad.8w
227738		Lrsam1	-0.429207	0.697566			delta19.irrad.WT.irrad.8w
21928		Tnfaip2	0.368016	0.696551			delta19.irrad.WT.irrad.8w
12703		Socs1	0.899283	0.693703			delta19.irrad.WT.irrad.8w
14133		Fcna	1.07441	0.693616			delta19.irrad.WT.irrad.8w
26568		Slc27a3	-0.956852	0.693271			delta19.irrad.WT.irrad.8w
110460		Acat2	-0.519027	0.693271			delta19.irrad.WT.irrad.8w
381308		Ifi211	0.709538	0.692887			delta19.irrad.WT.irrad.8w
209683		Ttc28	-0.723106	0.690779			delta19.irrad.WT.irrad.8w
67344		Tctex1d1	2.21449	0.689445			delta19.irrad.WT.irrad.8w
12751		Tpp1	-0.369711	0.687166			delta19.irrad.WT.irrad.8w
53382		Txnl1	-0.331865	0.687166			delta19.irrad.WT.irrad.8w
216739		Acsl6	2.14237	0.687166			delta19.irrad.WT.irrad.8w
320563		Islr2	-2.81717	0.686814			delta19.irrad.WT.irrad.8w
231532		Arhgap24	-0.63166	0.686516			delta19.irrad.WT.irrad.8w
228071		Sestd1	0.687512	0.6842			delta19.irrad.WT.irrad.8w
11600		Angpt1	0.582426	0.682323			delta19.irrad.WT.irrad.8w
18207		Nthl1	-0.987248	0.682323			delta19.irrad.WT.irrad.8w
73690		Glipr1	-0.342739	0.682323			delta19.irrad.WT.irrad.8w
692182		Igkv9-129	1.59899	0.682323			delta19.irrad.WT.irrad.8w
629845		Ighv6-3	1.45481	0.681544			delta19.irrad.WT.irrad.8w
231296		Lrrc66	3.48808	0.679273			delta19.irrad.WT.irrad.8w
272382		Spib	-1.27738	0.678196			delta19.irrad.WT.irrad.8w
319157		H4c6	-3.48045	0.676963			delta19.irrad.WT.irrad.8w
632654		Ighv7-4	3.2611	0.675767			delta19.irrad.WT.irrad.8w
20844		Stam	-0.418489	0.664146			delta19.irrad.WT.irrad.8w
50868		Keap1	0.322464	0.664146			delta19.irrad.WT.irrad.8w
73728		Psd	-0.728225	0.664146			delta19.irrad.WT.irrad.8w
108671		Dnajc9	-0.439169	0.664146			delta19.irrad.WT.irrad.8w
217721		Flvcr2	-2.52461	0.664146			delta19.irrad.WT.irrad.8w
230098		Arhgef39	0.405654	0.662131			delta19.irrad.WT.irrad.8w
20519		Slc22a3	0.688995	0.659611			delta19.irrad.WT.irrad.8w
100126460		Trav13n-4	4.32247	0.658448			delta19.irrad.WT.irrad.8w
100504591		Gm15987	-0.785239	0.658448			delta19.irrad.WT.irrad.8w
19245		Ptp4a3	-0.852034	0.657981			delta19.irrad.WT.irrad.8w
14729		Gp5	1.06745	0.657564			delta19.irrad.WT.irrad.8w
67080		1700019D03Rik	4.697	0.657564			delta19.irrad.WT.irrad.8w
74411		Plpp6	-0.378055	0.657564			delta19.irrad.WT.irrad.8w
100037278		Fam129c	-1.42609	0.657564			delta19.irrad.WT.irrad.8w
110880		Scn4a	-0.89245	0.657109			delta19.irrad.WT.irrad.8w
14168		Fgf13	-1.24172	0.655854			delta19.irrad.WT.irrad.8w
23853		Def6	-0.333504	0.655854			delta19.irrad.WT.irrad.8w
216551		Lgalsl	0.679816	0.655854			delta19.irrad.WT.irrad.8w
100861645		NA	0.801812	0.65328			delta19.irrad.WT.irrad.8w
70772		Ggnbp1	0.939155	0.652324			delta19.irrad.WT.irrad.8w
11778		Ap3s2	-0.308567	0.65168			delta19.irrad.WT.irrad.8w
13043		Cttn	0.693531	0.65168			delta19.irrad.WT.irrad.8w
216853		Wrap53	-0.459614	0.650701			delta19.irrad.WT.irrad.8w
69137		Vstm5	4.13569	0.649637			delta19.irrad.WT.irrad.8w
67439		Xab2	-0.262245	0.649193			delta19.irrad.WT.irrad.8w
100862241		NA	-2.80148	0.647424			delta19.irrad.WT.irrad.8w
67062		Slc25a53	-0.843935	0.647389			delta19.irrad.WT.irrad.8w
77018		Col25a1	-3.1364	0.642626			delta19.irrad.WT.irrad.8w
68332		Sdhaf1	-0.667933	0.642565			delta19.irrad.WT.irrad.8w
58809		Rnase4	-0.714746	0.642562			delta19.irrad.WT.irrad.8w
59045		Stard3	0.340173	0.642562			delta19.irrad.WT.irrad.8w
545849		Igkv4-78	2.58661	0.642059			delta19.irrad.WT.irrad.8w
16847		Lepr	0.998388	0.641861			delta19.irrad.WT.irrad.8w
16963		Xcl1	1.32697	0.641366			delta19.irrad.WT.irrad.8w
22223		Uchl1	-1.6601	0.641366			delta19.irrad.WT.irrad.8w
59002		Wrap73	-0.691908	0.641366			delta19.irrad.WT.irrad.8w
66406		Sac3d1	-0.702114	0.641366			delta19.irrad.WT.irrad.8w
78523		Mrpl9	-0.364814	0.641366			delta19.irrad.WT.irrad.8w
269589		Sytl1	-0.451998	0.641366			delta19.irrad.WT.irrad.8w
21935		Tnfrsf17	2.46508	0.640696			delta19.irrad.WT.irrad.8w
100417831		Gm18853	1.16235	0.640617			delta19.irrad.WT.irrad.8w
12192		Zfp36l1	-0.568215	0.639486			delta19.irrad.WT.irrad.8w
53374		Chst3	-1.21889	0.639486			delta19.irrad.WT.irrad.8w
360216		Zranb1	-0.319121	0.639486			delta19.irrad.WT.irrad.8w
100526469		Mir3064	1.01387	0.638275			delta19.irrad.WT.irrad.8w
67528		Nudt7	-0.628037	0.635734			delta19.irrad.WT.irrad.8w
100502923		Gm17619	1.21528	0.632172			delta19.irrad.WT.irrad.8w
74525		Fam234b	-0.568401	0.628635			delta19.irrad.WT.irrad.8w
98999		Znfx1	0.604209	0.628566			delta19.irrad.WT.irrad.8w
210106		Tent4a	0.518024	0.628254			delta19.irrad.WT.irrad.8w
15378		Hnf4a	-1.75215	0.62625			delta19.irrad.WT.irrad.8w
57437		Golga7	-0.362969	0.62625			delta19.irrad.WT.irrad.8w
98752		Fcrla	-1.17932	0.62625			delta19.irrad.WT.irrad.8w
66682		Trappc5	-0.406712	0.626171			delta19.irrad.WT.irrad.8w
12121		Bicd1	1.46521	0.62563			delta19.irrad.WT.irrad.8w
72160		Tmem163	-1.03398	0.625452			delta19.irrad.WT.irrad.8w
54651		Usp27x	-1.8248	0.621927			delta19.irrad.WT.irrad.8w
236899		Pcyt1b	0.911167	0.621927			delta19.irrad.WT.irrad.8w
19250		Ptpn14	-1.10554	0.621551			delta19.irrad.WT.irrad.8w
12830		Col4a5	3.25259	0.621105			delta19.irrad.WT.irrad.8w
16790		Anpep	1.37821	0.621105			delta19.irrad.WT.irrad.8w
19378		Aldh1a2	2.29396	0.621105			delta19.irrad.WT.irrad.8w
104884		Tdp1	-0.362583	0.620957			delta19.irrad.WT.irrad.8w
545260		Arsi	1.85741	0.619666			delta19.irrad.WT.irrad.8w
100039796		Tgtp2	1.29456	0.619666			delta19.irrad.WT.irrad.8w
16543		Mdfic	0.452099	0.619635			delta19.irrad.WT.irrad.8w
70080		Igsf23	-2.46665	0.619635			delta19.irrad.WT.irrad.8w
230082		Nol6	-0.404254	0.619635			delta19.irrad.WT.irrad.8w
15504		Dnajb3	-1.77422	0.617726			delta19.irrad.WT.irrad.8w
20947		Swap70	-0.555183	0.617726			delta19.irrad.WT.irrad.8w
66789		Alg14	-0.596206	0.616753			delta19.irrad.WT.irrad.8w
67245		Peli1	0.2636	0.616024			delta19.irrad.WT.irrad.8w
69089		Oxa1l	-0.309926	0.615724			delta19.irrad.WT.irrad.8w
225609		Gm9949	-0.781962	0.613497			delta19.irrad.WT.irrad.8w
12416		Cbx2	-0.702696	0.612268			delta19.irrad.WT.irrad.8w
17387		Mmp14	0.787198	0.612268			delta19.irrad.WT.irrad.8w
75415		Arhgap12	-0.535394	0.612268			delta19.irrad.WT.irrad.8w
16568		Kif3a	-0.676841	0.61145			delta19.irrad.WT.irrad.8w
73242		Atat1	0.652519	0.61145			delta19.irrad.WT.irrad.8w
77862		Thyn1	-0.555425	0.61145			delta19.irrad.WT.irrad.8w
12295		Cacnb1	-1.26765	0.610804			delta19.irrad.WT.irrad.8w
30794		Pdlim4	1.54346	0.610804			delta19.irrad.WT.irrad.8w
225280		Ino80c	-0.245397	0.610804			delta19.irrad.WT.irrad.8w
67608		Narf	-0.306357	0.609982			delta19.irrad.WT.irrad.8w
16562		Kif1c	-0.40557	0.608956			delta19.irrad.WT.irrad.8w
18131		Notch3	-1.35174	0.608956			delta19.irrad.WT.irrad.8w
546244		Igkv4-61	2.04317	0.608956			delta19.irrad.WT.irrad.8w
100217440		Snora61	1.56788	0.608956			delta19.irrad.WT.irrad.8w
73474		Snhg9	-2.5186	0.605785			delta19.irrad.WT.irrad.8w
20344		Selp	0.868303	0.605529			delta19.irrad.WT.irrad.8w
12143		Blk	-1.06589	0.603997			delta19.irrad.WT.irrad.8w
16161		Il12rb1	0.867667	0.603671			delta19.irrad.WT.irrad.8w
668493		Ighv1-19-1	6.38415	0.603304			delta19.irrad.WT.irrad.8w
14030		Ewsr1	-0.258332	0.602796			delta19.irrad.WT.irrad.8w
11430		Acox1	0.308206	0.600377			delta19.irrad.WT.irrad.8w
64297		Gprc5b	-1.70381	0.600377			delta19.irrad.WT.irrad.8w
102502		Pls1	1.20683	0.600377			delta19.irrad.WT.irrad.8w
208146		Yeats2	-0.536655	0.600332			delta19.irrad.WT.irrad.8w
268395		Mpg	-0.566344	0.600332			delta19.irrad.WT.irrad.8w
102371		Myzap	-1.34367	0.595909			delta19.irrad.WT.irrad.8w
93673		Nat8f2	-5.78907	0.594453			delta19.irrad.WT.irrad.8w
17289		Mertk	1.25806	0.593051			delta19.irrad.WT.irrad.8w
26448		Mok	-1.37149	0.593051			delta19.irrad.WT.irrad.8w
246177		Myo1g	-0.349225	0.593051			delta19.irrad.WT.irrad.8w
381650		Thap6	-0.342493	0.593051			delta19.irrad.WT.irrad.8w
101502		Hsd3b7	0.483529	0.591306			delta19.irrad.WT.irrad.8w
231712		Trafd1	0.372722	0.588804			delta19.irrad.WT.irrad.8w
56220		Zfp386	-0.388874	0.58734			delta19.irrad.WT.irrad.8w
232414		Clec9a	0.812358	0.586289			delta19.irrad.WT.irrad.8w
21390		Tbxa2r	-0.77981	0.584903			delta19.irrad.WT.irrad.8w
74558		Gvin1	0.910245	0.584903			delta19.irrad.WT.irrad.8w
238448		Ighv1-62-2	2.18311	0.584903			delta19.irrad.WT.irrad.8w
636462		Ighv8-11	2.00259	0.584903			delta19.irrad.WT.irrad.8w
13850		Ephx2	1.49416	0.582472			delta19.irrad.WT.irrad.8w
381175		Ccdc68	-2.17706	0.580773			delta19.irrad.WT.irrad.8w
18108		Nmt2	0.412985	0.580378			delta19.irrad.WT.irrad.8w
76438		Rftn1	-0.481728	0.580378			delta19.irrad.WT.irrad.8w
76477		Pcolce2	-5.22401	0.580378			delta19.irrad.WT.irrad.8w
235431		Coro2b	1.56746	0.580378			delta19.irrad.WT.irrad.8w
67789		Dalrd3	-0.42775	0.580024			delta19.irrad.WT.irrad.8w
217882		Cep170b	-1.00308	0.579011			delta19.irrad.WT.irrad.8w
100503559		NA	-2.94223	0.57864			delta19.irrad.WT.irrad.8w
319586		Celf5	-1.63035	0.577125			delta19.irrad.WT.irrad.8w
12818		Col14a1	1.12084	0.575961			delta19.irrad.WT.irrad.8w
215090		Maneal	2.22576	0.575302			delta19.irrad.WT.irrad.8w
243371		Lrrc61	-0.448566	0.575302			delta19.irrad.WT.irrad.8w
100040462		Mndal	0.506726	0.5743			delta19.irrad.WT.irrad.8w
60599		Trp53inp1	-0.455641	0.573792			delta19.irrad.WT.irrad.8w
320827		C530008M17Rik	0.712675	0.571219			delta19.irrad.WT.irrad.8w
26411		Map4k1	-0.398497	0.569423			delta19.irrad.WT.irrad.8w
70638		Fam189a1	-2.54852	0.568369			delta19.irrad.WT.irrad.8w
319743		9630013D21Rik	1.43008	0.568369			delta19.irrad.WT.irrad.8w
217069		Trim25	0.378459	0.565848			delta19.irrad.WT.irrad.8w
232943		Klc3	-1.96999	0.565848			delta19.irrad.WT.irrad.8w
108960		Irak2	0.30464	0.565026			delta19.irrad.WT.irrad.8w
216616		Efemp1	2.56547	0.564348			delta19.irrad.WT.irrad.8w
237500		Tmtc3	-0.67195	0.564348			delta19.irrad.WT.irrad.8w
12794		Cnih2	1.63313	0.56391			delta19.irrad.WT.irrad.8w
22368		Trpv2	-0.326727	0.560482			delta19.irrad.WT.irrad.8w
16431		Itm2a	-1.00473	0.559292			delta19.irrad.WT.irrad.8w
72433		Rab38	0.608835	0.559292			delta19.irrad.WT.irrad.8w
109246		Tspan9	0.831262	0.559292			delta19.irrad.WT.irrad.8w
100862031		NA	-0.662168	0.559292			delta19.irrad.WT.irrad.8w
240396		Mex3c	-0.252638	0.556423			delta19.irrad.WT.irrad.8w
73420		Ccsap	-0.461856	0.553551			delta19.irrad.WT.irrad.8w
214572		Prmt7	-0.329784	0.553551			delta19.irrad.WT.irrad.8w
68080		Gpn3	-0.438973	0.549585			delta19.irrad.WT.irrad.8w
380694		Ccnjl	-1.4469	0.549311			delta19.irrad.WT.irrad.8w
228608		Smox	-0.427343	0.548907			delta19.irrad.WT.irrad.8w
19821		Rnf2	-0.261617	0.54879			delta19.irrad.WT.irrad.8w
545384		Ifi214	1.123	0.548393			delta19.irrad.WT.irrad.8w
319934		Sbf2	-0.973034	0.547017			delta19.irrad.WT.irrad.8w
102644		Oaf	-0.558039	0.546748			delta19.irrad.WT.irrad.8w
18604		Pdk2	-0.671557	0.545754			delta19.irrad.WT.irrad.8w
71607		Snx20	-0.515375	0.545754			delta19.irrad.WT.irrad.8w
80901		Cxcr6	0.906442	0.545754			delta19.irrad.WT.irrad.8w
16449		Jag1	0.883808	0.545398			delta19.irrad.WT.irrad.8w
108811		Ccdc122	-0.817456	0.544463			delta19.irrad.WT.irrad.8w
80751		Rnf34	0.27248	0.542813			delta19.irrad.WT.irrad.8w
237759		Col23a1	-1.08603	0.542813			delta19.irrad.WT.irrad.8w
432628		Mfsd2b	0.588785	0.542813			delta19.irrad.WT.irrad.8w
14595		B4galt1	-0.254436	0.542371			delta19.irrad.WT.irrad.8w
15412		Hoxb4	0.562386	0.540419			delta19.irrad.WT.irrad.8w
70598		Filip1	1.22762	0.540419			delta19.irrad.WT.irrad.8w
71355		Col24a1	-3.0692	0.540419			delta19.irrad.WT.irrad.8w
14525		Gcsam	1.17592	0.538616			delta19.irrad.WT.irrad.8w
67576		4930429B21Rik	-3.27384	0.538616			delta19.irrad.WT.irrad.8w
69187		Erp27	0.894711	0.538616			delta19.irrad.WT.irrad.8w
777688		Ighv5-4	1.5933	0.538616			delta19.irrad.WT.irrad.8w
12517		Cd72	-1.17625	0.536082			delta19.irrad.WT.irrad.8w
12778		Ackr3	-3.12169	0.536082			delta19.irrad.WT.irrad.8w
19060		Ppp5c	-0.303872	0.536082			delta19.irrad.WT.irrad.8w
56397		Morf4l2	0.294472	0.536082			delta19.irrad.WT.irrad.8w
72147		Zbtb46	0.810699	0.536082			delta19.irrad.WT.irrad.8w
11796		Birc3	-0.331484	0.529004			delta19.irrad.WT.irrad.8w
19649		Robo3	-1.02614	0.529004			delta19.irrad.WT.irrad.8w
30933		Tor2a	-0.287613	0.529004			delta19.irrad.WT.irrad.8w
68614		Letmd1	-0.360794	0.529004			delta19.irrad.WT.irrad.8w
233805		Dcun1d3	-0.372901	0.529004			delta19.irrad.WT.irrad.8w
12411		Cbs	-3.4471	0.527732			delta19.irrad.WT.irrad.8w
18950		Pnp	0.403966	0.527732			delta19.irrad.WT.irrad.8w
54135		Lsr	-1.06215	0.527732			delta19.irrad.WT.irrad.8w
76238		Grhpr	-0.515875	0.527732			delta19.irrad.WT.irrad.8w
100038363		F630028O10Rik	0.517613	0.527732			delta19.irrad.WT.irrad.8w
18813		Pa2g4	-0.297972	0.527569			delta19.irrad.WT.irrad.8w
20840		Stac	-2.86857	0.525537			delta19.irrad.WT.irrad.8w
72140		Cep89	-0.426235	0.524265			delta19.irrad.WT.irrad.8w
68048		Aen	-0.466265	0.523943			delta19.irrad.WT.irrad.8w
16362		Irf1	0.435294	0.521468			delta19.irrad.WT.irrad.8w
14375		Xrcc6	-0.50898	0.521428			delta19.irrad.WT.irrad.8w
16668		Krt18	0.859906	0.521428			delta19.irrad.WT.irrad.8w
11484		Aspa	-4.17343	0.521238			delta19.irrad.WT.irrad.8w
12156		Bmp2	1.66307	0.521238			delta19.irrad.WT.irrad.8w
12519		Cd80	-0.723857	0.521238			delta19.irrad.WT.irrad.8w
23796		Aplnr	0.746689	0.521238			delta19.irrad.WT.irrad.8w
56792		Stap1	0.281508	0.521238			delta19.irrad.WT.irrad.8w
108013		Celf4	-1.39203	0.521238			delta19.irrad.WT.irrad.8w
233335		Synm	-2.42294	0.521238			delta19.irrad.WT.irrad.8w
20728		Spic	0.767886	0.520119			delta19.irrad.WT.irrad.8w
404739		Iglj2	3.79397	0.515903			delta19.irrad.WT.irrad.8w
21846		Tie1	0.685359	0.513661			delta19.irrad.WT.irrad.8w
16504		Kcnc3	-0.835284	0.513296			delta19.irrad.WT.irrad.8w
17060		Blnk	-1.00851	0.510948			delta19.irrad.WT.irrad.8w
74241		Chpf	1.02612	0.51066			delta19.irrad.WT.irrad.8w
225266		Klhl14	-1.41738	0.51066			delta19.irrad.WT.irrad.8w
27053		Asns	0.451099	0.510108			delta19.irrad.WT.irrad.8w
671535		Parp10	0.299459	0.509004			delta19.irrad.WT.irrad.8w
14128		Fcer2a	-1.11107	0.508795			delta19.irrad.WT.irrad.8w
56357		Ivd	-0.362132	0.508587			delta19.irrad.WT.irrad.8w
58251		Cep295nl	1.68336	0.507802			delta19.irrad.WT.irrad.8w
69857		1810053B23Rik	5.06726	0.507354			delta19.irrad.WT.irrad.8w
76123		Gpsm2	0.32173	0.506923			delta19.irrad.WT.irrad.8w
68277		2310057M21Rik	-0.383415	0.506749			delta19.irrad.WT.irrad.8w
78908		Igsf3	0.728241	0.506037			delta19.irrad.WT.irrad.8w
24066		Spry4	1.68665	0.502981			delta19.irrad.WT.irrad.8w
209488		Hsh2d	0.446144	0.502957			delta19.irrad.WT.irrad.8w
320411		A730089K16Rik	0.702633	0.499865			delta19.irrad.WT.irrad.8w
68119		Cmtm3	0.416075	0.499028			delta19.irrad.WT.irrad.8w
17920		Myo6	0.641922	0.498854			delta19.irrad.WT.irrad.8w
68659		Gask1b	-1.5246	0.498854			delta19.irrad.WT.irrad.8w
230806		Crybg2	-1.47587	0.498854			delta19.irrad.WT.irrad.8w
21809		Tgfb3	1.93168	0.497787			delta19.irrad.WT.irrad.8w
114774		Pawr	2.48199	0.497516			delta19.irrad.WT.irrad.8w
107448		Unc5a	0.927314	0.49717			delta19.irrad.WT.irrad.8w
58187		Cldn10	-2.03711	0.49642			delta19.irrad.WT.irrad.8w
16068		Il18bp	0.51616	0.496324			delta19.irrad.WT.irrad.8w
78586		Srbd1	-0.358362	0.496233			delta19.irrad.WT.irrad.8w
118449		Synpo2	-1.46061	0.496233			delta19.irrad.WT.irrad.8w
74197		Gtf2e1	-0.430222	0.494251			delta19.irrad.WT.irrad.8w
83965		Enpp5	0.534788	0.494251			delta19.irrad.WT.irrad.8w
100121		Tdrd7	0.401207	0.492993			delta19.irrad.WT.irrad.8w
226691		Ifi207	0.629154	0.489939			delta19.irrad.WT.irrad.8w
209200		Dtx3l	0.478548	0.489809			delta19.irrad.WT.irrad.8w
64082		Popdc2	-1.43047	0.488734			delta19.irrad.WT.irrad.8w
74100		Arpp21	-1.48262	0.488492			delta19.irrad.WT.irrad.8w
80718		Rab27b	0.847306	0.488492			delta19.irrad.WT.irrad.8w
218214		Kdm1b	-0.683534	0.488492			delta19.irrad.WT.irrad.8w
320974		Lrrn4	1.47978	0.488492			delta19.irrad.WT.irrad.8w
330064		Slc5a6	-0.596051	0.488492			delta19.irrad.WT.irrad.8w
97541		Qars	-0.23084	0.487299			delta19.irrad.WT.irrad.8w
19777		Uri1	-0.245407	0.48504			delta19.irrad.WT.irrad.8w
28135		Cep63	-0.322914	0.48504			delta19.irrad.WT.irrad.8w
66425		Pcp4l1	0.796475	0.48504			delta19.irrad.WT.irrad.8w
21818		Tgm3	0.813684	0.484771			delta19.irrad.WT.irrad.8w
55932		Gbp3	0.473675	0.484771			delta19.irrad.WT.irrad.8w
66482		Exoc2	-0.259814	0.484771			delta19.irrad.WT.irrad.8w
360213		Trim46	-1.05651	0.484771			delta19.irrad.WT.irrad.8w
545030		Wdfy4	-0.529057	0.484771			delta19.irrad.WT.irrad.8w
75698		Shld2	-0.38935	0.48343			delta19.irrad.WT.irrad.8w
54397		Ppt2	0.311501	0.483033			delta19.irrad.WT.irrad.8w
93734		Mpv17l	-1.14893	0.483033			delta19.irrad.WT.irrad.8w
236790		Ints6l	0.372779	0.483033			delta19.irrad.WT.irrad.8w
780938		Ighv8-8	1.37271	0.482111			delta19.irrad.WT.irrad.8w
16905		Lmna	0.651272	0.481917			delta19.irrad.WT.irrad.8w
78751		Zc3h6	-0.655545	0.481917			delta19.irrad.WT.irrad.8w
109163		3010003L21Rik	-1.13936	0.481917			delta19.irrad.WT.irrad.8w
18034		Nfkb2	-0.446762	0.481592			delta19.irrad.WT.irrad.8w
101883		Igflr1	0.760022	0.481297			delta19.irrad.WT.irrad.8w
384061		Fndc5	5.25054	0.480814			delta19.irrad.WT.irrad.8w
26904		Sh2d1b1	-0.622865	0.4804			delta19.irrad.WT.irrad.8w
54720		Rcan1	-0.368697	0.479984			delta19.irrad.WT.irrad.8w
29810		Bag3	0.464303	0.478547			delta19.irrad.WT.irrad.8w
60596		Gucy1a1	0.976644	0.4784			delta19.irrad.WT.irrad.8w
19224		Ptgs1	0.371775	0.477585			delta19.irrad.WT.irrad.8w
13400		Dmpk	0.688515	0.475995			delta19.irrad.WT.irrad.8w
217874		Rd3l	-4.68071	0.47593			delta19.irrad.WT.irrad.8w
72281		Sh2d4a	1.07218	0.475304			delta19.irrad.WT.irrad.8w
18476		Pafah1b3	-1.11164	0.473683			delta19.irrad.WT.irrad.8w
320363		D030045P18Rik	-5.18689	0.472759			delta19.irrad.WT.irrad.8w
80860		Ghdc	0.391794	0.472725			delta19.irrad.WT.irrad.8w
100041433		Zfp981	2.99442	0.471666			delta19.irrad.WT.irrad.8w
228880		Zmynd8	-0.432999	0.470397			delta19.irrad.WT.irrad.8w
16842		Lef1	-1.19598	0.469867			delta19.irrad.WT.irrad.8w
26390		Mapkbp1	-0.609884	0.469867			delta19.irrad.WT.irrad.8w
227634		Camsap1	-0.435019	0.469867			delta19.irrad.WT.irrad.8w
373864		Col27a1	-1.0923	0.469867			delta19.irrad.WT.irrad.8w
57377		Mogs	0.235937	0.469357			delta19.irrad.WT.irrad.8w
58802		Kcnmb4	2.97618	0.469357			delta19.irrad.WT.irrad.8w
103172		Chchd10	-1.03042	0.469357			delta19.irrad.WT.irrad.8w
70300		Fuz	-0.485941	0.469295			delta19.irrad.WT.irrad.8w
17314		Mgmt	-0.917822	0.469144			delta19.irrad.WT.irrad.8w
21408		Zfp354a	-4.48338	0.469144			delta19.irrad.WT.irrad.8w
50798		Gne	-0.319742	0.469144			delta19.irrad.WT.irrad.8w
50884		Nckap1	0.894368	0.469144			delta19.irrad.WT.irrad.8w
212943		Tent5a	0.3517	0.469144			delta19.irrad.WT.irrad.8w
228839		Tgif2	0.537648	0.469144			delta19.irrad.WT.irrad.8w
384059		Tlr12	-0.874345	0.469144			delta19.irrad.WT.irrad.8w
19285		Cavin1	0.667214	0.468413			delta19.irrad.WT.irrad.8w
74186		Ccdc3	-5.45865	0.468413			delta19.irrad.WT.irrad.8w
381269		Mreg	-0.8749	0.467441			delta19.irrad.WT.irrad.8w
19415		Rasal1	-1.00817	0.46619			delta19.irrad.WT.irrad.8w
67161		Sclt1	0.387449	0.46619			delta19.irrad.WT.irrad.8w
170748		Smco4	-0.689175	0.46619			delta19.irrad.WT.irrad.8w
259300		Ehd2	-1.24835	0.46619			delta19.irrad.WT.irrad.8w
100043407		Gm4419	-3.23465	0.466154			delta19.irrad.WT.irrad.8w
53857		Tuba8	0.460955	0.466042			delta19.irrad.WT.irrad.8w
232232		Hdac11	0.781088	0.466042			delta19.irrad.WT.irrad.8w
58887		Repin1	-0.670799	0.464402			delta19.irrad.WT.irrad.8w
14561		Gdf11	1.25371	0.464119			delta19.irrad.WT.irrad.8w
20311		Cxcl5	2.79425	0.464119			delta19.irrad.WT.irrad.8w
239559		A4galt	1.68376	0.464119			delta19.irrad.WT.irrad.8w
22163		Tnfrsf4	1.05959	0.463809			delta19.irrad.WT.irrad.8w
72393		Faim2	1.32208	0.461365			delta19.irrad.WT.irrad.8w
14711		Gnmt	-1.55758	0.461138			delta19.irrad.WT.irrad.8w
74365		Lonrf3	0.45809	0.461138			delta19.irrad.WT.irrad.8w
83797		Smarcd1	-0.360962	0.461138			delta19.irrad.WT.irrad.8w
224912		Crb3	2.74229	0.461138			delta19.irrad.WT.irrad.8w
236451		Phf11b	0.797335	0.461138			delta19.irrad.WT.irrad.8w
11668		Aldh1a1	0.672951	0.458972			delta19.irrad.WT.irrad.8w
18174		Slc11a2	0.339289	0.458972			delta19.irrad.WT.irrad.8w
210009		Mtrr	-0.469089	0.458972			delta19.irrad.WT.irrad.8w
100504389		9030407P20Rik	0.788617	0.458972			delta19.irrad.WT.irrad.8w
17907		Mylpf	-0.551518	0.458148			delta19.irrad.WT.irrad.8w
19395		Rasgrp2	0.254844	0.458148			delta19.irrad.WT.irrad.8w
78611		Btbd19	-0.420522	0.456392			delta19.irrad.WT.irrad.8w
66170		Chchd5	-0.55509	0.45624			delta19.irrad.WT.irrad.8w
117591		Slc2a9	-0.766107	0.45624			delta19.irrad.WT.irrad.8w
217203		Tmem106a	0.499029	0.45624			delta19.irrad.WT.irrad.8w
26379		Esrra	-0.390308	0.455331			delta19.irrad.WT.irrad.8w
116701		Fgfrl1	0.642379	0.454168			delta19.irrad.WT.irrad.8w
207181		Rbms3	2.20822	0.454168			delta19.irrad.WT.irrad.8w
212108		Rln3	5.38665	0.454168			delta19.irrad.WT.irrad.8w
214459		Fnbp1l	0.629535	0.453803			delta19.irrad.WT.irrad.8w
239618		Pdzrn4	3.11961	0.453803			delta19.irrad.WT.irrad.8w
368204		Khdc1a	-3.27801	0.453798			delta19.irrad.WT.irrad.8w
56417		Adar	0.362882	0.45373			delta19.irrad.WT.irrad.8w
218232		Ptpdc1	-1.11492	0.45373			delta19.irrad.WT.irrad.8w
12478		Cd19	-0.940729	0.453706			delta19.irrad.WT.irrad.8w
14786		Grb7	-2.22547	0.453706			delta19.irrad.WT.irrad.8w
16656		Hivep3	-0.973729	0.453706			delta19.irrad.WT.irrad.8w
83964		Jam3	1.44521	0.453706			delta19.irrad.WT.irrad.8w
268747		Carmil3	-1.67798	0.453706			delta19.irrad.WT.irrad.8w
277414		Trp53i11	-0.729721	0.453706			delta19.irrad.WT.irrad.8w
20849		Stat4	0.325226	0.453231			delta19.irrad.WT.irrad.8w
225825		Cd226	0.762647	0.453231			delta19.irrad.WT.irrad.8w
15368		Hmox1	0.721503	0.452669			delta19.irrad.WT.irrad.8w
18754		Prkce	-0.662183	0.451636			delta19.irrad.WT.irrad.8w
67588		Rnf41	-0.215005	0.451636			delta19.irrad.WT.irrad.8w
13617		Ednra	-0.856126	0.45015			delta19.irrad.WT.irrad.8w
56857		Slc37a2	-0.508795	0.45015			delta19.irrad.WT.irrad.8w
108655		Foxp1	-0.48028	0.45015			delta19.irrad.WT.irrad.8w
209837		Slc38a5	0.648747	0.45015			delta19.irrad.WT.irrad.8w
227620		Uap1l1	0.406348	0.45015			delta19.irrad.WT.irrad.8w
243428		Igkv11-125	1.51175	0.448894			delta19.irrad.WT.irrad.8w
56055		Gtpbp2	0.233572	0.448022			delta19.irrad.WT.irrad.8w
73456		Izumo1	3.72357	0.448022			delta19.irrad.WT.irrad.8w
68597		Ccdc167	0.33946	0.447555			delta19.irrad.WT.irrad.8w
15042		H2-T24	0.607779	0.446108			delta19.irrad.WT.irrad.8w
18591		Pdgfb	0.738117	0.445974			delta19.irrad.WT.irrad.8w
24108		Ubd	1.24656	0.445974			delta19.irrad.WT.irrad.8w
171210		Acot2	-0.627411	0.445974			delta19.irrad.WT.irrad.8w
229499		Fcrl1	-0.627897	0.443514			delta19.irrad.WT.irrad.8w
269053		Gpr152	-4.96363	0.44309			delta19.irrad.WT.irrad.8w
16560		Kif1a	2.24495	0.442517			delta19.irrad.WT.irrad.8w
107589		Mylk	0.650121	0.442395			delta19.irrad.WT.irrad.8w
208154		Btla	-0.559949	0.439802			delta19.irrad.WT.irrad.8w
18555		Cdk16	0.208378	0.439447			delta19.irrad.WT.irrad.8w
11607		Agtr1a	1.58546	0.438321			delta19.irrad.WT.irrad.8w
28000		Prpf19	-0.234737	0.438321			delta19.irrad.WT.irrad.8w
71795		Pitpnc1	-0.298918	0.438321			delta19.irrad.WT.irrad.8w
72136		Chst14	-0.727725	0.438321			delta19.irrad.WT.irrad.8w
99586		Dpyd	4.89022	0.438321			delta19.irrad.WT.irrad.8w
232370		Clstn3	0.678486	0.438321			delta19.irrad.WT.irrad.8w
14255		Flt3	-0.451786	0.437786			delta19.irrad.WT.irrad.8w
53881		Slc5a3	-0.68062	0.437295			delta19.irrad.WT.irrad.8w
216150		Cdc34	-0.517026	0.437295			delta19.irrad.WT.irrad.8w
319387		Adgrl3	3.07593	0.437295			delta19.irrad.WT.irrad.8w
384417		Igkv5-37	2.57932	0.437295			delta19.irrad.WT.irrad.8w
224440		Setd4	-0.796816	0.436975			delta19.irrad.WT.irrad.8w
14149		Fdxr	-0.49072	0.431677			delta19.irrad.WT.irrad.8w
100504266		Gm20140	-1.52673	0.431638			delta19.irrad.WT.irrad.8w
74075		Syce1	-6.63036	0.43048			delta19.irrad.WT.irrad.8w
12837		Col8a1	1.41924	0.429159			delta19.irrad.WT.irrad.8w
66039		Tmem254a	-0.700614	0.428424			delta19.irrad.WT.irrad.8w
15114		Hap1	1.89488	0.428326			delta19.irrad.WT.irrad.8w
21423		Tcf3	-0.577393	0.428326			delta19.irrad.WT.irrad.8w
319982		5930430L01Rik	-0.944043	0.42821			delta19.irrad.WT.irrad.8w
27390		Mmel1	-5.82173	0.427052			delta19.irrad.WT.irrad.8w
50880		Scly	0.315627	0.426804			delta19.irrad.WT.irrad.8w
74551		Pck2	0.322372	0.425764			delta19.irrad.WT.irrad.8w
16367		Irs1	-1.51796	0.425579			delta19.irrad.WT.irrad.8w
140703		Emid1	-0.754245	0.425579			delta19.irrad.WT.irrad.8w
268480		Rapgefl1	-1.2368	0.425579			delta19.irrad.WT.irrad.8w
54120		Gipc2	4.88592	0.424871			delta19.irrad.WT.irrad.8w
66889		Rnf128	0.809547	0.424299			delta19.irrad.WT.irrad.8w
73447		Wdr13	0.290437	0.422871			delta19.irrad.WT.irrad.8w
84095		Pi4k2a	0.32751	0.422871			delta19.irrad.WT.irrad.8w
65086		Lpar3	3.30107	0.421685			delta19.irrad.WT.irrad.8w
72306		Zfp777	-0.361502	0.419282			delta19.irrad.WT.irrad.8w
15213		Hey1	-3.39379	0.417905			delta19.irrad.WT.irrad.8w
381668		Fbrsl1	-0.427678	0.417905			delta19.irrad.WT.irrad.8w
66092		Ghitm	-0.258137	0.417719			delta19.irrad.WT.irrad.8w
217151		Arl5c	-0.94304	0.417719			delta19.irrad.WT.irrad.8w
68705		Gtf2f2	-0.339439	0.417658			delta19.irrad.WT.irrad.8w
11450		Adipoq	1.32788	0.417359			delta19.irrad.WT.irrad.8w
11797		Birc2	0.270377	0.415932			delta19.irrad.WT.irrad.8w
353499		Tmc4	0.533909	0.415554			delta19.irrad.WT.irrad.8w
13726		Emd	-0.262927	0.415225			delta19.irrad.WT.irrad.8w
319269		A130040M12Rik	-0.718624	0.415225			delta19.irrad.WT.irrad.8w
338359		Supv3l1	-0.34666	0.415225			delta19.irrad.WT.irrad.8w
100628593		Mir5125	0.597312	0.415225			delta19.irrad.WT.irrad.8w
233765		Plekha7	-1.23689	0.414632			delta19.irrad.WT.irrad.8w
217119		Xylt2	-0.447835	0.413953			delta19.irrad.WT.irrad.8w
23936		Lynx1	-1.08803	0.411994			delta19.irrad.WT.irrad.8w
329693		Fcrl5	-0.935072	0.411994			delta19.irrad.WT.irrad.8w
66123		1110006O24Rik	1.20644	0.410525			delta19.irrad.WT.irrad.8w
626058		E330020D12Rik	-0.851533	0.410525			delta19.irrad.WT.irrad.8w
14367		Fzd5	-0.600575	0.410032			delta19.irrad.WT.irrad.8w
16638		Klra7	-0.844763	0.410032			delta19.irrad.WT.irrad.8w
233405		Vps33b	-0.316784	0.410032			delta19.irrad.WT.irrad.8w
20677		Sox4	-0.939599	0.408493			delta19.irrad.WT.irrad.8w
11854		Rhod	-1.86505	0.408202			delta19.irrad.WT.irrad.8w
17117		Amacr	-0.680793	0.408202			delta19.irrad.WT.irrad.8w
18611		Pea15a	0.498485	0.408202			delta19.irrad.WT.irrad.8w
19416		Rasd1	-2.36535	0.408202			delta19.irrad.WT.irrad.8w
67729		Mansc1	0.752316	0.408202			delta19.irrad.WT.irrad.8w
73689		Bloc1s2	-0.670123	0.408202			delta19.irrad.WT.irrad.8w
230757		5730409E04Rik	0.746407	0.408202			delta19.irrad.WT.irrad.8w
777686		Ighv2-2	1.21333	0.408202			delta19.irrad.WT.irrad.8w
100034684		Cstdc5	-1.56281	0.408202			delta19.irrad.WT.irrad.8w
73750		Whrn	-1.23959	0.407238			delta19.irrad.WT.irrad.8w
77866		E130102H24Rik	1.06332	0.407238			delta19.irrad.WT.irrad.8w
230126		Shb	0.659504	0.406547			delta19.irrad.WT.irrad.8w
244882		Tnfaip8l3	3.48616	0.406547			delta19.irrad.WT.irrad.8w
68767		Washc1	-0.250728	0.406477			delta19.irrad.WT.irrad.8w
230721		Pabpc4	-0.335959	0.40514			delta19.irrad.WT.irrad.8w
71296		Crnde	1.85135	0.404581			delta19.irrad.WT.irrad.8w
23908		Hs2st1	-0.291978	0.402829			delta19.irrad.WT.irrad.8w
67369		Qpctl	-0.430592	0.402829			delta19.irrad.WT.irrad.8w
68010		Bambi	0.591511	0.402829			delta19.irrad.WT.irrad.8w
106628		Trip10	0.429156	0.402829			delta19.irrad.WT.irrad.8w
215900		Calhm6	1.03662	0.402829			delta19.irrad.WT.irrad.8w
269514		Fbxl4	-0.425188	0.402829			delta19.irrad.WT.irrad.8w
69076		Triap1	-0.507823	0.401227			delta19.irrad.WT.irrad.8w
78785		Clip4	-3.14477	0.401227			delta19.irrad.WT.irrad.8w
104433		Snora62	3.47326	0.401227			delta19.irrad.WT.irrad.8w
269999		Orai3	-0.28335	0.401227			delta19.irrad.WT.irrad.8w
494504		Apcdd1	-1.11794	0.401227			delta19.irrad.WT.irrad.8w
56044		Rala	-0.496443	0.400738			delta19.irrad.WT.irrad.8w
16197		Il7r	-0.816848	0.400632			delta19.irrad.WT.irrad.8w
68770		Phtf2	-0.376439	0.400632			delta19.irrad.WT.irrad.8w
18679		Phka1	0.667723	0.399867			delta19.irrad.WT.irrad.8w
330070		Gm5107	-2.82276	0.399098			delta19.irrad.WT.irrad.8w
50877		Neu3	-0.54082	0.398573			delta19.irrad.WT.irrad.8w
58203		Zbp1	0.675884	0.398301			delta19.irrad.WT.irrad.8w
21406		Tcf12	-0.570516	0.397638			delta19.irrad.WT.irrad.8w
14160		Lgr5	-1.82122	0.397402			delta19.irrad.WT.irrad.8w
69882		Ints14	-0.308565	0.397402			delta19.irrad.WT.irrad.8w
76594		Dnajc18	-0.353576	0.397402			delta19.irrad.WT.irrad.8w
22594		Xrcc1	-0.29129	0.396749			delta19.irrad.WT.irrad.8w
231668		Vsig10	0.524081	0.396749			delta19.irrad.WT.irrad.8w
69743		Casz1	-0.339465	0.395994			delta19.irrad.WT.irrad.8w
52855		Lair1	0.309505	0.395991			delta19.irrad.WT.irrad.8w
16391		Irf9	0.31325	0.395033			delta19.irrad.WT.irrad.8w
26432		Plod2	-0.968998	0.395033			delta19.irrad.WT.irrad.8w
56219		Extl1	2.80372	0.395033			delta19.irrad.WT.irrad.8w
214791		Sertad4	-1.74576	0.395033			delta19.irrad.WT.irrad.8w
223732		Rtl6	-0.740567	0.395033			delta19.irrad.WT.irrad.8w
100038358		Gm10857	1.28813	0.395033			delta19.irrad.WT.irrad.8w
329639		Gm2447	4.42301	0.394174			delta19.irrad.WT.irrad.8w
71599		Senp8	-0.46335	0.393828			delta19.irrad.WT.irrad.8w
110326		Tas1r1	-1.00012	0.393828			delta19.irrad.WT.irrad.8w
13041		Ctsw	0.594444	0.392708			delta19.irrad.WT.irrad.8w
215008		Vezt	0.339111	0.391889			delta19.irrad.WT.irrad.8w
12043		Bcl2	0.381962	0.391183			delta19.irrad.WT.irrad.8w
218885		Oxnad1	-0.347579	0.391183			delta19.irrad.WT.irrad.8w
81535		Sgpp1	-0.254338	0.391059			delta19.irrad.WT.irrad.8w
434438		Ccdc36	-1.87111	0.389488			delta19.irrad.WT.irrad.8w
99167		Ssx2ip	0.277548	0.38854			delta19.irrad.WT.irrad.8w
11569		Aebp2	-0.262831	0.387961			delta19.irrad.WT.irrad.8w
19701		Ren1	-1.93283	0.387961			delta19.irrad.WT.irrad.8w
66714		4921524J17Rik	-0.435449	0.387961			delta19.irrad.WT.irrad.8w
69547		Nkpd1	-4.77186	0.38762			delta19.irrad.WT.irrad.8w
227545		Proser2	1.15043	0.38762			delta19.irrad.WT.irrad.8w
23954		Nek3	-0.782402	0.387473			delta19.irrad.WT.irrad.8w
56453		Mbtps1	-0.29832	0.387473			delta19.irrad.WT.irrad.8w
72097		2010300C02Rik	-1.25629	0.387473			delta19.irrad.WT.irrad.8w
101202		Hepacam2	1.31518	0.387473			delta19.irrad.WT.irrad.8w
108052		Slc14a1	0.357868	0.387473			delta19.irrad.WT.irrad.8w
215951		Afg1l	-0.540684	0.387473			delta19.irrad.WT.irrad.8w
381809		Clec4b2	0.694715	0.387473			delta19.irrad.WT.irrad.8w
211329		Ncoa7	0.420223	0.386208			delta19.irrad.WT.irrad.8w
171543		Bmf	-0.79264	0.384943			delta19.irrad.WT.irrad.8w
278795		Lrrc10b	-2.53385	0.384928			delta19.irrad.WT.irrad.8w
11843		Arf4	0.299109	0.384524			delta19.irrad.WT.irrad.8w
26900		Ddx3y	-9.06799	0.384524			delta19.irrad.WT.irrad.8w
232023		Vopp1	-0.492311	0.384524			delta19.irrad.WT.irrad.8w
66971		Cdk5rap1	0.664198	0.384084			delta19.irrad.WT.irrad.8w
271424		Ip6k3	-1.13893	0.38331			delta19.irrad.WT.irrad.8w
18201		Nsmaf	-0.305667	0.383049			delta19.irrad.WT.irrad.8w
217684		Susd6	-0.357898	0.38288			delta19.irrad.WT.irrad.8w
69399		1700025G04Rik	0.322776	0.382447			delta19.irrad.WT.irrad.8w
70435		Inf2	-0.322607	0.382333			delta19.irrad.WT.irrad.8w
76954		St5	-0.675153	0.382333			delta19.irrad.WT.irrad.8w
234814		Mthfsd	-0.357183	0.382333			delta19.irrad.WT.irrad.8w
654824		Ankrd37	-1.17446	0.380308			delta19.irrad.WT.irrad.8w
14042		Ext1	-0.403473	0.37859			delta19.irrad.WT.irrad.8w
110784		Nr3c2	2.80039	0.37859			delta19.irrad.WT.irrad.8w
320206		NA	0.737571	0.37859			delta19.irrad.WT.irrad.8w
329739		Fam102b	-0.40869	0.37859			delta19.irrad.WT.irrad.8w
100043040		1110002L01Rik	-1.2105	0.37859			delta19.irrad.WT.irrad.8w
26908		Eif2s3y	-10.5395	0.37835			delta19.irrad.WT.irrad.8w
50765		Tfr2	0.504521	0.377472			delta19.irrad.WT.irrad.8w
67832		Brix1	-0.363675	0.376769			delta19.irrad.WT.irrad.8w
100040525		Tmem181c-ps	0.460709	0.376474			delta19.irrad.WT.irrad.8w
433323		Sgpp2	1.29634	0.37624			delta19.irrad.WT.irrad.8w
57440		Ehd3	0.652204	0.375835			delta19.irrad.WT.irrad.8w
238673		Zfp367	0.254368	0.375835			delta19.irrad.WT.irrad.8w
16184		Il2ra	-1.11537	0.37295			delta19.irrad.WT.irrad.8w
71994		Cnn3	-0.617206	0.370353			delta19.irrad.WT.irrad.8w
14357		Dtx1	-0.929162	0.369809			delta19.irrad.WT.irrad.8w
14070		F8a	-0.509143	0.369472			delta19.irrad.WT.irrad.8w
20324		Cavin2	0.754907	0.369472			delta19.irrad.WT.irrad.8w
21426		Tfec	0.49923	0.369472			delta19.irrad.WT.irrad.8w
28240		Trpm2	0.514836	0.369472			delta19.irrad.WT.irrad.8w
67072		Cdc37l1	0.266026	0.369472			delta19.irrad.WT.irrad.8w
68846		Rnf208	-3.32629	0.369472			delta19.irrad.WT.irrad.8w
227717		Qrfp	-1.3535	0.369043			delta19.irrad.WT.irrad.8w
20293		Ccl12	2.49919	0.368881			delta19.irrad.WT.irrad.8w
628705		Phf11c	0.6583	0.368878			delta19.irrad.WT.irrad.8w
67458		Ergic1	-0.378375	0.367343			delta19.irrad.WT.irrad.8w
74600		Mrpl47	-0.585686	0.367343			delta19.irrad.WT.irrad.8w
104871		Spata7	-0.729035	0.367343			delta19.irrad.WT.irrad.8w
225348		Wdr36	-0.291311	0.367343			delta19.irrad.WT.irrad.8w
319727		A330035P11Rik	-1.36398	0.367343			delta19.irrad.WT.irrad.8w
406217		Bex4	1.08325	0.367343			delta19.irrad.WT.irrad.8w
100504598		NA	-2.25244	0.367343			delta19.irrad.WT.irrad.8w
213452		Dstyk	0.375494	0.366391			delta19.irrad.WT.irrad.8w
331493		Gm5127	-3.02039	0.366372			delta19.irrad.WT.irrad.8w
101631		Pwwp2b	0.433202	0.366032			delta19.irrad.WT.irrad.8w
217154		Stac2	0.822161	0.366032			delta19.irrad.WT.irrad.8w
100043772		Zfp850	-0.534575	0.366032			delta19.irrad.WT.irrad.8w
67454		Ikbip	-0.420153	0.364467			delta19.irrad.WT.irrad.8w
12330		Canx	-0.24904	0.361984			delta19.irrad.WT.irrad.8w
330830		Drc7	-0.786114	0.361984			delta19.irrad.WT.irrad.8w
17472		Gbp4	0.542421	0.361809			delta19.irrad.WT.irrad.8w
74477		4933427D14Rik	-0.406773	0.361809			delta19.irrad.WT.irrad.8w
319786		B930059L03Rik	-3.01139	0.361809			delta19.irrad.WT.irrad.8w
244550		Podnl1	0.869812	0.361663			delta19.irrad.WT.irrad.8w
243548		Prickle2	-2.83643	0.361342			delta19.irrad.WT.irrad.8w
16016		Ighg2b	2.25023	0.360912			delta19.irrad.WT.irrad.8w
16909		Lmo2	0.325133	0.360912			delta19.irrad.WT.irrad.8w
192651		Zfp286	-0.98849	0.360912			delta19.irrad.WT.irrad.8w
230161		Acnat1	3.72945	0.360912			delta19.irrad.WT.irrad.8w
242584		Wdr78	-0.749393	0.360912			delta19.irrad.WT.irrad.8w
106722		Mpig6b	1.29554	0.360129			delta19.irrad.WT.irrad.8w
56079		Astn2	2.0439	0.359665			delta19.irrad.WT.irrad.8w
28064		Yipf3	-0.322495	0.359034			delta19.irrad.WT.irrad.8w
67897		Rnmt	-0.279774	0.357994			delta19.irrad.WT.irrad.8w
64706		Scube1	-5.1429	0.357619			delta19.irrad.WT.irrad.8w
72565		Uaca	-1.05266	0.357619			delta19.irrad.WT.irrad.8w
66317		Wdr61	-0.375934	0.357234			delta19.irrad.WT.irrad.8w
69368		Wdfy1	0.343394	0.357102			delta19.irrad.WT.irrad.8w
20174		Ruvbl2	-0.245911	0.356717			delta19.irrad.WT.irrad.8w
71149		Tex52	-4.90346	0.356717			delta19.irrad.WT.irrad.8w
71956		Rnf135	-0.456852	0.356717			delta19.irrad.WT.irrad.8w
77125		Il33	-4.7911	0.356717			delta19.irrad.WT.irrad.8w
93761		Smarca1	-3.88333	0.356717			delta19.irrad.WT.irrad.8w
96957		Tmem62	0.421057	0.356717			delta19.irrad.WT.irrad.8w
101544		Zfp575	-1.13186	0.356717			delta19.irrad.WT.irrad.8w
319650		A430108G06Rik	-5.50273	0.356717			delta19.irrad.WT.irrad.8w
626870		Gm11992	1.92641	0.356717			delta19.irrad.WT.irrad.8w
17200		Mc2r	3.51931	0.356448			delta19.irrad.WT.irrad.8w
22241		Ulk1	-0.417626	0.356374			delta19.irrad.WT.irrad.8w
224143		Poglut1	-0.292148	0.355493			delta19.irrad.WT.irrad.8w
216119		Ybey	-0.519389	0.355117			delta19.irrad.WT.irrad.8w
21349		Tal1	0.397084	0.354449			delta19.irrad.WT.irrad.8w
13559		E2f5	-0.666132	0.354356			delta19.irrad.WT.irrad.8w
19249		Ptpn13	0.965571	0.354286			delta19.irrad.WT.irrad.8w
215210		Tmem120a	-0.585137	0.354286			delta19.irrad.WT.irrad.8w
319153		H3c11	-1.56609	0.354286			delta19.irrad.WT.irrad.8w
408062		Zfp873	-0.575451	0.353566			delta19.irrad.WT.irrad.8w
66442		Spc25	-0.336064	0.353243			delta19.irrad.WT.irrad.8w
207740		Ubald1	-0.355014	0.352023			delta19.irrad.WT.irrad.8w
246787		Slc5a2	4.4231	0.352023			delta19.irrad.WT.irrad.8w
330188		Ccdc63	-0.76996	0.352023			delta19.irrad.WT.irrad.8w
12578		Cdkn2a	-4.77237	0.351788			delta19.irrad.WT.irrad.8w
217593		Slc25a21	0.870187	0.351788			delta19.irrad.WT.irrad.8w
319236		Trim12c	0.312139	0.351788			delta19.irrad.WT.irrad.8w
627901		Gm14419	-1.20568	0.351788			delta19.irrad.WT.irrad.8w
100046095		Gm17771	3.05623	0.351788			delta19.irrad.WT.irrad.8w
100504301		6230426M11Rik	-2.2079	0.351788			delta19.irrad.WT.irrad.8w
100775172		Ighv8-13	2.38525	0.351788			delta19.irrad.WT.irrad.8w
20355		Sema4f	0.534607	0.351667			delta19.irrad.WT.irrad.8w
11910		Atf3	0.726609	0.351354			delta19.irrad.WT.irrad.8w
66058		Tmem176a	0.551339	0.350618			delta19.irrad.WT.irrad.8w
70417		Megf10	3.01283	0.350618			delta19.irrad.WT.irrad.8w
216991		Adap2	0.676729	0.350328			delta19.irrad.WT.irrad.8w
14629		Gclc	-0.388372	0.349543			delta19.irrad.WT.irrad.8w
24004		Rai2	-1.58946	0.349543			delta19.irrad.WT.irrad.8w
18689		Phxr4	5.41476	0.347485			delta19.irrad.WT.irrad.8w
74764		Klc4	-0.393566	0.347485			delta19.irrad.WT.irrad.8w
76580		Mib2	0.304486	0.347485			delta19.irrad.WT.irrad.8w
66208		Nenf	1.4754	0.34637			delta19.irrad.WT.irrad.8w
620454		Gm6153	-0.543829	0.34622			delta19.irrad.WT.irrad.8w
71838		Phf7	-0.358683	0.344397			delta19.irrad.WT.irrad.8w
14137		Fdft1	-0.398425	0.344137			delta19.irrad.WT.irrad.8w
245671		Klf8	0.562299	0.34341			delta19.irrad.WT.irrad.8w
50878		Stag3	-0.878198	0.341674			delta19.irrad.WT.irrad.8w
212647		Aldh4a1	0.330414	0.341674			delta19.irrad.WT.irrad.8w
216792		Iba57	-0.403275	0.341674			delta19.irrad.WT.irrad.8w
67916		Plpp3	0.995075	0.341624			delta19.irrad.WT.irrad.8w
654432		Gm7334	-0.433915	0.341624			delta19.irrad.WT.irrad.8w
667114		Gm8465	1.23292	0.341624			delta19.irrad.WT.irrad.8w
69942		Rnf113a1	0.497801	0.341232			delta19.irrad.WT.irrad.8w
67389		C1qtnf12	0.433697	0.341156			delta19.irrad.WT.irrad.8w
14371		Fzd9	-1.66216	0.340851			delta19.irrad.WT.irrad.8w
26430		Parg	-0.279958	0.340851			delta19.irrad.WT.irrad.8w
65962		Slc9a3r2	0.513273	0.340851			delta19.irrad.WT.irrad.8w
105785		Kdelr3	2.00307	0.340851			delta19.irrad.WT.irrad.8w
225875		Lrfn4	0.875159	0.340851			delta19.irrad.WT.irrad.8w
227723		Prrc2b	-0.49107	0.340851			delta19.irrad.WT.irrad.8w
228413		Prrg4	-1.19613	0.340851			delta19.irrad.WT.irrad.8w
230904		Fbxo2	3.48614	0.340851			delta19.irrad.WT.irrad.8w
100038454		Platr8	4.05155	0.340851			delta19.irrad.WT.irrad.8w
12164		Bmp8b	3.64006	0.34081			delta19.irrad.WT.irrad.8w
112419		Ifit1bl2	0.688829	0.339982			delta19.irrad.WT.irrad.8w
11545		Parp1	-0.457429	0.339202			delta19.irrad.WT.irrad.8w
70348		Ube2cbp	-0.683198	0.339202			delta19.irrad.WT.irrad.8w
216881		Wscd1	-3.5913	0.337693			delta19.irrad.WT.irrad.8w
228911		Tshz2	-2.4523	0.337693			delta19.irrad.WT.irrad.8w
27762		Vwa7	-1.14907	0.337045			delta19.irrad.WT.irrad.8w
54326		Elovl2	-2.71541	0.337045			delta19.irrad.WT.irrad.8w
68531		1110020A21Rik	-1.31623	0.337045			delta19.irrad.WT.irrad.8w
83383		Tfap4	-0.277991	0.337045			delta19.irrad.WT.irrad.8w
192194		Btnl10	-2.33228	0.337045			delta19.irrad.WT.irrad.8w
100503362		Rps12-ps26	-2.19269	0.337045			delta19.irrad.WT.irrad.8w
100503884		Ccdc149	0.807366	0.337045			delta19.irrad.WT.irrad.8w
75627		Snapc1	-0.340394	0.336936			delta19.irrad.WT.irrad.8w
22017		Tpmt	-0.711716	0.336599			delta19.irrad.WT.irrad.8w
53357		Pla2g6	0.315934	0.336599			delta19.irrad.WT.irrad.8w
224454		Zdhhc14	-0.546959	0.336599			delta19.irrad.WT.irrad.8w
231605		Galnt9	-0.51766	0.336599			delta19.irrad.WT.irrad.8w
242297		Fam110b	1.17082	0.336599			delta19.irrad.WT.irrad.8w
13836		Epha2	-0.908287	0.336341			delta19.irrad.WT.irrad.8w
22371		Vwf	0.844386	0.336341			delta19.irrad.WT.irrad.8w
103136		Pwp1	-0.239396	0.336341			delta19.irrad.WT.irrad.8w
110816		Pwp2	-0.328682	0.336341			delta19.irrad.WT.irrad.8w
622070		Gm15133	1.07221	0.336341			delta19.irrad.WT.irrad.8w
16970		Lrmp	-0.463094	0.335943			delta19.irrad.WT.irrad.8w
245532		Awat2	1.42892	0.335943			delta19.irrad.WT.irrad.8w
214968		Sema6d	0.927548	0.334797			delta19.irrad.WT.irrad.8w
22693		Zfp30	-2.31076	0.334401			delta19.irrad.WT.irrad.8w
16452		Jak2	0.276585	0.333606			delta19.irrad.WT.irrad.8w
22040		Trex1	0.454473	0.333606			delta19.irrad.WT.irrad.8w
71584		Gdpd2	0.988969	0.331168			delta19.irrad.WT.irrad.8w
12359		Cat	-0.28727	0.331132			delta19.irrad.WT.irrad.8w
24099		Tnfsf13b	0.374835	0.331132			delta19.irrad.WT.irrad.8w
69024		Snx15	-0.420195	0.331132			delta19.irrad.WT.irrad.8w
72199		Mms19	-0.205804	0.331132			delta19.irrad.WT.irrad.8w
73692		Cplane1	-0.501475	0.331132			delta19.irrad.WT.irrad.8w
74480		Samd4	1.0373	0.331132			delta19.irrad.WT.irrad.8w
269181		Mgat4a	0.467487	0.331132			delta19.irrad.WT.irrad.8w
381694		B3glct	0.343298	0.331132			delta19.irrad.WT.irrad.8w
234733		Ddx19b	-0.364895	0.331089			delta19.irrad.WT.irrad.8w
12227		Btg2	-0.291261	0.33107			delta19.irrad.WT.irrad.8w
12388		Ctnnd1	0.426081	0.330373			delta19.irrad.WT.irrad.8w
103268		Cep57l1	-0.335085	0.328874			delta19.irrad.WT.irrad.8w
67861		Akr1b10	-0.400677	0.328578			delta19.irrad.WT.irrad.8w
13655		Egr3	-1.25962	0.327736			delta19.irrad.WT.irrad.8w
170752		Bco2	0.72803	0.327736			delta19.irrad.WT.irrad.8w
14064		F2rl2	0.79636	0.327594			delta19.irrad.WT.irrad.8w
19044		Ppox	0.285559	0.327594			delta19.irrad.WT.irrad.8w
231946		Fam221a	-0.663346	0.327282			delta19.irrad.WT.irrad.8w
56760		Clec1b	0.994134	0.327254			delta19.irrad.WT.irrad.8w
78755		Fam122b	-0.338962	0.327254			delta19.irrad.WT.irrad.8w
15468		Prmt2	-0.727877	0.327187			delta19.irrad.WT.irrad.8w
18037		Nfkbie	-0.46994	0.327187			delta19.irrad.WT.irrad.8w
268390		Ahsa2	0.278314	0.327053			delta19.irrad.WT.irrad.8w
243372		Zfp775	-0.65059	0.326054			delta19.irrad.WT.irrad.8w
270109		Pcnx2	-3.23427	0.326054			delta19.irrad.WT.irrad.8w
21814		Tgfbr3	0.526823	0.325456			delta19.irrad.WT.irrad.8w
30838		Fbxw4	-0.417753	0.325062			delta19.irrad.WT.irrad.8w
66225		Llph	-0.895909	0.325062			delta19.irrad.WT.irrad.8w
70375		Ica1l	1.11555	0.325062			delta19.irrad.WT.irrad.8w
93716		Pcdhga8	3.98337	0.325062			delta19.irrad.WT.irrad.8w
101540		Prkd2	-0.22573	0.325062			delta19.irrad.WT.irrad.8w
239570		Ttc38	-0.402544	0.325062			delta19.irrad.WT.irrad.8w
277333		Gm5069	-1.11016	0.325062			delta19.irrad.WT.irrad.8w
102132		E230013L22Rik	1.60792	0.323843			delta19.irrad.WT.irrad.8w
108888		Atad3a	-0.296999	0.323843			delta19.irrad.WT.irrad.8w
229003		Helz2	0.599791	0.323843			delta19.irrad.WT.irrad.8w
58182		Prokr1	1.13455	0.322858			delta19.irrad.WT.irrad.8w
110920		Hspa13	0.293808	0.322858			delta19.irrad.WT.irrad.8w
101142		Itfg2	-0.361354	0.322832			delta19.irrad.WT.irrad.8w
207215		Fbxo40	1.96097	0.322832			delta19.irrad.WT.irrad.8w
404711		Ighg2c	2.35905	0.322832			delta19.irrad.WT.irrad.8w
667928		Igkv3-9	2.40875	0.322832			delta19.irrad.WT.irrad.8w
100502698		Rubcn	-0.573981	0.322039			delta19.irrad.WT.irrad.8w
11302		Aatk	0.378116	0.322017			delta19.irrad.WT.irrad.8w
15985		Cd79b	-0.916313	0.320965			delta19.irrad.WT.irrad.8w
16329		Inpp1	0.334111	0.320965			delta19.irrad.WT.irrad.8w
16635		Klra4	-1.07362	0.320965			delta19.irrad.WT.irrad.8w
215113		Slc43a2	-0.372752	0.320965			delta19.irrad.WT.irrad.8w
547431		Btnl2	0.882626	0.320965			delta19.irrad.WT.irrad.8w
619292		G430095P16Rik	-0.852958	0.320965			delta19.irrad.WT.irrad.8w
212999		Tnpo2	-0.276072	0.319217			delta19.irrad.WT.irrad.8w
230971		Megf6	-3.08332	0.319217			delta19.irrad.WT.irrad.8w
21356		Tapbp	0.283235	0.319202			delta19.irrad.WT.irrad.8w
54380		Smarcal1	-0.335762	0.319202			delta19.irrad.WT.irrad.8w
114663		Impa2	0.333726	0.319202			delta19.irrad.WT.irrad.8w
228769		Psmf1	-0.267907	0.319202			delta19.irrad.WT.irrad.8w
100504225		NA	-1.9005	0.319202			delta19.irrad.WT.irrad.8w
72361		Ces2g	0.513973	0.319118			delta19.irrad.WT.irrad.8w
14758		Gpm6b	0.897464	0.318777			delta19.irrad.WT.irrad.8w
72121		Dennd2d	0.357065	0.318773			delta19.irrad.WT.irrad.8w
624784		Gm9855	0.544765	0.318773			delta19.irrad.WT.irrad.8w
67994		Mrps11	-0.429718	0.317291			delta19.irrad.WT.irrad.8w
13052		Cxadr	0.785656	0.316821			delta19.irrad.WT.irrad.8w
108151		Sema3d	-2.17791	0.316803			delta19.irrad.WT.irrad.8w
11787		Apbb2	-1.0931	0.316634			delta19.irrad.WT.irrad.8w
71974		Prmt3	-0.287682	0.316634			delta19.irrad.WT.irrad.8w
94091		Trim11	-0.292994	0.316634			delta19.irrad.WT.irrad.8w
217830		Dglucy	-0.429439	0.316634			delta19.irrad.WT.irrad.8w
209630		Frmd4a	0.536695	0.316312			delta19.irrad.WT.irrad.8w
226041		Pgm5	-2.12227	0.316312			delta19.irrad.WT.irrad.8w
235281		Scn3b	-1.6802	0.316077			delta19.irrad.WT.irrad.8w
19038		Ppic	0.591943	0.315595			delta19.irrad.WT.irrad.8w
13861		Epx	-0.920982	0.314186			delta19.irrad.WT.irrad.8w
14266		Aff2	0.968057	0.314186			delta19.irrad.WT.irrad.8w
16517		Kcnj16	-2.07377	0.314186			delta19.irrad.WT.irrad.8w
20512		Slc1a3	1.03424	0.314186			delta19.irrad.WT.irrad.8w
69066		1810010H24Rik	1.29091	0.314186			delta19.irrad.WT.irrad.8w
114128		Laptm4b	-0.541864	0.314186			delta19.irrad.WT.irrad.8w
217340		Rnf157	-0.604287	0.314186			delta19.irrad.WT.irrad.8w
624341		Olfr856-ps1	3.36257	0.314186			delta19.irrad.WT.irrad.8w
12223		Btc	2.89024	0.314184			delta19.irrad.WT.irrad.8w
100862380		NA	2.77943	0.314065			delta19.irrad.WT.irrad.8w
18974		Pole2	0.330914	0.314025			delta19.irrad.WT.irrad.8w
212706		N4bp3	-0.708437	0.312119			delta19.irrad.WT.irrad.8w
20970		Sdc3	0.633342	0.312044			delta19.irrad.WT.irrad.8w
381816		Clec2m	-2.39912	0.312044			delta19.irrad.WT.irrad.8w
57317		Srsf4	-0.186786	0.311908			delta19.irrad.WT.irrad.8w
12870		Cp	0.778109	0.311701			delta19.irrad.WT.irrad.8w
72049		Tnfrsf13c	-0.965923	0.311701			delta19.irrad.WT.irrad.8w
100041241		Gm3227	-2.21741	0.311701			delta19.irrad.WT.irrad.8w
100504489		NA	1.35977	0.311701			delta19.irrad.WT.irrad.8w
102334		Ankrd10	-0.270983	0.311238			delta19.irrad.WT.irrad.8w
106766		Stap2	0.899232	0.311065			delta19.irrad.WT.irrad.8w
14425		Galnt3	0.426741	0.309825			delta19.irrad.WT.irrad.8w
78779		Spata2l	-0.433207	0.309825			delta19.irrad.WT.irrad.8w
67493		Mettl16	-0.288128	0.309491			delta19.irrad.WT.irrad.8w
432769		Zfp708	-0.574555	0.309393			delta19.irrad.WT.irrad.8w
14430		Galt	0.368976	0.309018			delta19.irrad.WT.irrad.8w
20522		Slc23a1	-0.936722	0.309018			delta19.irrad.WT.irrad.8w
22097		Tsix	3.85605	0.309018			delta19.irrad.WT.irrad.8w
67867		Lrrc28	-0.329929	0.309018			delta19.irrad.WT.irrad.8w
208691		Eif5a2	-0.513691	0.309018			delta19.irrad.WT.irrad.8w
225471		Ticam2	-0.430901	0.309018			delta19.irrad.WT.irrad.8w
238333		Samd15	-1.99096	0.309018			delta19.irrad.WT.irrad.8w
18807		Pld3	0.382718	0.30849			delta19.irrad.WT.irrad.8w
278097		Armcx6	0.734158	0.30784			delta19.irrad.WT.irrad.8w
51789		Tnk2	0.268806	0.307708			delta19.irrad.WT.irrad.8w
16410		Itgav	-0.363655	0.307095			delta19.irrad.WT.irrad.8w
22290		Uty	-11.4516	0.307095			delta19.irrad.WT.irrad.8w
98363		Efhd1	2.20325	0.307095			delta19.irrad.WT.irrad.8w
229714		Gpr61	-3.72993	0.307095			delta19.irrad.WT.irrad.8w
626578		Gbp10	1.19522	0.307095			delta19.irrad.WT.irrad.8w
22004		Tpm2	0.905688	0.306891			delta19.irrad.WT.irrad.8w
65221		Slc15a3	0.344362	0.306891			delta19.irrad.WT.irrad.8w
76737		Creld2	0.485125	0.306891			delta19.irrad.WT.irrad.8w
100102		Pcsk9	-2.34165	0.306891			delta19.irrad.WT.irrad.8w
102791		Tcta	-0.415461	0.306891			delta19.irrad.WT.irrad.8w
226781		Slc30a10	-2.25757	0.306891			delta19.irrad.WT.irrad.8w
74354		Lrguk	-4.55589	0.306698			delta19.irrad.WT.irrad.8w
214253		Etnk2	-1.77495	0.306698			delta19.irrad.WT.irrad.8w
209195		Clic6	-2.74337	0.306335			delta19.irrad.WT.irrad.8w
67488		Calcoco1	-0.367276	0.305948			delta19.irrad.WT.irrad.8w
73739		Cby1	-0.352309	0.305091			delta19.irrad.WT.irrad.8w
673151		Gm20784	-0.440692	0.304912			delta19.irrad.WT.irrad.8w
14129		Fcgr1	0.604876	0.304692			delta19.irrad.WT.irrad.8w
14369		Fzd7	-0.469311	0.304692			delta19.irrad.WT.irrad.8w
66192		Lage3	-0.477111	0.304692			delta19.irrad.WT.irrad.8w
68625		Cfap57	0.802637	0.304692			delta19.irrad.WT.irrad.8w
70432		Rufy2	0.395924	0.304692			delta19.irrad.WT.irrad.8w
74352		Zfp84	-0.260404	0.304692			delta19.irrad.WT.irrad.8w
244745		Dpy19l1	0.21765	0.304692			delta19.irrad.WT.irrad.8w
328795		Ubash3a	0.350191	0.304692			delta19.irrad.WT.irrad.8w
403178		Plcxd1	-1.17051	0.304692			delta19.irrad.WT.irrad.8w
100503024		NA	0.821668	0.304692			delta19.irrad.WT.irrad.8w
17537		Meis3	1.04276	0.303571			delta19.irrad.WT.irrad.8w
13371		Dio2	0.540569	0.303257			delta19.irrad.WT.irrad.8w
68832		Ldah	-0.229527	0.302952			delta19.irrad.WT.irrad.8w
18105		Nqo2	0.235937	0.302411			delta19.irrad.WT.irrad.8w
20516		Slc20a2	-0.428368	0.302411			delta19.irrad.WT.irrad.8w
22282		Usf2	-0.218586	0.302411			delta19.irrad.WT.irrad.8w
66653		Brf2	-0.373916	0.302411			delta19.irrad.WT.irrad.8w
76687		Spcs3	0.208749	0.302411			delta19.irrad.WT.irrad.8w
328451		Gm5088	-0.314179	0.302411			delta19.irrad.WT.irrad.8w
258302		Olfr420	-4.87624	0.302322			delta19.irrad.WT.irrad.8w
66209		Inip	-0.203411	0.302279			delta19.irrad.WT.irrad.8w
238393		Serpina3f	0.8278	0.302279			delta19.irrad.WT.irrad.8w
666513		Gm11787	-0.811964	0.301241			delta19.irrad.WT.irrad.8w
100502594		NA	3.31552	0.301185			delta19.irrad.WT.irrad.8w
66423		Coprs	0.97417	0.30115			delta19.irrad.WT.irrad.8w
70122		Mllt3	0.41582	0.301085			delta19.irrad.WT.irrad.8w
640046		Ighv2-9	1.31519	0.301015			delta19.irrad.WT.irrad.8w
433374		Gm20743	-2.0331	0.29971			delta19.irrad.WT.irrad.8w
75552		Paqr9	0.634442	0.299233			delta19.irrad.WT.irrad.8w
104215		Rhoq	-0.47929	0.296256			delta19.irrad.WT.irrad.8w
14063		F2rl1	1.13216	0.296209			delta19.irrad.WT.irrad.8w
74269		1700063H04Rik	-3.83064	0.296209			delta19.irrad.WT.irrad.8w
74410		Ttll11	-1.42923	0.296209			delta19.irrad.WT.irrad.8w
626115		Gm6653	-2.26887	0.296209			delta19.irrad.WT.irrad.8w
100043726		Gm4610	-1.74993	0.296209			delta19.irrad.WT.irrad.8w
22409		Wnt10a	-1.15417	0.295657			delta19.irrad.WT.irrad.8w
227399		Ppip5k2	0.2623	0.295657			delta19.irrad.WT.irrad.8w
17228		Cma1	-2.64025	0.294188			delta19.irrad.WT.irrad.8w
381232		Mirt1	0.449657	0.294188			delta19.irrad.WT.irrad.8w
73998		Herc3	0.396817	0.293653			delta19.irrad.WT.irrad.8w
170439		Elovl6	0.465272	0.293653			delta19.irrad.WT.irrad.8w
12287		Cacna1b	-1.71235	0.293479			delta19.irrad.WT.irrad.8w
23917		Impdh1	-0.245625	0.293479			delta19.irrad.WT.irrad.8w
69161		Manbal	-0.400623	0.293479			delta19.irrad.WT.irrad.8w
140483		Hnmt	0.512011	0.293479			delta19.irrad.WT.irrad.8w
22165		Txk	0.659972	0.29346			delta19.irrad.WT.irrad.8w
319758		Rfx7	-0.509285	0.29346			delta19.irrad.WT.irrad.8w
677289		Prr33	0.531532	0.29346			delta19.irrad.WT.irrad.8w
100504727		BE692007	0.850643	0.29346			delta19.irrad.WT.irrad.8w
14792		Lpcat3	-0.24039	0.292999			delta19.irrad.WT.irrad.8w
69090		Ascc1	-0.328276	0.292137			delta19.irrad.WT.irrad.8w
73847		Fam110a	-0.376807	0.292137			delta19.irrad.WT.irrad.8w
238722		Zfp72	-1.0768	0.291861			delta19.irrad.WT.irrad.8w
108075		Ltbp4	-1.03688	0.291695			delta19.irrad.WT.irrad.8w
207777		Tspoap1	0.499194	0.2915			delta19.irrad.WT.irrad.8w
268749		Rnf31	0.287483	0.290976			delta19.irrad.WT.irrad.8w
21853		Timeless	0.242939	0.290936			delta19.irrad.WT.irrad.8w
101739		Psip1	0.242847	0.290936			delta19.irrad.WT.irrad.8w
640506		Ighv8-5	1.29016	0.290936			delta19.irrad.WT.irrad.8w
12408		Cbr1	-0.470732	0.290776			delta19.irrad.WT.irrad.8w
26939		Polr3e	-0.250252	0.290776			delta19.irrad.WT.irrad.8w
12234		Btrc	-0.373222	0.290325			delta19.irrad.WT.irrad.8w
76459		Car12	-0.934807	0.290188			delta19.irrad.WT.irrad.8w
216864		Mgl2	0.502206	0.289552			delta19.irrad.WT.irrad.8w
328489		Gm2093	3.38995	0.289529			delta19.irrad.WT.irrad.8w
11629		Aif1	0.605783	0.289527			delta19.irrad.WT.irrad.8w
11931		Atp1b1	-0.712606	0.289435			delta19.irrad.WT.irrad.8w
74114		Crot	-0.261076	0.288706			delta19.irrad.WT.irrad.8w
19125		Prodh	0.387804	0.288498			delta19.irrad.WT.irrad.8w
668896		Spcs2-ps	0.300308	0.287902			delta19.irrad.WT.irrad.8w
17763		Mtcp1	0.375586	0.287748			delta19.irrad.WT.irrad.8w
19141		Lgmn	0.367335	0.28738			delta19.irrad.WT.irrad.8w
30805		Slc22a4	0.375467	0.28738			delta19.irrad.WT.irrad.8w
668128		Gm8989	0.704124	0.28738			delta19.irrad.WT.irrad.8w
237387		Lrrc3	-1.79788	0.287167			delta19.irrad.WT.irrad.8w
17896		Myl4	-1.25398	0.287141			delta19.irrad.WT.irrad.8w
20855		Stc1	-4.68325	0.287141			delta19.irrad.WT.irrad.8w
53416		Stk39	0.592886	0.287141			delta19.irrad.WT.irrad.8w
53867		Col5a3	-1.39478	0.287141			delta19.irrad.WT.irrad.8w
57913		Pidd1	-0.475224	0.287141			delta19.irrad.WT.irrad.8w
65967		Eefsec	-0.255782	0.287141			delta19.irrad.WT.irrad.8w
93730		Lztfl1	-0.387465	0.287141			delta19.irrad.WT.irrad.8w
224794		Enpp4	0.565072	0.287141			delta19.irrad.WT.irrad.8w
77803		Shisal2b	2.21006	0.286505			delta19.irrad.WT.irrad.8w
224674		Slc37a1	0.302897	0.286505			delta19.irrad.WT.irrad.8w
56325		Abcb9	-0.52434	0.285937			delta19.irrad.WT.irrad.8w
59289		Ackr2	-2.46885	0.285911			delta19.irrad.WT.irrad.8w
226413		Lct	0.638667	0.285911			delta19.irrad.WT.irrad.8w
434377		Zfp560	-0.490488	0.285911			delta19.irrad.WT.irrad.8w
71059		Hexim2	-0.817327	0.285498			delta19.irrad.WT.irrad.8w
93708		Pcdhgc5	-4.4688	0.28395			delta19.irrad.WT.irrad.8w
100041480		Gm9833	-0.583453	0.283907			delta19.irrad.WT.irrad.8w
100041574		9030025P20Rik	-0.362126	0.283732			delta19.irrad.WT.irrad.8w
22780		Ikzf3	-0.859051	0.283538			delta19.irrad.WT.irrad.8w
209387		Trim30d	0.423806	0.283447			delta19.irrad.WT.irrad.8w
68725		1110032F04Rik	1.16676	0.283265			delta19.irrad.WT.irrad.8w
14453		Gas2	-0.538863	0.282732			delta19.irrad.WT.irrad.8w
16818		Lck	0.321157	0.282732			delta19.irrad.WT.irrad.8w
210853		Zfp947	-0.703333	0.281786			delta19.irrad.WT.irrad.8w
12454		Ccnk	-0.343432	0.28066			delta19.irrad.WT.irrad.8w
17135		Mafk	0.218376	0.28066			delta19.irrad.WT.irrad.8w
21410		Hnf1b	-5.36019	0.28066			delta19.irrad.WT.irrad.8w
67941		Rps27l	-0.672892	0.279737			delta19.irrad.WT.irrad.8w
15893		Ica1	0.35927	0.279553			delta19.irrad.WT.irrad.8w
12722		Clca3a1	0.741261	0.279544			delta19.irrad.WT.irrad.8w
18674		Slc25a3	-0.175374	0.279544			delta19.irrad.WT.irrad.8w
72972		Ccser2	-0.358697	0.279544			delta19.irrad.WT.irrad.8w
103784		Wdr92	-0.271563	0.279544			delta19.irrad.WT.irrad.8w
208659		Fam20a	-1.67079	0.279544			delta19.irrad.WT.irrad.8w
218035		Vps41	-0.293346	0.279544			delta19.irrad.WT.irrad.8w
666907		Ms4a4a	-0.826377	0.279544			delta19.irrad.WT.irrad.8w
791294		Gm9958	-0.84757	0.279544			delta19.irrad.WT.irrad.8w
670994		Gm9512	-0.346962	0.278924			delta19.irrad.WT.irrad.8w
791411		Gm13199	-1.24441	0.278924			delta19.irrad.WT.irrad.8w
53856		Prg3	-0.698293	0.278512			delta19.irrad.WT.irrad.8w
69519		Rwdd2a	-0.653372	0.278512			delta19.irrad.WT.irrad.8w
15903		Id3	-0.761177	0.27673			delta19.irrad.WT.irrad.8w
17168		Nprl3	-0.313803	0.27673			delta19.irrad.WT.irrad.8w
217944		Rapgef5	-0.948075	0.275846			delta19.irrad.WT.irrad.8w
100039781		Hrct1	-4.79787	0.275846			delta19.irrad.WT.irrad.8w
11593		Aga	-0.290393	0.275695			delta19.irrad.WT.irrad.8w
72514		Fgfbp3	-0.879164	0.275695			delta19.irrad.WT.irrad.8w
14528		Gch1	0.491027	0.275174			delta19.irrad.WT.irrad.8w
231440		Parm1	1.50049	0.275174			delta19.irrad.WT.irrad.8w
72831		Dhx30	-0.273942	0.27481			delta19.irrad.WT.irrad.8w
66863		Lztr1	-0.198238	0.274191			delta19.irrad.WT.irrad.8w
629842		Ighv13-2	1.20375	0.274191			delta19.irrad.WT.irrad.8w
19124		Procr	1.05116	0.273741			delta19.irrad.WT.irrad.8w
72388		Ripk4	-5.94709	0.273741			delta19.irrad.WT.irrad.8w
72722		Fam98a	0.264404	0.273741			delta19.irrad.WT.irrad.8w
67393		Cxxc5	-0.603521	0.273711			delta19.irrad.WT.irrad.8w
320571		Atp8b5	1.66706	0.273711			delta19.irrad.WT.irrad.8w
76681		Trim12a	0.245009	0.271791			delta19.irrad.WT.irrad.8w
56505		Ruvbl1	-0.256262	0.27137			delta19.irrad.WT.irrad.8w
629925		Ighv1-49	1.98105	0.270953			delta19.irrad.WT.irrad.8w
193453		Gm11292	-2.18227	0.270636			delta19.irrad.WT.irrad.8w
105428		Fam149b	-0.280912	0.27063			delta19.irrad.WT.irrad.8w
320148		B430306N03Rik	0.311585	0.270273			delta19.irrad.WT.irrad.8w
414094		Dgkeos	3.06408	0.270124			delta19.irrad.WT.irrad.8w
11865		Arntl	-0.713778	0.269795			delta19.irrad.WT.irrad.8w
98488		Gtf3c3	-0.451856	0.269795			delta19.irrad.WT.irrad.8w
319545		D430020J02Rik	0.382163	0.268796			delta19.irrad.WT.irrad.8w
13411		Dnah11	-2.69719	0.268505			delta19.irrad.WT.irrad.8w
13626		Eed	-0.313057	0.268505			delta19.irrad.WT.irrad.8w
70673		Prdm16	-1.24305	0.268505			delta19.irrad.WT.irrad.8w
71690		Esm1	1.24319	0.268505			delta19.irrad.WT.irrad.8w
74473		4933433H22Rik	2.6921	0.268505			delta19.irrad.WT.irrad.8w
330938		Dixdc1	-1.21053	0.268505			delta19.irrad.WT.irrad.8w
624713		Gm6525	-1.75716	0.268505			delta19.irrad.WT.irrad.8w
13421		Dnase1l3	0.56359	0.268429			delta19.irrad.WT.irrad.8w
16642		Klrc2	0.803518	0.268058			delta19.irrad.WT.irrad.8w
76856		Catsper3	3.05463	0.268058			delta19.irrad.WT.irrad.8w
620913		Gm12185	1.12889	0.268058			delta19.irrad.WT.irrad.8w
76108		Rap2a	-0.341208	0.267257			delta19.irrad.WT.irrad.8w
381921		Taok2	0.238962	0.267257			delta19.irrad.WT.irrad.8w
12289		Cacna1d	-0.616928	0.266703			delta19.irrad.WT.irrad.8w
13346		Des	-2.50692	0.266703			delta19.irrad.WT.irrad.8w
14732		Gpam	-1.01571	0.266703			delta19.irrad.WT.irrad.8w
18120		Mrpl49	-0.315959	0.266703			delta19.irrad.WT.irrad.8w
26447		Poli	-0.305856	0.266703			delta19.irrad.WT.irrad.8w
69642		Mlip	2.96907	0.266703			delta19.irrad.WT.irrad.8w
234549		Heatr3	0.376308	0.265709			delta19.irrad.WT.irrad.8w
14422		B4galnt2	0.83071	0.264905			delta19.irrad.WT.irrad.8w
18127		Nos3	-2.59947	0.264905			delta19.irrad.WT.irrad.8w
71929		Tmem123	-0.342316	0.264905			delta19.irrad.WT.irrad.8w
232906		Arhgap35	-0.53906	0.264905			delta19.irrad.WT.irrad.8w
100862186		NA	4.88119	0.264905			delta19.irrad.WT.irrad.8w
26557		Homer2	1.00469	0.264882			delta19.irrad.WT.irrad.8w
268301		Sowahc	0.284079	0.264651			delta19.irrad.WT.irrad.8w
170676		Peg10	0.988521	0.264375			delta19.irrad.WT.irrad.8w
665934		Gm7854	1.31471	0.264375			delta19.irrad.WT.irrad.8w
16490		Kcna2	-0.965471	0.264347			delta19.irrad.WT.irrad.8w
17341		Bhlha15	0.628299	0.264347			delta19.irrad.WT.irrad.8w
22781		Ikzf4	1.96008	0.264347			delta19.irrad.WT.irrad.8w
71843		R3hcc1	-0.388269	0.264347			delta19.irrad.WT.irrad.8w
63958		Ube4b	-0.278916	0.264339			delta19.irrad.WT.irrad.8w
226519		Lamc1	-0.680197	0.264339			delta19.irrad.WT.irrad.8w
16792		Laptm5	-0.268927	0.263863			delta19.irrad.WT.irrad.8w
18985		Pou2af1	-0.80992	0.263829			delta19.irrad.WT.irrad.8w
18761		Prkcq	0.553211	0.263816			delta19.irrad.WT.irrad.8w
66950		Pacc1	-0.353419	0.263816			delta19.irrad.WT.irrad.8w
629930		Ighv8-6	2.147	0.263816			delta19.irrad.WT.irrad.8w
100038566		Gm10658	-1.02412	0.263816			delta19.irrad.WT.irrad.8w
12035		Bcat1	-0.997813	0.263389			delta19.irrad.WT.irrad.8w
100047183		NA	-2.01691	0.263389			delta19.irrad.WT.irrad.8w
20493		Slc10a1	2.17946	0.263386			delta19.irrad.WT.irrad.8w
11783		Apaf1	-0.345697	0.26311			delta19.irrad.WT.irrad.8w
67842		Nop9	-0.226797	0.262349			delta19.irrad.WT.irrad.8w
14600		Ghr	1.2376	0.262058			delta19.irrad.WT.irrad.8w
70458		2610318N02Rik	-0.543218	0.262058			delta19.irrad.WT.irrad.8w
80720		Pbx4	0.586525	0.262058			delta19.irrad.WT.irrad.8w
209416		Gpkow	-0.221441	0.262058			delta19.irrad.WT.irrad.8w
434168		Gm5590	-0.575452	0.262058			delta19.irrad.WT.irrad.8w
51811		Clec4f	-5.01089	0.261317			delta19.irrad.WT.irrad.8w
110454		Ly6a	0.743722	0.261286			delta19.irrad.WT.irrad.8w
17532		Mras	0.862985	0.261066			delta19.irrad.WT.irrad.8w
94280		Sfxn3	-0.31039	0.261066			delta19.irrad.WT.irrad.8w
224318		Speer2	-4.61756	0.261066			delta19.irrad.WT.irrad.8w
620126		Igkv8-34	2.56512	0.261066			delta19.irrad.WT.irrad.8w
27368		Tbl2	0.328866	0.258658			delta19.irrad.WT.irrad.8w
110902		Chrna2	-2.73824	0.258658			delta19.irrad.WT.irrad.8w
240058		Cpne5	-0.936428	0.258658			delta19.irrad.WT.irrad.8w
67059		Ola1	-0.246728	0.25743			delta19.irrad.WT.irrad.8w
56213		Htra1	1.21516	0.257066			delta19.irrad.WT.irrad.8w
56696		Gpr132	-0.376226	0.257066			delta19.irrad.WT.irrad.8w
57344		As3mt	0.276855	0.257014			delta19.irrad.WT.irrad.8w
227619		Man1b1	0.175988	0.257014			delta19.irrad.WT.irrad.8w
12286		Cacna1a	0.544434	0.256091			delta19.irrad.WT.irrad.8w
109801		Glo1	-0.353432	0.255799			delta19.irrad.WT.irrad.8w
625360		BC147527	0.580909	0.255512			delta19.irrad.WT.irrad.8w
54393		Gabbr1	0.523254	0.255149			delta19.irrad.WT.irrad.8w
68431		Fbxl15	-0.786441	0.254673			delta19.irrad.WT.irrad.8w
77951		Cyp20a1	-0.467737	0.254673			delta19.irrad.WT.irrad.8w
236312		Ifi209	0.446518	0.254673			delta19.irrad.WT.irrad.8w
434034		Igkv4-90	1.95954	0.254673			delta19.irrad.WT.irrad.8w
74493		Tnks2	-0.271363	0.254225			delta19.irrad.WT.irrad.8w
76132		Faxc	2.17505	0.254056			delta19.irrad.WT.irrad.8w
17684		Cited2	0.272299	0.253236			delta19.irrad.WT.irrad.8w
60507		Qtrt1	-0.441072	0.253236			delta19.irrad.WT.irrad.8w
21827		Thbs3	1.84565	0.252829			delta19.irrad.WT.irrad.8w
68180		Hyi	-0.613529	0.252829			delta19.irrad.WT.irrad.8w
78895		Pus7l	-0.408921	0.252333			delta19.irrad.WT.irrad.8w
24083		Natd1	-0.516196	0.252286			delta19.irrad.WT.irrad.8w
17929		Myom1	0.796156	0.251636			delta19.irrad.WT.irrad.8w
216805		Flcn	-0.248078	0.251636			delta19.irrad.WT.irrad.8w
20259		Scin	0.663725	0.25153			delta19.irrad.WT.irrad.8w
53328		Pgrmc1	0.273808	0.25153			delta19.irrad.WT.irrad.8w
59038		Pxmp4	-0.244357	0.25153			delta19.irrad.WT.irrad.8w
77015		Mpped2	-1.80209	0.25153			delta19.irrad.WT.irrad.8w
210274		Shank2	-2.14731	0.25153			delta19.irrad.WT.irrad.8w
100043314		Tigit	0.997574	0.251489			delta19.irrad.WT.irrad.8w
67809		Rmdn3	0.266457	0.251366			delta19.irrad.WT.irrad.8w
228993		Slc17a9	0.340435	0.251366			delta19.irrad.WT.irrad.8w
12258		Serping1	0.720088	0.251301			delta19.irrad.WT.irrad.8w
212862		Chpt1	0.357888	0.251159			delta19.irrad.WT.irrad.8w
57255		Cldn13	0.796659	0.250366			delta19.irrad.WT.irrad.8w
72575		C430049B03Rik	-1.09041	0.250366			delta19.irrad.WT.irrad.8w
107684		Coro2a	-0.252276	0.250366			delta19.irrad.WT.irrad.8w
56741		Igdcc4	-1.98732	0.249513			delta19.irrad.WT.irrad.8w
217198		Plekhh3	0.989744	0.249456			delta19.irrad.WT.irrad.8w
12395		Runx1t1	2.83983	0.249268			delta19.irrad.WT.irrad.8w
72805		Zfp839	-0.385915	0.249268			delta19.irrad.WT.irrad.8w
15403		Hoxa6	-3.13517	0.249227			delta19.irrad.WT.irrad.8w
12649		Chek1	0.254802	0.24901			delta19.irrad.WT.irrad.8w
74781		Wipi2	-0.220361	0.248858			delta19.irrad.WT.irrad.8w
66573		Dzip1	-0.584588	0.248631			delta19.irrad.WT.irrad.8w
15926		Idh1	-0.29071	0.248376			delta19.irrad.WT.irrad.8w
17687		Msh5	-0.533589	0.248376			delta19.irrad.WT.irrad.8w
20338		Sel1l	0.242011	0.248376			delta19.irrad.WT.irrad.8w
67087		Ctnnbip1	-0.41724	0.248376			delta19.irrad.WT.irrad.8w
75778		Them4	-0.60116	0.248376			delta19.irrad.WT.irrad.8w
103988		Gck	4.91263	0.248376			delta19.irrad.WT.irrad.8w
244141		Nars2	-0.485166	0.248376			delta19.irrad.WT.irrad.8w
332993		Gm5129	-3.12936	0.248376			delta19.irrad.WT.irrad.8w
214321		Gm4787	-2.64993	0.24824			delta19.irrad.WT.irrad.8w
20166		Rtkn	-0.745221	0.248227			delta19.irrad.WT.irrad.8w
20846		Stat1	0.421148	0.248171			delta19.irrad.WT.irrad.8w
319482		9530053A07Rik	-1.55899	0.246485			delta19.irrad.WT.irrad.8w
404737		Iglj1	1.20505	0.24648			delta19.irrad.WT.irrad.8w
51793		Ddah2	-0.815652	0.245625			delta19.irrad.WT.irrad.8w
13643		Efnb3	-1.03133	0.245585			delta19.irrad.WT.irrad.8w
15442		Hpse	0.269496	0.245585			delta19.irrad.WT.irrad.8w
22247		Umps	0.178985	0.245585			delta19.irrad.WT.irrad.8w
66296		Haus2	-0.33045	0.245585			delta19.irrad.WT.irrad.8w
67370		Zfp606	-0.386329	0.245585			delta19.irrad.WT.irrad.8w
78465		Ccdc190	2.23092	0.245585			delta19.irrad.WT.irrad.8w
240518		Peli3	-2.49285	0.245585			delta19.irrad.WT.irrad.8w
142688		Asb13	0.377777	0.245503			delta19.irrad.WT.irrad.8w
218236		Fam120a	-0.199576	0.245318			delta19.irrad.WT.irrad.8w
100861736		NA	-1.06782	0.244783			delta19.irrad.WT.irrad.8w
353282		Sfmbt2	0.686352	0.244616			delta19.irrad.WT.irrad.8w
223753		Cerk	-0.446196	0.244604			delta19.irrad.WT.irrad.8w
235320		Zbtb16	-0.678125	0.244604			delta19.irrad.WT.irrad.8w
269585		Zscan20	-0.484507	0.244556			delta19.irrad.WT.irrad.8w
278180		Vsig4	1.83852	0.244556			delta19.irrad.WT.irrad.8w
16513		Kcnj10	0.784222	0.244467			delta19.irrad.WT.irrad.8w
72691		Calhm2	-0.327742	0.244467			delta19.irrad.WT.irrad.8w
74412		Gle1	-0.258083	0.243945			delta19.irrad.WT.irrad.8w
623121		Ifi213	0.906821	0.243945			delta19.irrad.WT.irrad.8w
19212		Pter	-0.496697	0.243078			delta19.irrad.WT.irrad.8w
232969		Zfp428	-0.969638	0.242361			delta19.irrad.WT.irrad.8w
329738		Aknad1	-3.53352	0.24206			delta19.irrad.WT.irrad.8w
433956		Dnaaf5	-0.332295	0.241623			delta19.irrad.WT.irrad.8w
21345		Tagln	0.535568	0.241063			delta19.irrad.WT.irrad.8w
67053		Rpp14	-0.331245	0.241063			delta19.irrad.WT.irrad.8w
72749		Tonsl	0.301539	0.241063			delta19.irrad.WT.irrad.8w
76937		2810429I04Rik	3.01767	0.241063			delta19.irrad.WT.irrad.8w
545156		Kalrn	0.617956	0.241063			delta19.irrad.WT.irrad.8w
16534		Kcnn4	0.344947	0.240879			delta19.irrad.WT.irrad.8w
53892		Ppm1d	-0.285321	0.24062			delta19.irrad.WT.irrad.8w
66194		Pycrl	0.450762	0.24062			delta19.irrad.WT.irrad.8w
219151		Scara3	1.47585	0.24062			delta19.irrad.WT.irrad.8w
21376		Tbrg1	0.327716	0.240042			delta19.irrad.WT.irrad.8w
63828		Fn3k	-1.32058	0.240042			delta19.irrad.WT.irrad.8w
67790		Rab39b	1.71536	0.240042			delta19.irrad.WT.irrad.8w
68169		Ndnf	-1.74144	0.240042			delta19.irrad.WT.irrad.8w
68507		Ppfia4	-0.309771	0.240042			delta19.irrad.WT.irrad.8w
76560		Prss8	2.4722	0.240042			delta19.irrad.WT.irrad.8w
93724		Pcdhga12	-2.33145	0.240042			delta19.irrad.WT.irrad.8w
215690		Nav1	0.460131	0.240042			delta19.irrad.WT.irrad.8w
545253		Gm5820	1.89535	0.240042			delta19.irrad.WT.irrad.8w
432731		Zscan26	-0.341445	0.240006			delta19.irrad.WT.irrad.8w
100504618		Gm11579	-4.11463	0.240006			delta19.irrad.WT.irrad.8w
70086		Cysltr2	1.49263	0.239412			delta19.irrad.WT.irrad.8w
18295		Ogn	1.36736	0.238729			delta19.irrad.WT.irrad.8w
70757		Hacd2	-0.31374	0.238729			delta19.irrad.WT.irrad.8w
11423		Ache	0.690129	0.237826			delta19.irrad.WT.irrad.8w
77889		Lbh	-0.325212	0.237826			delta19.irrad.WT.irrad.8w
100503190		Gm19585	0.666151	0.237826			delta19.irrad.WT.irrad.8w
19362		Rad51ap1	0.22616	0.236941			delta19.irrad.WT.irrad.8w
67590		Tctn3	0.413012	0.236821			delta19.irrad.WT.irrad.8w
13653		Egr1	-0.654716	0.23676			delta19.irrad.WT.irrad.8w
233199		Mybpc2	-0.894957	0.23676			delta19.irrad.WT.irrad.8w
100861739		NA	-1.65755	0.23673			delta19.irrad.WT.irrad.8w
209357		Gtf2h3	-0.276268	0.236711			delta19.irrad.WT.irrad.8w
101565		Ccp110	-0.352585	0.236515			delta19.irrad.WT.irrad.8w
223754		Tbc1d22a	-0.212499	0.236515			delta19.irrad.WT.irrad.8w
228778		6820408C15Rik	-4.62857	0.236515			delta19.irrad.WT.irrad.8w
67724		Pop1	-0.4119	0.236244			delta19.irrad.WT.irrad.8w
217122		Gm11545	-4.65577	0.236244			delta19.irrad.WT.irrad.8w
270091		Lrrc36	2.21574	0.236244			delta19.irrad.WT.irrad.8w
14913		Guca1a	0.772939	0.235969			delta19.irrad.WT.irrad.8w
57751		Rnf25	0.267694	0.234581			delta19.irrad.WT.irrad.8w
56807		Scamp5	0.565435	0.23453			delta19.irrad.WT.irrad.8w
73419		Armt1	-0.21221	0.23453			delta19.irrad.WT.irrad.8w
230596		Prpf38a	-0.262704	0.23453			delta19.irrad.WT.irrad.8w
231583		Slc26a1	0.945727	0.23453			delta19.irrad.WT.irrad.8w
632126		Btnl4	2.19034	0.233522			delta19.irrad.WT.irrad.8w
13641		Efnb1	-0.501201	0.232462			delta19.irrad.WT.irrad.8w
54561		Nap1l3	1.35873	0.232462			delta19.irrad.WT.irrad.8w
72747		Ttc39c	0.387383	0.231034			delta19.irrad.WT.irrad.8w
74392		Specc1l	-0.274182	0.229496			delta19.irrad.WT.irrad.8w
24051		Sgcb	0.422524	0.228411			delta19.irrad.WT.irrad.8w
67652		Spaca1	-1.89906	0.228411			delta19.irrad.WT.irrad.8w
12828		Col4a3	2.31698	0.228373			delta19.irrad.WT.irrad.8w
56715		Rabgef1	-0.243346	0.228315			delta19.irrad.WT.irrad.8w
16364		Irf4	-0.800666	0.227845			delta19.irrad.WT.irrad.8w
18514		Pbx1	0.403665	0.227845			delta19.irrad.WT.irrad.8w
58909		Fam13a	-1.22426	0.226947			delta19.irrad.WT.irrad.8w
232984		B3gnt8	-0.443715	0.22606			delta19.irrad.WT.irrad.8w
630499		H2-K2	0.387478	0.22606			delta19.irrad.WT.irrad.8w
69890		Zfp219	-0.303691	0.225965			delta19.irrad.WT.irrad.8w
234311		Ddx60	0.558945	0.225179			delta19.irrad.WT.irrad.8w
14276		Folr2	1.91058	0.22497			delta19.irrad.WT.irrad.8w
20528		Slc2a4	-1.17475	0.22497			delta19.irrad.WT.irrad.8w
54357		Epb41l4b	-0.521414	0.22497			delta19.irrad.WT.irrad.8w
55983		Pdzrn3	-2.89728	0.22497			delta19.irrad.WT.irrad.8w
56706		Ccnl1	0.242992	0.22497			delta19.irrad.WT.irrad.8w
67225		Rnpc3	-0.216546	0.22497			delta19.irrad.WT.irrad.8w
67384		Bag4	-0.222993	0.22497			delta19.irrad.WT.irrad.8w
72075		Ogfr	0.347764	0.22497			delta19.irrad.WT.irrad.8w
73182		Pear1	-0.448478	0.22497			delta19.irrad.WT.irrad.8w
93842		Igsf9	-0.960407	0.22497			delta19.irrad.WT.irrad.8w
215512		Fam117a	0.220286	0.223804			delta19.irrad.WT.irrad.8w
81910		Rrbp1	0.22548	0.223666			delta19.irrad.WT.irrad.8w
239096		Cdh24	0.564029	0.22342			delta19.irrad.WT.irrad.8w
100040736		Foxd2os	0.651522	0.22342			delta19.irrad.WT.irrad.8w
11746		Anxa4	0.314595	0.222611			delta19.irrad.WT.irrad.8w
216363		Rab3ip	-0.326164	0.222611			delta19.irrad.WT.irrad.8w
216795		Wnt9a	-2.51899	0.222611			delta19.irrad.WT.irrad.8w
229675		Rsbn1	0.328737	0.222611			delta19.irrad.WT.irrad.8w
320692		9430037G07Rik	2.20124	0.222611			delta19.irrad.WT.irrad.8w
11981		Atp9a	-1.16081	0.222606			delta19.irrad.WT.irrad.8w
20525		Slc2a1	-0.346196	0.222606			delta19.irrad.WT.irrad.8w
21834		Thrb	-1.07534	0.222606			delta19.irrad.WT.irrad.8w
21929		Tnfaip3	-0.421429	0.222606			delta19.irrad.WT.irrad.8w
53901		Rcan2	1.57658	0.222606			delta19.irrad.WT.irrad.8w
56348		Hsd17b12	-0.210122	0.222606			delta19.irrad.WT.irrad.8w
56459		Sae1	-0.230971	0.222606			delta19.irrad.WT.irrad.8w
66350		Pla2g12a	-0.518436	0.222606			delta19.irrad.WT.irrad.8w
69217		Plekha4	1.7865	0.222606			delta19.irrad.WT.irrad.8w
71238		Sdhaf3	-0.619012	0.222606			delta19.irrad.WT.irrad.8w
83553		Tktl1	2.06282	0.222606			delta19.irrad.WT.irrad.8w
94089		Trim7	-0.514019	0.222606			delta19.irrad.WT.irrad.8w
100503298		NA	1.98857	0.222606			delta19.irrad.WT.irrad.8w
12482		Ms4a1	-0.777709	0.222495			delta19.irrad.WT.irrad.8w
20499		Slc12a7	-0.424651	0.222495			delta19.irrad.WT.irrad.8w
320267		Fubp3	-0.306821	0.222495			delta19.irrad.WT.irrad.8w
12050		Bcl2l2	0.312848	0.221527			delta19.irrad.WT.irrad.8w
14664		Slc6a9	-0.734269	0.220929			delta19.irrad.WT.irrad.8w
230991		Fndc10	-0.831695	0.220822			delta19.irrad.WT.irrad.8w
16175		Il1a	1.2087	0.220746			delta19.irrad.WT.irrad.8w
67839		Gpsm1	-0.442058	0.220516			delta19.irrad.WT.irrad.8w
69524		Esam	0.805685	0.220516			delta19.irrad.WT.irrad.8w
70556		Slc25a33	0.525	0.220516			delta19.irrad.WT.irrad.8w
67273		Ndufa10	-0.223354	0.2203			delta19.irrad.WT.irrad.8w
69036		Zg16	-3.54954	0.220244			delta19.irrad.WT.irrad.8w
72834		2810468N07Rik	1.78074	0.220244			delta19.irrad.WT.irrad.8w
73158		Larp1	0.228863	0.220244			delta19.irrad.WT.irrad.8w
213236		Dnd1	-0.820203	0.220244			delta19.irrad.WT.irrad.8w
330260		Pon2	-0.160754	0.220244			delta19.irrad.WT.irrad.8w
381072		Abca17	1.73493	0.220244			delta19.irrad.WT.irrad.8w
22070		Tpt1	-0.251341	0.219825			delta19.irrad.WT.irrad.8w
108687		Edem2	0.225151	0.219825			delta19.irrad.WT.irrad.8w
17865		Mybl2	0.183337	0.219482			delta19.irrad.WT.irrad.8w
19739		Rgs9	-1.36007	0.219407			delta19.irrad.WT.irrad.8w
194126		Mtmr11	1.44887	0.219407			delta19.irrad.WT.irrad.8w
227933		Ccdc148	1.62159	0.219407			delta19.irrad.WT.irrad.8w
17134		Mafg	0.272261	0.218086			delta19.irrad.WT.irrad.8w
207932		Urb1	-0.412299	0.218086			delta19.irrad.WT.irrad.8w
19218		Ptger3	0.745372	0.217895			delta19.irrad.WT.irrad.8w
12404		Cbln1	-1.91834	0.217489			delta19.irrad.WT.irrad.8w
72354		Ttc4	-0.209738	0.217489			delta19.irrad.WT.irrad.8w
104681		Slc16a6	0.28612	0.217489			delta19.irrad.WT.irrad.8w
114874		Ddhd1	-0.38686	0.217489			delta19.irrad.WT.irrad.8w
22785		Slc30a4	-0.589353	0.217459			delta19.irrad.WT.irrad.8w
100039863		Gm13306	-4.2731	0.217459			delta19.irrad.WT.irrad.8w
16594		Klc2	0.269406	0.216579			delta19.irrad.WT.irrad.8w
22240		Dpysl3	-2.02779	0.216579			delta19.irrad.WT.irrad.8w
70445		Cd248	1.19292	0.216579			delta19.irrad.WT.irrad.8w
11647		Alpl	-1.04739	0.216204			delta19.irrad.WT.irrad.8w
12370		Casp8	0.16689	0.216204			delta19.irrad.WT.irrad.8w
14990		H2-M2	2.58695	0.216204			delta19.irrad.WT.irrad.8w
17751		Mt3	2.60558	0.216204			delta19.irrad.WT.irrad.8w
17858		Mx2	0.762435	0.216204			delta19.irrad.WT.irrad.8w
20450		St8sia2	-2.31538	0.216204			delta19.irrad.WT.irrad.8w
20592		Kdm5d	-8.98161	0.216204			delta19.irrad.WT.irrad.8w
21422		Tfcp2	-0.470273	0.216204			delta19.irrad.WT.irrad.8w
24055		Sh3bp2	0.290656	0.216204			delta19.irrad.WT.irrad.8w
27045		Nit1	-0.312595	0.216204			delta19.irrad.WT.irrad.8w
52808		Tspyl2	0.361121	0.216204			delta19.irrad.WT.irrad.8w
54216		Pcdh7	0.904864	0.216204			delta19.irrad.WT.irrad.8w
54390		Sit1	-0.921018	0.216204			delta19.irrad.WT.irrad.8w
54391		Rfk	-0.348128	0.216204			delta19.irrad.WT.irrad.8w
55927		Hes6	-0.506076	0.216204			delta19.irrad.WT.irrad.8w
66591		Mad2l1bp	-0.330006	0.216204			delta19.irrad.WT.irrad.8w
67367		Paxbp1	0.193891	0.216204			delta19.irrad.WT.irrad.8w
67417		Ears2	-0.447411	0.216204			delta19.irrad.WT.irrad.8w
67736		Ccdc130	-0.314509	0.216204			delta19.irrad.WT.irrad.8w
70925		Cdkn2aip	-0.258589	0.216204			delta19.irrad.WT.irrad.8w
71988		Esco2	-0.221713	0.216204			delta19.irrad.WT.irrad.8w
74080		Nmnat3	-0.341358	0.216204			delta19.irrad.WT.irrad.8w
74196		Ttc27	-0.289055	0.216204			delta19.irrad.WT.irrad.8w
74239		Iqce	-0.393812	0.216204			delta19.irrad.WT.irrad.8w
85305		Kars	-0.175625	0.216204			delta19.irrad.WT.irrad.8w
93835		Amn	1.80496	0.216204			delta19.irrad.WT.irrad.8w
106633		Ift140	-0.353875	0.216204			delta19.irrad.WT.irrad.8w
107574		Trgc2	0.821165	0.216204			delta19.irrad.WT.irrad.8w
108911		Rcc2	-0.229736	0.216204			delta19.irrad.WT.irrad.8w
116870		Mta1	-0.438795	0.216204			delta19.irrad.WT.irrad.8w
211550		Tifa	-0.510517	0.216204			delta19.irrad.WT.irrad.8w
216856		Nlgn2	-0.329269	0.216204			delta19.irrad.WT.irrad.8w
223626		Them6	-0.322345	0.216204			delta19.irrad.WT.irrad.8w
225912		Cyb561a3	-0.277054	0.216204			delta19.irrad.WT.irrad.8w
226971		Plekhb2	0.216414	0.216204			delta19.irrad.WT.irrad.8w
227615		Tmem203	-0.462844	0.216204			delta19.irrad.WT.irrad.8w
244654		Mtss2	0.981212	0.216204			delta19.irrad.WT.irrad.8w
246229		Bivm	-0.358186	0.216204			delta19.irrad.WT.irrad.8w
269033		4930503L19Rik	0.376102	0.216204			delta19.irrad.WT.irrad.8w
269642		Nat8l	0.341044	0.216204			delta19.irrad.WT.irrad.8w
320770		A630072M18Rik	0.415486	0.216204			delta19.irrad.WT.irrad.8w
328830		A530064D06Rik	0.3551	0.216204			delta19.irrad.WT.irrad.8w
330177		Taok3	-0.180101	0.216204			delta19.irrad.WT.irrad.8w
433766		Trim63	-4.06729	0.216204			delta19.irrad.WT.irrad.8w
436022		Dnaaf3	0.829919	0.216204			delta19.irrad.WT.irrad.8w
553127		Rtl8b	-0.388354	0.216204			delta19.irrad.WT.irrad.8w
665333		Gm7591	-0.336793	0.216204			delta19.irrad.WT.irrad.8w
668310		Cc2d2b	-0.985736	0.216204			delta19.irrad.WT.irrad.8w
100038392		Gm10785	-1.47987	0.216204			delta19.irrad.WT.irrad.8w
100038496		Gm10655	2.72766	0.216204			delta19.irrad.WT.irrad.8w
100504230		AU020206	-0.370256	0.216204			delta19.irrad.WT.irrad.8w
100862344		NA	-1.16931	0.216204			delta19.irrad.WT.irrad.8w
107305		Vps37c	0.203558	0.216011			delta19.irrad.WT.irrad.8w
100502849		Gm19412	-1.18882	0.214781			delta19.irrad.WT.irrad.8w
20586		Smarca4	-0.450265	0.214134			delta19.irrad.WT.irrad.8w
66935		Cir1	-0.514631	0.214134			delta19.irrad.WT.irrad.8w
68135		Eif3h	-0.219764	0.214134			delta19.irrad.WT.irrad.8w
70026		Tspo2	0.711442	0.214134			delta19.irrad.WT.irrad.8w
70397		Tmem70	-0.341259	0.214134			delta19.irrad.WT.irrad.8w
70481		Pnma1	-1.78194	0.214134			delta19.irrad.WT.irrad.8w
93671		Cd163	0.690137	0.214134			delta19.irrad.WT.irrad.8w
269113		Nup54	0.190444	0.214134			delta19.irrad.WT.irrad.8w
228787		Xkr7	-4.82363	0.213869			delta19.irrad.WT.irrad.8w
209086		Samd9l	0.424496	0.213749			delta19.irrad.WT.irrad.8w
102448		Xylb	0.542207	0.212666			delta19.irrad.WT.irrad.8w
230673		Ipo13	-0.210257	0.212329			delta19.irrad.WT.irrad.8w
319149		H3c4	-0.881327	0.211633			delta19.irrad.WT.irrad.8w
14735		Gpc4	-0.626399	0.211558			delta19.irrad.WT.irrad.8w
19703		Renbp	0.444176	0.211558			delta19.irrad.WT.irrad.8w
20128		Trim30a	0.349222	0.211558			delta19.irrad.WT.irrad.8w
68260		Trmt12	-0.310884	0.211558			delta19.irrad.WT.irrad.8w
69544		Wdr5b	0.310863	0.211558			delta19.irrad.WT.irrad.8w
98766		Ubac1	-0.348386	0.211558			delta19.irrad.WT.irrad.8w
236920		Stard8	0.360026	0.211558			delta19.irrad.WT.irrad.8w
52850		Sgsm1	-2.70429	0.211131			delta19.irrad.WT.irrad.8w
[truncated: 14,453 more rows]
