# Supplementary material for: Mutant p53 regulates a distinct gene set by a mode of genome occupancy that is shared with wild type
Source: EMBO Rep. 2025 Jan 28;26(5):1315–43. doi: 10.1038/s44319-025-00375-y (PMC11893899; doi:10.1038/s44319-025-00375-y)
Supplement: Supplementary file 6 — Source data Fig. 4 [file 44319_2025_375_MOESM6_ESM.zip › Figure 4/4C/6Gy RNAseq ++Γêå19Γêå19 Volcano Plot.xlsx]

## Sheet: Volcanos
ENTREZID		SYMBOL	log2 FC ++6	-log10 adjPval LO	-log10 adjPval HI		Comp		ENTREZID		SYMBOL	log2 FC ∆∆6	-log10 adjPval LO	-log10 adjPval HI		Comp
69327		1700007K13Rik	11.0244		6.66191		WT.WT.irrad.8w		268958		Capn11	10.0964		2.53457		delta19.irrad.8w.delta19.4w
20211		Saa4	8.32356		3.0022		WT.WT.irrad.8w		667946		Igkv3-3	9.64741		4.5612		delta19.irrad.8w.delta19.4w
67874		Rprm	7.85927		2.57357		WT.WT.irrad.8w		100043120		Gm4242	9.24628		3.81039		delta19.irrad.8w.delta19.4w
235086		Igsf9b	7.6056		2.41124		WT.WT.irrad.8w		780800		Ighv7-2	8.80638		3.07817		delta19.irrad.8w.delta19.4w
22164		Tnfsf4	7.37744		6.45986		WT.WT.irrad.8w		381199		Tmem151a	8.35514		2.92345		delta19.irrad.8w.delta19.4w
216049		Zfp365	7.30496		9.20578		WT.WT.irrad.8w		72225		1700003M07Rik	8.30151		3.65173		delta19.irrad.8w.delta19.4w
17180		Matn1	7.20786		4.46526		WT.WT.irrad.8w		404711		Ighg2c	8.26125		4.37313		delta19.irrad.8w.delta19.4w
11752		Anxa8	7.11518		1.79442		WT.WT.irrad.8w		69327		1700007K13Rik	8.2049		6.02563		delta19.irrad.8w.delta19.4w
12922		Crhr2	7.03292		1.65845		WT.WT.irrad.8w		780885		Ighv1-24	8.1256		2.82341		delta19.irrad.8w.delta19.4w
68666		Svop	6.94846		1.62477		WT.WT.irrad.8w		16017		Ighg1	8.07171		5.07746		delta19.irrad.8w.delta19.4w
14622		Gjb5	6.87205		1.41711		WT.WT.irrad.8w		20211		Saa4	7.94987		3.01935		delta19.irrad.8w.delta19.4w
73284		Ddit4l	6.86855		6.63723		WT.WT.irrad.8w		435331		Ighv1-79	7.84293		6.96855		delta19.irrad.8w.delta19.4w
17175		Masp2	6.82908		1.97111		WT.WT.irrad.8w		68371		Pbld1	7.6246		3.4306		delta19.irrad.8w.delta19.4w
319586		Celf5	6.65325		7.46283		WT.WT.irrad.8w		77803		Shisal2b	7.52446		3.42334		delta19.irrad.8w.delta19.4w
12716		Ckmt1	6.57001		2.55081		WT.WT.irrad.8w		238447		Igha	7.45316		3.88233		delta19.irrad.8w.delta19.4w
109050		Inka2	6.48313		7.83967		WT.WT.irrad.8w		242523		Dmrta1	7.28876		2.47486		delta19.irrad.8w.delta19.4w
245555		Nexmif	6.46347		3.23581		WT.WT.irrad.8w		245555		Nexmif	7.17907		3.0046		delta19.irrad.8w.delta19.4w
27280		Phlda3	6.43097		6.42265		WT.WT.irrad.8w		12716		Ckmt1	6.83716		2.17304		delta19.irrad.8w.delta19.4w
252864		Dusp15	6.34095		1.21436		WT.WT.irrad.8w		433070		Vmn2r96	6.79382		2.23369		delta19.irrad.8w.delta19.4w
319314		A930001C03Rik	6.26078		1.68628		WT.WT.irrad.8w		227288		Cxcr1	6.78976		6.27592		delta19.irrad.8w.delta19.4w
245527		Eda2r	6.23229		3.39387		WT.WT.irrad.8w		16016		Ighg2b	6.74777		4.25633		delta19.irrad.8w.delta19.4w
243262		Oas1f	6.12156		2.05788		WT.WT.irrad.8w		100039848		Gm2457	6.74198		1.98002		delta19.irrad.8w.delta19.4w
242125		Mab21l3	5.67909		3.07304		WT.WT.irrad.8w		16069		Jchain	6.62148		4.94233		delta19.irrad.8w.delta19.4w
22754		Zfp92	5.61686		2.61776		WT.WT.irrad.8w		242125		Mab21l3	6.5138		3.35598		delta19.irrad.8w.delta19.4w
72225		1700003M07Rik	5.59568		3.01436		WT.WT.irrad.8w		12830		Col4a5	6.45249		2.42783		delta19.irrad.8w.delta19.4w
209195		Clic6	5.52812		2.31524		WT.WT.irrad.8w		668493		Ighv1-19-1	6.38415		1.37377		delta19.irrad.8w.delta19.4w
171180		Syt12	5.48998		2.15342		WT.WT.irrad.8w		100113412		Trav13-4-dv7	6.369		1.98455		delta19.irrad.8w.delta19.4w
12575		Cdkn1a	5.47688		14.9592		WT.WT.irrad.8w		216049		Zfp365	6.26535		8.16995		delta19.irrad.8w.delta19.4w
319482		9530053A07Rik	5.42934		4.04391		WT.WT.irrad.8w		668577		Ighv1-73	6.25169		5.55559		delta19.irrad.8w.delta19.4w
629378		Dact3	5.37694		7.19438		WT.WT.irrad.8w		320701		Tafa4	6.239		1.88086		delta19.irrad.8w.delta19.4w
319530		Zfp750	5.35689		5.11443		WT.WT.irrad.8w		230777		Hcrtr1	6.22971		2.04699		delta19.irrad.8w.delta19.4w
665270		Plb1	5.17191		2.58494		WT.WT.irrad.8w		100047183		NA	6.22971		2.29883		delta19.irrad.8w.delta19.4w
226041		Pgm5	5.13579		3.23507		WT.WT.irrad.8w		22164		Tnfsf4	6.22328		5.9441		delta19.irrad.8w.delta19.4w
21933		Tnfrsf10b	5.07444		9.81187		WT.WT.irrad.8w		259051		Olfr658	6.21791		1.50435		delta19.irrad.8w.delta19.4w
100504267		Trp53cor1	4.96697		3.82087		WT.WT.irrad.8w		629893		Ighv1-31	6.20244		5.90063		delta19.irrad.8w.delta19.4w
64654		Fgf23	4.95186		2.30189		WT.WT.irrad.8w		13511		Dsg2	6.1496		2.09954		delta19.irrad.8w.delta19.4w
237387		Lrrc3	4.94297		3.73488		WT.WT.irrad.8w		100503384		Gm19665	6.06989		2.12894		delta19.irrad.8w.delta19.4w
77803		Shisal2b	4.93586		1.77543		WT.WT.irrad.8w		16878		Lif	6.01987		4.67185		delta19.irrad.8w.delta19.4w
235281		Scn3b	4.91779		4.3091		WT.WT.irrad.8w		620140		Ighv1-83	6.00875		7.83287		delta19.irrad.8w.delta19.4w
68659		Gask1b	4.91436		6.17254		WT.WT.irrad.8w		14622		Gjb5	5.99083		1.26647		delta19.irrad.8w.delta19.4w
16878		Lif	4.90118		3.89097		WT.WT.irrad.8w		244757		Glb1l2	5.9826		2.08628		delta19.irrad.8w.delta19.4w
20620		Plk2	4.89515		13.9465		WT.WT.irrad.8w		100038730		Gm10387	5.97727		1.32505		delta19.irrad.8w.delta19.4w
217882		Cep170b	4.89246		10.2453		WT.WT.irrad.8w		667928		Igkv3-9	5.95055		2.80254		delta19.irrad.8w.delta19.4w
68922		Dnaic1	4.85864		1.79112		WT.WT.irrad.8w		74473		4933433H22Rik	5.89249		1.80076		delta19.irrad.8w.delta19.4w
212933		Pm20d1	4.83549		3.26214		WT.WT.irrad.8w		232599		Gm4876	5.8726		1.57428		delta19.irrad.8w.delta19.4w
240518		Peli3	4.79606		1.99976		WT.WT.irrad.8w		58864		Tssk3	5.86121		1.28432		delta19.irrad.8w.delta19.4w
228413		Prrg4	4.79355		6.88619		WT.WT.irrad.8w		68922		Dnaic1	5.78696		1.53949		delta19.irrad.8w.delta19.4w
67576		4930429B21Rik	4.6792		2.027		WT.WT.irrad.8w		380792		Ighe	5.76324		1.406		delta19.irrad.8w.delta19.4w
17259		Mef2b	4.54006		3.84799		WT.WT.irrad.8w		231991		Creb5	5.73255		2.92622		delta19.irrad.8w.delta19.4w
67564		Tmem35a	4.53117		1.80546		WT.WT.irrad.8w		67564		Tmem35a	5.65114		1.53224		delta19.irrad.8w.delta19.4w
414084		Tnip3	4.50402		9.2261		WT.WT.irrad.8w		382695		Ighv1-56	5.59315		5.58711		delta19.irrad.8w.delta19.4w
665700		Hmcn2	4.4833		6.91981		WT.WT.irrad.8w		238448		Ighv1-62-2	5.5583		3.69441		delta19.irrad.8w.delta19.4w
11854		Rhod	4.48172		3.89458		WT.WT.irrad.8w		12638		Cftr	5.53299		1.60717		delta19.irrad.8w.delta19.4w
102623		NA	4.46263		2.03361		WT.WT.irrad.8w		227326		Gpr55	5.50656		6.89647		delta19.irrad.8w.delta19.4w
20299		Ccl22	4.42585		4.74556		WT.WT.irrad.8w		68680		Fitm1	5.41456		1.26579		delta19.irrad.8w.delta19.4w
98303		D630023F18Rik	4.3704		5.09159		WT.WT.irrad.8w		223650		Eppk1	5.41327		2.458		delta19.irrad.8w.delta19.4w
100047183		NA	4.31745		2.38921		WT.WT.irrad.8w		230157		Tmeff1	5.41105		1.03282		delta19.irrad.8w.delta19.4w
80880		Kank3	4.21087		15.0505		WT.WT.irrad.8w		171180		Syt12	5.40772		1.59615		delta19.irrad.8w.delta19.4w
52793		Fam3b	4.18532		2.13464		WT.WT.irrad.8w		100502670		Gm16010	5.40743		1.133		delta19.irrad.8w.delta19.4w
14107		Fat1	4.18234		4.09138		WT.WT.irrad.8w		15220		Foxq1	5.40723		1.48891		delta19.irrad.8w.delta19.4w
233335		Synm	4.17149		2.85514		WT.WT.irrad.8w		22411		Wnt11	5.39338		1.35058		delta19.irrad.8w.delta19.4w
14706		Gng4	4.15661		2.80582		WT.WT.irrad.8w		628571		Igkv4-63	5.3746		4.88028		delta19.irrad.8w.delta19.4w
12790		Cnga3	4.11605		1.85573		WT.WT.irrad.8w		629860		Ighv1-12	5.36302		5.53909		delta19.irrad.8w.delta19.4w
22401		Zmat3	4.0951		11.3178		WT.WT.irrad.8w		100503545		Nuggc	5.33874		3.88233		delta19.irrad.8w.delta19.4w
11535		Adm	4.05892		4.27928		WT.WT.irrad.8w		384417		Igkv5-37	5.3312		2.74565		delta19.irrad.8w.delta19.4w
170770		Bbc3	4.03162		12.0164		WT.WT.irrad.8w		668589		Ighv1-80	5.31527		8.85155		delta19.irrad.8w.delta19.4w
16763		Lad1	4.03136		1.59023		WT.WT.irrad.8w		667881		Igkv6-14	5.31459		5.17085		delta19.irrad.8w.delta19.4w
16516		Kcnj15	4.02765		1.15033		WT.WT.irrad.8w		434609		Ighv1-84	5.31371		7.14117		delta19.irrad.8w.delta19.4w
230837		Asap3	4.01185		2.93628		WT.WT.irrad.8w		54326		Elovl2	5.26544		1.3211		delta19.irrad.8w.delta19.4w
68567		Cgref1	3.95538		2.88976		WT.WT.irrad.8w		58238		Fam181b	5.25446		1.32505		delta19.irrad.8w.delta19.4w
16324		Inhbb	3.95017		2.34644		WT.WT.irrad.8w		545851		Igkv12-44	5.25404		7.26416		delta19.irrad.8w.delta19.4w
223650		Eppk1	3.87635		1.8748		WT.WT.irrad.8w		386454		Rnf39	5.24315		1.61755		delta19.irrad.8w.delta19.4w
432999		A930007A09Rik	3.84526		5.80757		WT.WT.irrad.8w		109332		Cdcp1	5.19748		3.62395		delta19.irrad.8w.delta19.4w
13004		Ncan	3.80214		2.16571		WT.WT.irrad.8w		381777		Igkv1-110	5.16492		7.58351		delta19.irrad.8w.delta19.4w
207792		BC034090	3.77887		2.77791		WT.WT.irrad.8w		319530		Zfp750	5.13267		4.69808		delta19.irrad.8w.delta19.4w
12411		Cbs	3.75981		1.56524		WT.WT.irrad.8w		73284		Ddit4l	5.12954		5.2009		delta19.irrad.8w.delta19.4w
11636		Ak1	3.75939		7.94799		WT.WT.irrad.8w		319482		9530053A07Rik	5.11224		3.24733		delta19.irrad.8w.delta19.4w
239017		Ogdhl	3.75938		1.71901		WT.WT.irrad.8w		230824		Grhl3	5.09485		2.90383		delta19.irrad.8w.delta19.4w
216795		Wnt9a	3.74932		1.39185		WT.WT.irrad.8w		16763		Lad1	5.08848		2.30376		delta19.irrad.8w.delta19.4w
93897		Fzd10	3.7412		1.5251		WT.WT.irrad.8w		76132		Faxc	5.08403		2.24198		delta19.irrad.8w.delta19.4w
100041194		Ahnak2	3.71562		1.79187		WT.WT.irrad.8w		780929		Ighv1-50	5.08037		6.71147		delta19.irrad.8w.delta19.4w
18131		Notch3	3.69692		5.93663		WT.WT.irrad.8w		668497		Ighv1-20	5.07561		4.50846		delta19.irrad.8w.delta19.4w
12778		Ackr3	3.69079		1.74964		WT.WT.irrad.8w		636752		Igkv4-62	5.06869		3.95418		delta19.irrad.8w.delta19.4w
56016		Hebp2	3.68764		2.46133		WT.WT.irrad.8w		20296		Ccl2	5.02778		4.35802		delta19.irrad.8w.delta19.4w
16007		Ccn1	3.6468		2.55599		WT.WT.irrad.8w		56079		Astn2	4.99957		2.8664		delta19.irrad.8w.delta19.4w
12450		Ccng1	3.63415		16.2157		WT.WT.irrad.8w		15945		Cxcl10	4.99391		11.2687		delta19.irrad.8w.delta19.4w
665119		Sec14l5	3.62818		1.53921		WT.WT.irrad.8w		69571		2310034O05Rik	4.99264		3.01087		delta19.irrad.8w.delta19.4w
116914		Slc19a2	3.62402		16.2157		WT.WT.irrad.8w		665700		Hmcn2	4.98991		7.45649		delta19.irrad.8w.delta19.4w
330938		Dixdc1	3.60803		4.46217		WT.WT.irrad.8w		12292		Cacna1s	4.96578		3.10241		delta19.irrad.8w.delta19.4w
230824		Grhl3	3.59732		1.8933		WT.WT.irrad.8w		100775174		Ighv1-76	4.94595		6.03303		delta19.irrad.8w.delta19.4w
244152		Tsku	3.5505		3.10302		WT.WT.irrad.8w		385120		Igkv4-70	4.92008		5.18583		delta19.irrad.8w.delta19.4w
13346		Des	3.5094		1.42568		WT.WT.irrad.8w		54120		Gipc2	4.88592		1.11967		delta19.irrad.8w.delta19.4w
100504452		Gm20235	3.44131		1.10561		WT.WT.irrad.8w		93835		Amn	4.86518		2.52784		delta19.irrad.8w.delta19.4w
17293		Mesp2	3.43915		1.38556		WT.WT.irrad.8w		630486		Ighv2-6	4.85025		4.56177		delta19.irrad.8w.delta19.4w
15248		Hic1	3.4386		4.5422		WT.WT.irrad.8w		13004		Ncan	4.8498		2.42359		delta19.irrad.8w.delta19.4w
234669		Ces2b	3.40343		1.73957		WT.WT.irrad.8w		629908		Ighv1-43	4.82225		3.817		delta19.irrad.8w.delta19.4w
56741		Igdcc4	3.39666		1.87674		WT.WT.irrad.8w		215090		Maneal	4.8091		3.30157		delta19.irrad.8w.delta19.4w
13406		Dmp1	3.39151		1.18911		WT.WT.irrad.8w		639510		Ighv6-5	4.79517		2.68169		delta19.irrad.8w.delta19.4w
105732		Fam83h	3.37047		2.62476		WT.WT.irrad.8w		628027		Igkv1-133	4.78782		4.68821		delta19.irrad.8w.delta19.4w
23886		Gdf15	3.35953		2.51219		WT.WT.irrad.8w		692165		Igkv10-96	4.76291		7.15764		delta19.irrad.8w.delta19.4w
414111		C130083M11Rik	3.3521		7.79812		WT.WT.irrad.8w		230085		Phf24	4.71177		1.80861		delta19.irrad.8w.delta19.4w
74747		Ddit4	3.33985		8.23773		WT.WT.irrad.8w		692245		Igkv12-46	4.70499		6.03488		delta19.irrad.8w.delta19.4w
408066		BC067074	3.26295		1.06617		WT.WT.irrad.8w		667683		Igkv4-59	4.69724		5.3622		delta19.irrad.8w.delta19.4w
71436		Flrt3	3.25571		1.25373		WT.WT.irrad.8w		17180		Matn1	4.6953		3.05541		delta19.irrad.8w.delta19.4w
109332		Cdcp1	3.24869		2.72908		WT.WT.irrad.8w		668517		Ighv1-37	4.66308		4.72096		delta19.irrad.8w.delta19.4w
58238		Fam181b	3.24379		1.17016		WT.WT.irrad.8w		211331		Ighv1-54	4.6463		7.65752		delta19.irrad.8w.delta19.4w
30927		Snai3	3.20648		3.64121		WT.WT.irrad.8w		544896		Ighv5-9	4.63701		6.74555		delta19.irrad.8w.delta19.4w
217143		Gpr179	3.19771		1.53758		WT.WT.irrad.8w		632654		Ighv7-4	4.63108		2.31403		delta19.irrad.8w.delta19.4w
116939		Pnpla3	3.17707		1.27787		WT.WT.irrad.8w		333605		Frmpd4	4.62966		1.67483		delta19.irrad.8w.delta19.4w
20613		Snai1	3.15224		6.78069		WT.WT.irrad.8w		780883		Ighv1-22	4.6264		6.01375		delta19.irrad.8w.delta19.4w
17864		Mybl1	3.14197		4.91157		WT.WT.irrad.8w		668597		Ighv1-85	4.62392		7.24088		delta19.irrad.8w.delta19.4w
12519		Cd80	3.12595		9.50612		WT.WT.irrad.8w		629863		Ighv1-14	4.62196		2.50479		delta19.irrad.8w.delta19.4w
100040667		Gm2895	3.12593		1.25054		WT.WT.irrad.8w		432708		Ighv1-59	4.62027		8.52168		delta19.irrad.8w.delta19.4w
26432		Plod2	3.12378		6.15297		WT.WT.irrad.8w		100775175		Ighv1-82	4.61793		8.20627		delta19.irrad.8w.delta19.4w
23801		Aloxe3	3.12334		1.52494		WT.WT.irrad.8w		626347		Igkv3-4	4.61268		5.91871		delta19.irrad.8w.delta19.4w
54326		Elovl2	3.1219		1.26272		WT.WT.irrad.8w		780932		Ighv1-55	4.60905		7.42836		delta19.irrad.8w.delta19.4w
78070		Cpt1c	3.10828		4.85422		WT.WT.irrad.8w		100504594		A630012P03Rik	4.60351		1.32999		delta19.irrad.8w.delta19.4w
16891		Lipg	3.10747		3.69574		WT.WT.irrad.8w		195180		Ighv9-1	4.58956		7.06576		delta19.irrad.8w.delta19.4w
414108		9230114K14Rik	3.09915		11.3246		WT.WT.irrad.8w		320500		Tmem215	4.56349		2.2454		delta19.irrad.8w.delta19.4w
27015		Polk	3.09844		15.3263		WT.WT.irrad.8w		780931		Ighv1-53	4.56092		7.93855		delta19.irrad.8w.delta19.4w
13803		Enc1	3.07211		10.9628		WT.WT.irrad.8w		667899		Igkv6-13	4.56046		4.22593		delta19.irrad.8w.delta19.4w
233552		Gdpd5	3.06213		8.65709		WT.WT.irrad.8w		213570		Ighv1-78	4.539		7.35458		delta19.irrad.8w.delta19.4w
20350		Sema3f	3.05631		1.09514		WT.WT.irrad.8w		17071		Ly6f	4.53572		1.16116		delta19.irrad.8w.delta19.4w
79362		Bhlhe41	3.03017		2.76449		WT.WT.irrad.8w		102623		NA	4.52577		1.89443		delta19.irrad.8w.delta19.4w
67880		Dcxr	3.02974		8.30435		WT.WT.irrad.8w		380795		Ighg3	4.51417		2.45784		delta19.irrad.8w.delta19.4w
76486		Ly6k	3.01992		1.6253		WT.WT.irrad.8w		237387		Lrrc3	4.49277		2.87605		delta19.irrad.8w.delta19.4w
269855		Ssc5d	2.99809		1.14791		WT.WT.irrad.8w		638605		Ighv2-5	4.47175		7.03905		delta19.irrad.8w.delta19.4w
319477		Insyn1	2.99479		1.10761		WT.WT.irrad.8w		16098		Igkv1-117	4.46924		7.75393		delta19.irrad.8w.delta19.4w
100038605		E030047D23Rik	2.98065		1.74734		WT.WT.irrad.8w		619846		Igkv5-48	4.46697		5.1695		delta19.irrad.8w.delta19.4w
14219		Ccn2	2.96724		3.63769		WT.WT.irrad.8w		319387		Adgrl3	4.41202		1.74675		delta19.irrad.8w.delta19.4w
23947		Mid2	2.94456		1.79711		WT.WT.irrad.8w		246729		Oas1h	4.40988		1.49084		delta19.irrad.8w.delta19.4w
22410		Wnt10b	2.9392		2.24387		WT.WT.irrad.8w		628072		Igkv14-130	4.40787		2.80215		delta19.irrad.8w.delta19.4w
18844		Plxna1	2.92237		6.78069		WT.WT.irrad.8w		667550		Igkv10-94	4.38243		4.88465		delta19.irrad.8w.delta19.4w
243362		Stard13	2.91826		1.47728		WT.WT.irrad.8w		116939		Pnpla3	4.38158		1.91387		delta19.irrad.8w.delta19.4w
668272		Gm9079	2.91639		2.76789		WT.WT.irrad.8w		668478		Ighv1-9	4.37972		6.85122		delta19.irrad.8w.delta19.4w
67622		Mxra7	2.91317		2.03765		WT.WT.irrad.8w		14125		Fcer1a	4.37694		7.2294		delta19.irrad.8w.delta19.4w
268747		Carmil3	2.88788		2.77158		WT.WT.irrad.8w		620105		Igkv1-35	4.36776		1.96489		delta19.irrad.8w.delta19.4w
629059		Fam124a	2.85339		1.18107		WT.WT.irrad.8w		212933		Pm20d1	4.35994		2.76852		delta19.irrad.8w.delta19.4w
67369		Qpctl	2.83119		12.7512		WT.WT.irrad.8w		414084		Tnip3	4.35319		8.07234		delta19.irrad.8w.delta19.4w
100529079		5830418P13Rik	2.81371		3.56998		WT.WT.irrad.8w		236047		Igkv4-74	4.33746		4.58719		delta19.irrad.8w.delta19.4w
20450		St8sia2	2.81022		1.03703		WT.WT.irrad.8w		100038602		Gm10865	4.33212		1.50984		delta19.irrad.8w.delta19.4w
328561		Apol10b	2.77253		1.12767		WT.WT.irrad.8w		232664		Ccdc136	4.31271		1.35866		delta19.irrad.8w.delta19.4w
235505		Cd109	2.74465		4.90112		WT.WT.irrad.8w		245527		Eda2r	4.31242		2.73058		delta19.irrad.8w.delta19.4w
13836		Epha2	2.72932		5.367		WT.WT.irrad.8w		619994		Ighv1-77	4.30986		5.27938		delta19.irrad.8w.delta19.4w
19296		Pvt1	2.72923		7.2745		WT.WT.irrad.8w		545848		Igkv4-80	4.30217		4.44217		delta19.irrad.8w.delta19.4w
627214		Insyn2a	2.72419		1.44716		WT.WT.irrad.8w		70942		4931403E22Rik	4.29327		1.54395		delta19.irrad.8w.delta19.4w
56843		Trpm5	2.72098		2.14979		WT.WT.irrad.8w		780829		Ighv3-6	4.29279		8.51712		delta19.irrad.8w.delta19.4w
105450		Mmrn2	2.70302		2.04777		WT.WT.irrad.8w		780803		Ighv3-1	4.28665		5.41457		delta19.irrad.8w.delta19.4w
69640		Fam83g	2.68288		2.44381		WT.WT.irrad.8w		103967		Dnm3	4.28178		2.01391		delta19.irrad.8w.delta19.4w
14128		Fcer2a	2.67953		4.93933		WT.WT.irrad.8w		780884		Ighv1-23	4.26766		5.58688		delta19.irrad.8w.delta19.4w
77057		Ston1	2.67676		1.58166		WT.WT.irrad.8w		11699		Ambp	4.26256		1.59263		delta19.irrad.8w.delta19.4w
213053		Slc39a14	2.66141		8.44205		WT.WT.irrad.8w		384514		Igkv4-57-1	4.26009		4.94502		delta19.irrad.8w.delta19.4w
20346		Sema3a	2.65233		1.59724		WT.WT.irrad.8w		546213		Igkv4-53	4.2545		6.47894		delta19.irrad.8w.delta19.4w
12824		Col2a1	2.63966		1.12397		WT.WT.irrad.8w		791293		Gm9948	4.24618		1.80861		delta19.irrad.8w.delta19.4w
13663		Ei24	2.60874		15.3263		WT.WT.irrad.8w		210622		Pamr1	4.23143		1.56711		delta19.irrad.8w.delta19.4w
17857		Mx1	2.60538		8.56935		WT.WT.irrad.8w		619833		Ighv1-69	4.22448		8.09034		delta19.irrad.8w.delta19.4w
228911		Tshz2	2.60283		1.13484		WT.WT.irrad.8w		21935		Tnfrsf17	4.21777		2.84603		delta19.irrad.8w.delta19.4w
72500		Ier5l	2.58968		6.15297		WT.WT.irrad.8w		381831		Igkv4-58	4.21754		3.54624		delta19.irrad.8w.delta19.4w
58801		Pmaip1	2.58407		9.01654		WT.WT.irrad.8w		380823		Ighv1-64	4.21403		7.67028		delta19.irrad.8w.delta19.4w
18669		Abcb1b	2.57709		11.942		WT.WT.irrad.8w		667940		Igkv3-5	4.20631		5.47507		delta19.irrad.8w.delta19.4w
65099		Irak1bp1	2.54892		4.22266		WT.WT.irrad.8w		629865		Ighv1-15	4.20401		4.59292		delta19.irrad.8w.delta19.4w
214253		Etnk2	2.54337		1.64753		WT.WT.irrad.8w		83553		Tktl1	4.19176		1.8286		delta19.irrad.8w.delta19.4w
16564		Kif21a	2.53361		1.36135		WT.WT.irrad.8w		780794		Ighv5-17	4.18616		5.85791		delta19.irrad.8w.delta19.4w
14919		Gucy2e	2.53031		1.42459		WT.WT.irrad.8w		17857		Mx1	4.18029		11.8142		delta19.irrad.8w.delta19.4w
68048		Aen	2.5241		11.9345		WT.WT.irrad.8w		622728		Ighv1-75	4.17875		7.16115		delta19.irrad.8w.delta19.4w
108811		Ccdc122	2.5198		6.89006		WT.WT.irrad.8w		619960		Igkv12-41	4.17146		5.35723		delta19.irrad.8w.delta19.4w
74646		Spsb1	2.4939		2.16324		WT.WT.irrad.8w		381784		Igkv6-25	4.1694		6.25005		delta19.irrad.8w.delta19.4w
19416		Rasd1	2.48731		1.24922		WT.WT.irrad.8w		674018		Ighv1-61	4.15854		6.85125		delta19.irrad.8w.delta19.4w
69638		Enho	2.47027		1.93906		WT.WT.irrad.8w		385109		Igkv4-72	4.1524		4.38221		delta19.irrad.8w.delta19.4w
74041		Ddias	2.46974		12.7416		WT.WT.irrad.8w		434586		Igkv4-71	4.14709		5.7085		delta19.irrad.8w.delta19.4w
100041286		Snhg15	2.46422		5.24651		WT.WT.irrad.8w		243439		Igkv14-100	4.13465		4.86052		delta19.irrad.8w.delta19.4w
68162		A930003A15Rik	2.4563		1.46035		WT.WT.irrad.8w		791089		Ighv2-9-1	4.13462		4.84162		delta19.irrad.8w.delta19.4w
56742		Psrc1	2.44621		7.7605		WT.WT.irrad.8w		668591		Ighv1-81	4.12842		7.13224		delta19.irrad.8w.delta19.4w
378431		Txlnb	2.44298		2.22181		WT.WT.irrad.8w		629818		Ighv9-2	4.12614		6.39125		delta19.irrad.8w.delta19.4w
234378		Klhl26	2.43942		12.7416		WT.WT.irrad.8w		234155		Mboat4	4.12369		1.17445		delta19.irrad.8w.delta19.4w
329727		Dennd2c	2.40218		9.98256		WT.WT.irrad.8w		243535		BC048671	4.1163		3.53172		delta19.irrad.8w.delta19.4w
69697		Camsap3	2.39487		2.85226		WT.WT.irrad.8w		52793		Fam3b	4.10218		2.12223		delta19.irrad.8w.delta19.4w
55990		Fmo2	2.39246		1.14449		WT.WT.irrad.8w		384419		Igkv8-30	4.09863		6.58499		delta19.irrad.8w.delta19.4w
12522		Cd83	2.38441		5.64928		WT.WT.irrad.8w		629906		Ighv1-42	4.09279		4.08884		delta19.irrad.8w.delta19.4w
210808		Lacc1	2.38342		11.3849		WT.WT.irrad.8w		15248		Hic1	4.09138		5.24979		delta19.irrad.8w.delta19.4w
21676		Tead1	2.37732		1.64135		WT.WT.irrad.8w		406219		Krt87	4.08464		1.21841		delta19.irrad.8w.delta19.4w
15894		Icam1	2.37497		13.1391		WT.WT.irrad.8w		545847		Igkv14-111	4.08181		6.95074		delta19.irrad.8w.delta19.4w
11504		Adamts1	2.33074		1.18309		WT.WT.irrad.8w		100502721		Gm19337	4.06733		1.91269		delta19.irrad.8w.delta19.4w
330695		Ctxn1	2.32994		3.985		WT.WT.irrad.8w		385253		Igkv4-55	4.06673		4.67275		delta19.irrad.8w.delta19.4w
230991		Fndc10	2.32913		4.00829		WT.WT.irrad.8w		16891		Lipg	4.05986		5.09813		delta19.irrad.8w.delta19.4w
57260		Ltb4r2	2.32832		1.24244		WT.WT.irrad.8w		66060		Cystm1	4.05539		5.81775		delta19.irrad.8w.delta19.4w
13642		Efnb2	2.3283		5.71576		WT.WT.irrad.8w		243262		Oas1f	4.05534		1.91938		delta19.irrad.8w.delta19.4w
108013		Celf4	2.3227		2.93628		WT.WT.irrad.8w		434024		Igkv1-122	4.04791		7.05402		delta19.irrad.8w.delta19.4w
13618		Ednrb	2.30282		1.92143		WT.WT.irrad.8w		14919		Gucy2e	4.03835		2.73493		delta19.irrad.8w.delta19.4w
74711		Ttll9	2.29854		2.31663		WT.WT.irrad.8w		171388		Bnipl	4.03807		1.66701		delta19.irrad.8w.delta19.4w
12028		Bax	2.29537		7.57546		WT.WT.irrad.8w		76856		Catsper3	4.03753		1.18836		delta19.irrad.8w.delta19.4w
19649		Robo3	2.29364		4.54042		WT.WT.irrad.8w		108004		Igkv3-1	4.03347		4.55379		delta19.irrad.8w.delta19.4w
233765		Plekha7	2.28635		3.00323		WT.WT.irrad.8w		667865		Igkv6-17	4.02255		5.47628		delta19.irrad.8w.delta19.4w
170758		Rac3	2.28064		2.08928		WT.WT.irrad.8w		233067		Lrfn3	4.02113		1.97312		delta19.irrad.8w.delta19.4w
17386		Mmp13	2.2477		3.85869		WT.WT.irrad.8w		668389		Ighv2-4	4.01908		4.34469		delta19.irrad.8w.delta19.4w
72258		Kcnk10	2.24451		1.48021		WT.WT.irrad.8w		78271		5330427O13Rik	4.01685		1.5934		delta19.irrad.8w.delta19.4w
381269		Mreg	2.2346		5.16284		WT.WT.irrad.8w		637227		Igkv6-23	4.01099		5.48466		delta19.irrad.8w.delta19.4w
230784		Sesn2	2.23108		9.15614		WT.WT.irrad.8w		780801		Ighv14-1	4.00274		5.13715		delta19.irrad.8w.delta19.4w
57913		Pidd1	2.22001		8.62413		WT.WT.irrad.8w		228413		Prrg4	3.99857		5.6274		delta19.irrad.8w.delta19.4w
435145		Shisa8	2.21582		2.03562		WT.WT.irrad.8w		432709		Ighv8-9	3.98861		2.07523		delta19.irrad.8w.delta19.4w
97086		Slc9b2	2.21272		1.35727		WT.WT.irrad.8w		628614		Ighv1-34	3.97373		6.88003		delta19.irrad.8w.delta19.4w
71461		Ptk7	2.20279		4.12875		WT.WT.irrad.8w		546244		Igkv4-61	3.92094		3.43939		delta19.irrad.8w.delta19.4w
13038		Ctsk	2.20214		1.93633		WT.WT.irrad.8w		14343		Fut1	3.91652		1.76419		delta19.irrad.8w.delta19.4w
240505		Cdc42bpg	2.20037		11.9404		WT.WT.irrad.8w		638634		Ighv1-70	3.91487		3.13938		delta19.irrad.8w.delta19.4w
218232		Ptpdc1	2.18115		3.4686		WT.WT.irrad.8w		243914		Lgi4	3.905		1.5552		delta19.irrad.8w.delta19.4w
20312		Cx3cl1	2.17277		1.30686		WT.WT.irrad.8w		628056		Igkv1-131	3.90382		2.48466		delta19.irrad.8w.delta19.4w
17388		Mmp15	2.16913		2.5213		WT.WT.irrad.8w		633568		Ighv5-16	3.89659		4.40545		delta19.irrad.8w.delta19.4w
18701		Pigf	2.16882		6.27832		WT.WT.irrad.8w		780960		Ighv8-12	3.89623		4.72924		delta19.irrad.8w.delta19.4w
20296		Ccl2	2.15179		1.33178		WT.WT.irrad.8w		100041433		Zfp981	3.89503		1.65416		delta19.irrad.8w.delta19.4w
379043		Raet1e	2.15014		2.11708		WT.WT.irrad.8w		215821		Arfgef3	3.89027		2.0529		delta19.irrad.8w.delta19.4w
22409		Wnt10a	2.14269		2.507		WT.WT.irrad.8w		619916		Ighv1-72	3.88873		5.35498		delta19.irrad.8w.delta19.4w
68169		Ndnf	2.12455		1.13185		WT.WT.irrad.8w		791315		NA	3.88419		1.46062		delta19.irrad.8w.delta19.4w
12773		Ccr4	2.12234		1.35126		WT.WT.irrad.8w		98303		D630023F18Rik	3.88066		4.50799		delta19.irrad.8w.delta19.4w
105501		Abhd4	2.11625		11.4798		WT.WT.irrad.8w		380809		Ighv10-3	3.87264		5.08999		delta19.irrad.8w.delta19.4w
14230		Fkbp10	2.11025		1.43617		WT.WT.irrad.8w		668421		Ighv14-2	3.85527		6.26791		delta19.irrad.8w.delta19.4w
17314		Mgmt	2.101		4.45173		WT.WT.irrad.8w		104183		Chil4	3.85472		2.75249		delta19.irrad.8w.delta19.4w
238692		Zfp874a	2.09496		6.6002		WT.WT.irrad.8w		434031		Igkv10-95	3.85443		4.07526		delta19.irrad.8w.delta19.4w
29870		Gtse1	2.09181		13.9465		WT.WT.irrad.8w		667924		Igkv3-10	3.83927		5.23258		delta19.irrad.8w.delta19.4w
19143		St14	2.08083		10.1794		WT.WT.irrad.8w		17309		Mgat3	3.82508		1.73935		delta19.irrad.8w.delta19.4w
20310		Cxcl2	2.07813		2.08986		WT.WT.irrad.8w		104010		Cdh22	3.82409		1.69044		delta19.irrad.8w.delta19.4w
108153		Adamts7	2.07807		4.70899		WT.WT.irrad.8w		114304		Slc28a3	3.82296		1.31796		delta19.irrad.8w.delta19.4w
242669		Azin2	2.07698		3.23879		WT.WT.irrad.8w		780802		Ighv4-1	3.8202		6.15753		delta19.irrad.8w.delta19.4w
333654		Ppp1r13l	2.04514		8.67206		WT.WT.irrad.8w		108022		Igkv6-15	3.81439		6.07578		delta19.irrad.8w.delta19.4w
14282		Fosb	2.04256		1.30686		WT.WT.irrad.8w		381783		Igkv5-43	3.80711		4.90269		delta19.irrad.8w.delta19.4w
21685		Tef	2.04079		9.94771		WT.WT.irrad.8w		319405		D430036J16Rik	3.8045		2.32615		delta19.irrad.8w.delta19.4w
22592		Ercc5	2.03104		8.5834		WT.WT.irrad.8w		19225		Ptgs2	3.80143		4.9286		delta19.irrad.8w.delta19.4w
97761		Sgsm2	2.02549		8.35094		WT.WT.irrad.8w		319586		Celf5	3.79562		4.3069		delta19.irrad.8w.delta19.4w
56226		Espn	2.01629		3.34274		WT.WT.irrad.8w		332221		Zscan10	3.78973		3.05368		delta19.irrad.8w.delta19.4w
16656		Hivep3	2.01122		3.7985		WT.WT.irrad.8w		692152		Igkv13-84	3.78711		5.56299		delta19.irrad.8w.delta19.4w
268970		Arhgap28	2.00991		3.37192		WT.WT.irrad.8w		21933		Tnfrsf10b	3.78257		7.28752		delta19.irrad.8w.delta19.4w
15530		Hspg2	1.99609		1.47964		WT.WT.irrad.8w		434033		Igkv4-91	3.76872		4.89331		delta19.irrad.8w.delta19.4w
17112		Tm4sf1	1.99508		1.14025		WT.WT.irrad.8w		100504267		Trp53cor1	3.7604		2.89936		delta19.irrad.8w.delta19.4w
235320		Zbtb16	1.99359		4.57912		WT.WT.irrad.8w		777780		Ighv5-6	3.74734		6.49543		delta19.irrad.8w.delta19.4w
12740		Cldn4	1.98602		1.25831		WT.WT.irrad.8w		780891		Ighv1-39	3.74672		5.40192		delta19.irrad.8w.delta19.4w
207785		Csrnp2	1.97965		7.50054		WT.WT.irrad.8w		619886		Ighv1-71	3.73764		5.27513		delta19.irrad.8w.delta19.4w
24050		Septin3	1.9789		1.45264		WT.WT.irrad.8w		16560		Kif1a	3.72285		2.2861		delta19.irrad.8w.delta19.4w
238393		Serpina3f	1.9721		3.43562		WT.WT.irrad.8w		434039		Igkv6-32	3.72249		5.87438		delta19.irrad.8w.delta19.4w
224024		Scarf2	1.97186		1.63507		WT.WT.irrad.8w		243420		Igkv1-135	3.71992		6.31228		delta19.irrad.8w.delta19.4w
12702		Socs3	1.97101		4.24692		WT.WT.irrad.8w		435900		Igkv12-98	3.71643		3.45156		delta19.irrad.8w.delta19.4w
15051		H2-T9	1.96538		6.80559		WT.WT.irrad.8w		628144		Igkv9-123	3.71417		2.40686		delta19.irrad.8w.delta19.4w
100038429		Gm10505	1.9609		2.45943		WT.WT.irrad.8w		243451		Igkv4-86	3.71248		5.61683		delta19.irrad.8w.delta19.4w
215001		Wfikkn1	1.9564		1.56451		WT.WT.irrad.8w		668599		Ighv1-86	3.7117		4.71048		delta19.irrad.8w.delta19.4w
20720		Serpine2	1.93863		9.10483		WT.WT.irrad.8w		11761		Aox1	3.69718		1.72258		delta19.irrad.8w.delta19.4w
19701		Ren1	1.92831		1.10905		WT.WT.irrad.8w		677858		Igkv8-24	3.69389		7.41979		delta19.irrad.8w.delta19.4w
14245		Lpin1	1.925		9.512		WT.WT.irrad.8w		692169		Igkv15-103	3.6931		5.21713		delta19.irrad.8w.delta19.4w
13078		Cyp1b1	1.92336		1.67292		WT.WT.irrad.8w		667435		Igkv17-121	3.69186		5.43611		delta19.irrad.8w.delta19.4w
13388		Dll1	1.90394		1.39228		WT.WT.irrad.8w		620017		Igkv5-39	3.67871		6.15913		delta19.irrad.8w.delta19.4w
16450		Jag2	1.89959		2.25585		WT.WT.irrad.8w		12575		Cdkn1a	3.6761		11.3592		delta19.irrad.8w.delta19.4w
12029		Bcl6b	1.89744		1.17574		WT.WT.irrad.8w		432702		Ighv1-4	3.67488		3.74208		delta19.irrad.8w.delta19.4w
100504591		Gm15987	1.8803		5.67765		WT.WT.irrad.8w		629970		Cd300ld2	3.6703		3.4426		delta19.irrad.8w.delta19.4w
216395		Rxylt1	1.87292		9.56483		WT.WT.irrad.8w		545850		Igkv5-45	3.65603		5.42421		delta19.irrad.8w.delta19.4w
319934		Sbf2	1.87154		3.80664		WT.WT.irrad.8w		620400		Igkv8-21	3.65191		4.69541		delta19.irrad.8w.delta19.4w
17246		Mdm2	1.87055		13.1927		WT.WT.irrad.8w		19214		Ptgdr	3.64967		4.50995		delta19.irrad.8w.delta19.4w
14202		Fhl4	1.86601		1.25225		WT.WT.irrad.8w		20310		Cxcl2	3.64134		4.45448		delta19.irrad.8w.delta19.4w
26558		Homer3	1.8573		7.83229		WT.WT.irrad.8w		432999		A930007A09Rik	3.62772		5.36327		delta19.irrad.8w.delta19.4w
54651		Usp27x	1.853		1.5241		WT.WT.irrad.8w		15957		Ifit1	3.61002		8.35398		delta19.irrad.8w.delta19.4w
278507		Wfikkn2	1.85213		1.07221		WT.WT.irrad.8w		380824		Ighv1-66	3.60898		4.40459		delta19.irrad.8w.delta19.4w
11819		Nr2f2	1.85212		1.2137		WT.WT.irrad.8w		384515		Igkv4-68	3.60876		5.59255		delta19.irrad.8w.delta19.4w
20928		Abcc9	1.85095		1.39236		WT.WT.irrad.8w		777655		Ighj3	3.58291		5.9441		delta19.irrad.8w.delta19.4w
108100		Baiap2	1.84397		9.2261		WT.WT.irrad.8w		780939		Ighv1-58	3.57897		4.38221		delta19.irrad.8w.delta19.4w
60599		Trp53inp1	1.84224		9.67262		WT.WT.irrad.8w		619806		Igkv4-51	3.57842		2.94875		delta19.irrad.8w.delta19.4w
216021		Stox1	1.84145		1.32145		WT.WT.irrad.8w		382696		Ighv1-52	3.55188		5.79047		delta19.irrad.8w.delta19.4w
12045		Bcl2a1b	1.83729		2.79323		WT.WT.irrad.8w		434034		Igkv4-90	3.54883		2.0485		delta19.irrad.8w.delta19.4w
195733		Grhl1	1.83728		1.53422		WT.WT.irrad.8w		69642		Mlip	3.5463		1.1104		delta19.irrad.8w.delta19.4w
64058		Perp	1.83379		3.99373		WT.WT.irrad.8w		110759		Igkj1	3.5251		5.66209		delta19.irrad.8w.delta19.4w
16476		Jun	1.8325		7.02513		WT.WT.irrad.8w		23886		Gdf15	3.5238		2.91827		delta19.irrad.8w.delta19.4w
100861855		Gm16170	1.83231		1.53665		WT.WT.irrad.8w		80891		Fcrls	3.5142		1.60891		delta19.irrad.8w.delta19.4w
69538		Antxr1	1.82738		2.629		WT.WT.irrad.8w		330354		Gm20560	3.51375		1.78196		delta19.irrad.8w.delta19.4w
17534		Mrc2	1.82191		1.05115		WT.WT.irrad.8w		12777		Ccr10	3.49662		3.36467		delta19.irrad.8w.delta19.4w
26568		Slc27a3	1.82091		4.23677		WT.WT.irrad.8w		654800		A730085K08Rik	3.49613		1.32848		delta19.irrad.8w.delta19.4w
14086		Fscn1	1.81709		1.90821		WT.WT.irrad.8w		667914		Igkv3-12	3.49534		4.94102		delta19.irrad.8w.delta19.4w
20692		Sparc	1.81679		1.17579		WT.WT.irrad.8w		641178		Ighv5-9-1	3.49367		3.46997		delta19.irrad.8w.delta19.4w
15957		Ifit1	1.8159		3.87978		WT.WT.irrad.8w		384411		Igkv12-89	3.4923		3.95243		delta19.irrad.8w.delta19.4w
72043		Sulf2	1.81411		8.19423		WT.WT.irrad.8w		319555		Nwd1	3.48934		4.03189		delta19.irrad.8w.delta19.4w
546546		Serpina3h	1.81279		2.22181		WT.WT.irrad.8w		242594		Fyb2	3.4866		1.1405		delta19.irrad.8w.delta19.4w
12297		Cacnb3	1.80824		1.25188		WT.WT.irrad.8w		13123		Cyp7b1	3.47442		1.52139		delta19.irrad.8w.delta19.4w
108154		Adamts6	1.79508		1.82863		WT.WT.irrad.8w		170770		Bbc3	3.47208		10.2878		delta19.irrad.8w.delta19.4w
12977		Csf1	1.78711		8.91008		WT.WT.irrad.8w		13048		Cux2	3.45081		1.38991		delta19.irrad.8w.delta19.4w
54139		Irf6	1.78679		1.22324		WT.WT.irrad.8w		71264		4933432I03Rik	3.44947		1.92945		delta19.irrad.8w.delta19.4w
67951		Tubb6	1.77899		5.84115		WT.WT.irrad.8w		668474		Ighv1-7	3.44697		5.13985		delta19.irrad.8w.delta19.4w
93737		Pard6g	1.77142		4.31564		WT.WT.irrad.8w		109050		Inka2	3.4379		4.51259		delta19.irrad.8w.delta19.4w
14089		Fap	1.7528		1.71711		WT.WT.irrad.8w		629915		Ighv1-47	3.43592		4.22926		delta19.irrad.8w.delta19.4w
73828		Dcaf4	1.74682		9.35628		WT.WT.irrad.8w		99681		Tchh	3.41726		2.04461		delta19.irrad.8w.delta19.4w
16542		Kdr	1.73755		2.20841		WT.WT.irrad.8w		110760		Igkj2	3.4143		5.65443		delta19.irrad.8w.delta19.4w
226610		Fam78b	1.73059		1.69747		WT.WT.irrad.8w		195297		Trav16	3.41223		1.08026		delta19.irrad.8w.delta19.4w
24057		Sh3yl1	1.72823		5.26564		WT.WT.irrad.8w		16071		Igkc	3.40924		5.53909		delta19.irrad.8w.delta19.4w
140488		Igf2bp3	1.72216		2.06348		WT.WT.irrad.8w		226999		Slc9a2	3.40603		1.26647		delta19.irrad.8w.delta19.4w
50706		Postn	1.72155		1.29284		WT.WT.irrad.8w		238418		Ighv14-3	3.40569		4.73188		delta19.irrad.8w.delta19.4w
19739		Rgs9	1.7209		1.13918		WT.WT.irrad.8w		20306		Ccl7	3.40551		1.12423		delta19.irrad.8w.delta19.4w
97064		Wwtr1	1.71098		1.26653		WT.WT.irrad.8w		224116		Muc20	3.40492		1.24927		delta19.irrad.8w.delta19.4w
21939		Cd40	1.70901		3.54957		WT.WT.irrad.8w		629378		Dact3	3.39581		4.52405		delta19.irrad.8w.delta19.4w
20715		Serpina3g	1.70048		5.9548		WT.WT.irrad.8w		434036		Igkv13-85	3.39024		2.80703		delta19.irrad.8w.delta19.4w
17390		Mmp2	1.70005		3.01436		WT.WT.irrad.8w		100040667		Gm2895	3.38952		1.40585		delta19.irrad.8w.delta19.4w
15945		Cxcl10	1.69956		3.89332		WT.WT.irrad.8w		12981		Csf2	3.38759		1.23399		delta19.irrad.8w.delta19.4w
232906		Arhgap35	1.6988		5.30962		WT.WT.irrad.8w		625286		Tmem236	3.38727		1.01637		delta19.irrad.8w.delta19.4w
17858		Mx2	1.68881		2.62829		WT.WT.irrad.8w		68659		Gask1b	3.3869		4.00959		delta19.irrad.8w.delta19.4w
246104		Rhbdl3	1.68604		1.09907		WT.WT.irrad.8w		627984		Nlrp1c-ps	3.38178		2.81288		delta19.irrad.8w.delta19.4w
70549		Tln2	1.6708		1.00323		WT.WT.irrad.8w		232065		Igkv8-19	3.37652		3.61628		delta19.irrad.8w.delta19.4w
16431		Itm2a	1.66558		3.08446		WT.WT.irrad.8w		22095		Tshr	3.37426		7.39193		delta19.irrad.8w.delta19.4w
76459		Car12	1.66096		2.3309		WT.WT.irrad.8w		791090		Ighv2-6-8	3.37161		3.68413		delta19.irrad.8w.delta19.4w
211945		Plekhh1	1.65998		1.12228		WT.WT.irrad.8w		328561		Apol10b	3.33197		1.57038		delta19.irrad.8w.delta19.4w
16776		Lama5	1.65794		1.41779		WT.WT.irrad.8w		100042539		Gm3893	3.3222		1.56921		delta19.irrad.8w.delta19.4w
12826		Col4a1	1.65755		2.21876		WT.WT.irrad.8w		93695		Gpnmb	3.32198		3.63026		delta19.irrad.8w.delta19.4w
77862		Thyn1	1.65568		7.16908		WT.WT.irrad.8w		27280		Phlda3	3.32146		3.46896		delta19.irrad.8w.delta19.4w
546134		Gramd2	1.64605		1.30774		WT.WT.irrad.8w		100040591		Kcnj13	3.31058		1.01401		delta19.irrad.8w.delta19.4w
78892		Crispld2	1.64555		6.94918		WT.WT.irrad.8w		243433		Igkv17-127	3.30873		5.41109		delta19.irrad.8w.delta19.4w
12238		Commd3	1.64047		5.99955		WT.WT.irrad.8w		13113		Cyp3a13	3.30562		1.56301		delta19.irrad.8w.delta19.4w
14362		Fzd1	1.62561		1.19246		WT.WT.irrad.8w		636462		Ighv8-11	3.30495		2.74963		delta19.irrad.8w.delta19.4w
12125		Bcl2l11	1.62272		9.43629		WT.WT.irrad.8w		238412		Ighv2-3	3.29834		2.41774		delta19.irrad.8w.delta19.4w
103710		Slc35e4	1.61893		2.97359		WT.WT.irrad.8w		71781		Slc16a14	3.29365		2.84609		delta19.irrad.8w.delta19.4w
270076		Gcdh	1.61476		9.10809		WT.WT.irrad.8w		626870		Gm11992	3.29175		2.14772		delta19.irrad.8w.delta19.4w
329693		Fcrl5	1.60362		2.72481		WT.WT.irrad.8w		100775173		Ighv1-74	3.29063		4.01132		delta19.irrad.8w.delta19.4w
108937		Rnf169	1.60293		11.5905		WT.WT.irrad.8w		636260		Ighv9-4	3.28029		4.84221		delta19.irrad.8w.delta19.4w
223921		Aaas	1.60278		11.937		WT.WT.irrad.8w		226075		Glis3	3.27992		2.75754		delta19.irrad.8w.delta19.4w
353211		Prune2	1.60236		2.0282		WT.WT.irrad.8w		110596		Arhgef28	3.2772		5.48387		delta19.irrad.8w.delta19.4w
12047		Bcl2a1d	1.60003		1.25002		WT.WT.irrad.8w		100503298		NA	3.27457		1.59955		delta19.irrad.8w.delta19.4w
217830		Dglucy	1.59941		7.11743		WT.WT.irrad.8w		217882		Cep170b	3.26974		7.091		delta19.irrad.8w.delta19.4w
21936		Tnfrsf18	1.59731		4.48431		WT.WT.irrad.8w		235952		Igkv4-57	3.2686		4.20873		delta19.irrad.8w.delta19.4w
18590		Pdgfa	1.58949		1.31364		WT.WT.irrad.8w		67790		Rab39b	3.26199		2.04952		delta19.irrad.8w.delta19.4w
76265		Tsen54	1.58834		6.89476		WT.WT.irrad.8w		18787		Serpine1	3.25988		1.389		delta19.irrad.8w.delta19.4w
330830		Drc7	1.58257		3.26611		WT.WT.irrad.8w		74337		Palm3	3.25851		2.59929		delta19.irrad.8w.delta19.4w
71520		Grap	1.57616		2.97297		WT.WT.irrad.8w		70720		6330407A03Rik	3.25814		1.56894		delta19.irrad.8w.delta19.4w
11838		Arc	1.5713		1.34232		WT.WT.irrad.8w		777648		Ighj1	3.25403		5.99969		delta19.irrad.8w.delta19.4w
224624		Rab40c	1.56184		10.1315		WT.WT.irrad.8w		15959		Ifit3	3.25057		7.05206		delta19.irrad.8w.delta19.4w
54159		Rnase2b	1.56138		1.15517		WT.WT.irrad.8w		331392		Gm5124	3.24156		2.11232		delta19.irrad.8w.delta19.4w
212285		Arap2	1.5597		8.79446		WT.WT.irrad.8w		80796		Calm4	3.23165		1.16572		delta19.irrad.8w.delta19.4w
242585		Slc35d1	1.55503		4.7911		WT.WT.irrad.8w		100775172		Ighv8-13	3.21592		1.57862		delta19.irrad.8w.delta19.4w
668459		Gm9182	1.5474		1.37555		WT.WT.irrad.8w		628516		Igkv4-73	3.21409		2.48402		delta19.irrad.8w.delta19.4w
66431		Oxld1	1.54412		4.92252		WT.WT.irrad.8w		57435		Plin4	3.2139		3.44171		delta19.irrad.8w.delta19.4w
93842		Igsf9	1.54137		1.73133		WT.WT.irrad.8w		382692		Ighv1-19	3.20787		5.17781		delta19.irrad.8w.delta19.4w
12044		Bcl2a1a	1.53833		2.75171		WT.WT.irrad.8w		574403		Insyn2b	3.20068		1.62189		delta19.irrad.8w.delta19.4w
66406		Sac3d1	1.53458		4.98468		WT.WT.irrad.8w		20927		Abcc8	3.19418		1.66575		delta19.irrad.8w.delta19.4w
93706		Pcdhgc3	1.53273		1.39228		WT.WT.irrad.8w		104271		Tex15	3.18863		5.96634		delta19.irrad.8w.delta19.4w
333329		Cngb1	1.53032		1.54559		WT.WT.irrad.8w		27411		Slc14a2	3.188		1.1803		delta19.irrad.8w.delta19.4w
217734		Pomt2	1.52805		5.65621		WT.WT.irrad.8w		14281		Fos	3.17089		7.38338		delta19.irrad.8w.delta19.4w
14257		Flt4	1.52591		1.07011		WT.WT.irrad.8w		668549		Ighv1-62-3	3.16601		3.42125		delta19.irrad.8w.delta19.4w
227326		Gpr55	1.52562		1.56032		WT.WT.irrad.8w		394435		Ugt1a6b	3.16408		2.33281		delta19.irrad.8w.delta19.4w
622434		Arhgef26	1.52436		2.26149		WT.WT.irrad.8w		235281		Scn3b	3.16213		2.46594		delta19.irrad.8w.delta19.4w
68332		Sdhaf1	1.51693		5.26944		WT.WT.irrad.8w		780818		Ighv11-2	3.16112		3.25417		delta19.irrad.8w.delta19.4w
15460		Hr	1.51368		1.19444		WT.WT.irrad.8w		14626		Gk2	3.15341		1.1297		delta19.irrad.8w.delta19.4w
19250		Ptpn14	1.51081		2.42734		WT.WT.irrad.8w		434040		Igkv8-28	3.14587		4.87661		delta19.irrad.8w.delta19.4w
19243		Ptp4a1	1.50895		5.40823		WT.WT.irrad.8w		629897		Ighv1-36	3.1389		4.24668		delta19.irrad.8w.delta19.4w
208285		Cyp4f17	1.50581		2.95645		WT.WT.irrad.8w		15930		Ido1	3.13411		1.60879		delta19.irrad.8w.delta19.4w
68628		Fbxw9	1.50514		3.9696		WT.WT.irrad.8w		434025		Igkv9-120	3.12881		6.20107		delta19.irrad.8w.delta19.4w
233315		Mtmr10	1.50126		8.58742		WT.WT.irrad.8w		385277		Igkv4-60	3.103		3.51323		delta19.irrad.8w.delta19.4w
67260		Cers4	1.49872		4.29091		WT.WT.irrad.8w		668395		Ighv5-12	3.10174		3.84915		delta19.irrad.8w.delta19.4w
12825		Col3a1	1.49369		1.01695		WT.WT.irrad.8w		12519		Cd80	3.10137		8.77964		delta19.irrad.8w.delta19.4w
408065		Zfp456	1.48922		6.9507		WT.WT.irrad.8w		13618		Ednrb	3.09979		2.89357		delta19.irrad.8w.delta19.4w
433406		Gm13363	1.47638		3.81995		WT.WT.irrad.8w		208158		Map6d1	3.09216		1.16573		delta19.irrad.8w.delta19.4w
233987		Zfp958	1.47058		6.89006		WT.WT.irrad.8w		434028		Igkv1-99	3.09022		2.20398		delta19.irrad.8w.delta19.4w
77777		Ulbp1	1.47033		1.62689		WT.WT.irrad.8w		320405		Cadps2	3.07908		1.66701		delta19.irrad.8w.delta19.4w
65964		Map3k20	1.46848		9.39777		WT.WT.irrad.8w		547109		Trim43a	3.07848		1.25606		delta19.irrad.8w.delta19.4w
117591		Slc2a9	1.46743		3.45224		WT.WT.irrad.8w		381994		E030018B13Rik	3.06864		1.1254		delta19.irrad.8w.delta19.4w
53608		Map3k6	1.46593		3.91072		WT.WT.irrad.8w		213684		Igkv4-79	3.06591		2.63952		delta19.irrad.8w.delta19.4w
19245		Ptp4a3	1.46499		3.62141		WT.WT.irrad.8w		319200		Gpr82	3.06521		1.2197		delta19.irrad.8w.delta19.4w
14609		Gja1	1.46211		1.39743		WT.WT.irrad.8w		667370		Ifit3b	3.06172		6.7892		delta19.irrad.8w.delta19.4w
16178		Il1r2	1.46063		4.13529		WT.WT.irrad.8w		434041		Igkv8-27	3.06		4.233		delta19.irrad.8w.delta19.4w
11640		Akap1	1.45576		6.05871		WT.WT.irrad.8w		16336		Insl3	3.05733		1.07931		delta19.irrad.8w.delta19.4w
18034		Nfkb2	1.45547		7.27518		WT.WT.irrad.8w		104886		Rab15	3.0573		2.15689		delta19.irrad.8w.delta19.4w
21825		Thbs1	1.4534		2.40297		WT.WT.irrad.8w		100862380		NA	3.05555		1.13861		delta19.irrad.8w.delta19.4w
233571		P2ry6	1.44971		4.73351		WT.WT.irrad.8w		69908		Rab3b	3.05454		1.80525		delta19.irrad.8w.delta19.4w
12369		Casp7	1.4475		9.45005		WT.WT.irrad.8w		11548		Adra1b	3.05187		1.1451		delta19.irrad.8w.delta19.4w
11603		Agrn	1.44671		4.38502		WT.WT.irrad.8w		66860		Tanc1	3.04338		10.6835		delta19.irrad.8w.delta19.4w
12827		Col4a2	1.44355		1.64413		WT.WT.irrad.8w		629884		Ighv1-26	3.04139		5.58688		delta19.irrad.8w.delta19.4w
23936		Lynx1	1.4384		1.79711		WT.WT.irrad.8w		777656		Ighj4	3.03885		6.2087		delta19.irrad.8w.delta19.4w
19085		Prkar1b	1.43251		2.0495		WT.WT.irrad.8w		780956		Ighv1-63	3.03158		4.13744		delta19.irrad.8w.delta19.4w
212647		Aldh4a1	1.42975		8.57418		WT.WT.irrad.8w		64450		Gpr85	3.02366		1.51039		delta19.irrad.8w.delta19.4w
12051		Bcl3	1.41675		4.5442		WT.WT.irrad.8w		105732		Fam83h	3.02207		2.59431		delta19.irrad.8w.delta19.4w
13653		Egr1	1.41637		2.89828		WT.WT.irrad.8w		243453		Igkv4-81	3.01856		1.59068		delta19.irrad.8w.delta19.4w
94088		Trim6	1.41266		1.6965		WT.WT.irrad.8w		668438		Ighv3-3	3.01848		1.57698		delta19.irrad.8w.delta19.4w
13849		Ephx1	1.40878		4.95851		WT.WT.irrad.8w		72393		Faim2	3.01753		3.817		delta19.irrad.8w.delta19.4w
16195		Il6st	1.40093		3.58881		WT.WT.irrad.8w		20811		Srms	3.01268		1.48854		delta19.irrad.8w.delta19.4w
118449		Synpo2	1.40037		1.18782		WT.WT.irrad.8w		74376		Myo18b	3.01146		6.11809		delta19.irrad.8w.delta19.4w
69635		Dapk1	1.39779		4.88026		WT.WT.irrad.8w		381776		Igkv2-112	3.01056		4.04058		delta19.irrad.8w.delta19.4w
60504		Il21r	1.39659		5.14001		WT.WT.irrad.8w		108005		Igkv3-7	3.00301		4.34459		delta19.irrad.8w.delta19.4w
69719		Cad	1.38881		5.58213		WT.WT.irrad.8w		692187		Igkv2-137	2.97685		5.04615		delta19.irrad.8w.delta19.4w
56198		Heyl	1.37702		1.07244		WT.WT.irrad.8w		12579		Cdkn2b	2.97674		1.38633		delta19.irrad.8w.delta19.4w
72167		Thumpd2	1.37501		5.15318		WT.WT.irrad.8w		243431		Igkv9-124	2.97454		4.46621		delta19.irrad.8w.delta19.4w
66968		Plin5	1.37086		1.1267		WT.WT.irrad.8w		378431		Txlnb	2.96426		2.73062		delta19.irrad.8w.delta19.4w
65079		Rtn4r	1.36512		2.22731		WT.WT.irrad.8w		50525		Spag6l	2.96225		1.06966		delta19.irrad.8w.delta19.4w
13368		Dffb	1.36272		9.20703		WT.WT.irrad.8w		665338		Gm7592	2.95224		3.01245		delta19.irrad.8w.delta19.4w
100019		Mdn1	1.36112		3.08278		WT.WT.irrad.8w		12773		Ccr4	2.93662		2.26665		delta19.irrad.8w.delta19.4w
16658		Mafb	1.35976		4.62163		WT.WT.irrad.8w		110763		Igkj5	2.93549		4.72861		delta19.irrad.8w.delta19.4w
211429		Pla2g4b	1.35908		3.30275		WT.WT.irrad.8w		12702		Socs3	2.93295		6.6712		delta19.irrad.8w.delta19.4w
332397		Nanos1	1.35354		6.88224		WT.WT.irrad.8w		100038528		Gm10851	2.93229		1.16019		delta19.irrad.8w.delta19.4w
110083		Dnah12	1.35286		1.13978		WT.WT.irrad.8w		665378		Gm7609	2.93218		2.38261		delta19.irrad.8w.delta19.4w
246293		Klhl8	1.34712		2.17815		WT.WT.irrad.8w		20293		Ccl12	2.93016		1.37894		delta19.irrad.8w.delta19.4w
15586		Hyal1	1.34283		1.04365		WT.WT.irrad.8w		235505		Cd109	2.92811		5.15626		delta19.irrad.8w.delta19.4w
73739		Cby1	1.33757		7.19205		WT.WT.irrad.8w		692154		Igkv1-88	2.92344		4.30086		delta19.irrad.8w.delta19.4w
12111		Bgn	1.33757		1.3972		WT.WT.irrad.8w		241230		St8sia6	2.91382		5.612		delta19.irrad.8w.delta19.4w
24110		Usp18	1.3356		3.25008		WT.WT.irrad.8w		64058		Perp	2.91257		6.58632		delta19.irrad.8w.delta19.4w
70683		Utp20	1.33453		4.74989		WT.WT.irrad.8w		102132		E230013L22Rik	2.91029		2.34864		delta19.irrad.8w.delta19.4w
100038882		Isg15	1.32847		1.9122		WT.WT.irrad.8w		100504696		NA	2.90977		2.28438		delta19.irrad.8w.delta19.4w
20266		Scn1b	1.32767		1.8933		WT.WT.irrad.8w		329731		Tafa3	2.90893		1.26764		delta19.irrad.8w.delta19.4w
80782		Klrb1b	1.32092		1.84849		WT.WT.irrad.8w		16772		Lama1	2.90424		1.25565		delta19.irrad.8w.delta19.4w
320398		Lrig3	1.32022		1.33483		WT.WT.irrad.8w		58235		Nectin1	2.90388		5.13414		delta19.irrad.8w.delta19.4w
11444		Chrnb2	1.3136		2.07501		WT.WT.irrad.8w		11472		Actn2	2.90248		1.07775		delta19.irrad.8w.delta19.4w
53881		Slc5a3	1.31171		3.39254		WT.WT.irrad.8w		629871		Ighv1-18	2.89466		5.26592		delta19.irrad.8w.delta19.4w
19273		Ptpru	1.30747		3.65826		WT.WT.irrad.8w		628541		Igkv4-69	2.89058		2.93022		delta19.irrad.8w.delta19.4w
240427		Setbp1	1.30425		2.44136		WT.WT.irrad.8w		14266		Aff2	2.88504		4.66748		delta19.irrad.8w.delta19.4w
29813		Zfp385a	1.30228		7.23001		WT.WT.irrad.8w		100503484		Gm19719	2.88206		3.99869		delta19.irrad.8w.delta19.4w
59002		Wrap73	1.30042		4.0515		WT.WT.irrad.8w		20269		Scn3a	2.88181		1.26841		delta19.irrad.8w.delta19.4w
18073		Nid1	1.29998		1.24498		WT.WT.irrad.8w		107831		Adgrb1	2.86962		1.18543		delta19.irrad.8w.delta19.4w
13972		Gnb1l	1.29954		3.93155		WT.WT.irrad.8w		211949		Spsb4	2.84914		4.61278		delta19.irrad.8w.delta19.4w
237253		Lrp11	1.29546		1.04032		WT.WT.irrad.8w		620050		Igkv12-38	2.84606		1.99392		delta19.irrad.8w.delta19.4w
107022		Gramd3	1.29262		3.46304		WT.WT.irrad.8w		212733		Bicdl2	2.84578		2.37701		delta19.irrad.8w.delta19.4w
26897		Acot1	1.28923		4.15475		WT.WT.irrad.8w		19207		Ptch2	2.84032		3.87564		delta19.irrad.8w.delta19.4w
69660		Tmbim1	1.28884		7.34407		WT.WT.irrad.8w		329421		Myo3b	2.83739		1.72315		delta19.irrad.8w.delta19.4w
74144		Robo4	1.28292		1.16463		WT.WT.irrad.8w		434219		Trim30c	2.83063		4.08925		delta19.irrad.8w.delta19.4w
78408		Fam131a	1.28117		1.68927		WT.WT.irrad.8w		12162		Bmp7	2.82974		2.24382		delta19.irrad.8w.delta19.4w
84004		Mcam	1.28051		1.34378		WT.WT.irrad.8w		69457		Tmem45a2	2.82682		4.57167		delta19.irrad.8w.delta19.4w
328329		Mast4	1.2801		2.27891		WT.WT.irrad.8w		65079		Rtn4r	2.81944		5.99781		delta19.irrad.8w.delta19.4w
50501		Prok2	1.27644		1.06617		WT.WT.irrad.8w		70809		Clec2g	2.81416		1.8752		delta19.irrad.8w.delta19.4w
50798		Gne	1.2736		9.00467		WT.WT.irrad.8w		71619		Arl14	2.81334		1.06164		delta19.irrad.8w.delta19.4w
625631		Bloc1s2-ps	1.27183		4.43863		WT.WT.irrad.8w		213989		Tmem82	2.81184		1.00726		delta19.irrad.8w.delta19.4w
29863		Pde7b	1.27161		1.5241		WT.WT.irrad.8w		15410		Hoxb3	2.81144		6.97443		delta19.irrad.8w.delta19.4w
328035		Fads6	1.26445		1.36753		WT.WT.irrad.8w		380808		Ighv10-1	2.80956		4.16458		delta19.irrad.8w.delta19.4w
73728		Psd	1.26195		3.67677		WT.WT.irrad.8w		244152		Tsku	2.80037		2.38371		delta19.irrad.8w.delta19.4w
12577		Cdkn1c	1.25999		1.43061		WT.WT.irrad.8w		76560		Prss8	2.79519		1.00748		delta19.irrad.8w.delta19.4w
320292		Rasgef1b	1.2571		2.67999		WT.WT.irrad.8w		17858		Mx2	2.79135		5.39336		delta19.irrad.8w.delta19.4w
242409		Tmem8b	1.25704		2.23795		WT.WT.irrad.8w		171168		Acer1	2.78885		1.32505		delta19.irrad.8w.delta19.4w
231986		Jazf1	1.25611		2.21187		WT.WT.irrad.8w		20725		Serpinb8	2.7827		3.86877		delta19.irrad.8w.delta19.4w
101240		Wdr91	1.25583		8.36535		WT.WT.irrad.8w		18669		Abcb1b	2.78249		11.7279		delta19.irrad.8w.delta19.4w
380694		Ccnjl	1.25543		1.07997		WT.WT.irrad.8w		12669		Chrm1	2.77559		2.11853		delta19.irrad.8w.delta19.4w
16562		Kif1c	1.25469		7.55775		WT.WT.irrad.8w		100124681		Trbv17	2.76756		1.34768		delta19.irrad.8w.delta19.4w
15891		Ibsp	1.25201		1.21824		WT.WT.irrad.8w		234669		Ces2b	2.76451		1.40585		delta19.irrad.8w.delta19.4w
16504		Kcnc3	1.24835		2.50508		WT.WT.irrad.8w		780825		Ighv9-3	2.75771		5.29681		delta19.irrad.8w.delta19.4w
19651		Rbl2	1.24477		3.75918		WT.WT.irrad.8w		100502732		Gm19343	2.75639		2.64649		delta19.irrad.8w.delta19.4w
11641		NA	1.24328		2.43562		WT.WT.irrad.8w		14128		Fcer2a	2.75389		5.14017		delta19.irrad.8w.delta19.4w
21770		Ppp2r5d	1.24083		7.62968		WT.WT.irrad.8w		629826		Ighv14-4	2.75035		4.05083		delta19.irrad.8w.delta19.4w
21929		Tnfaip3	1.23777		4.53085		WT.WT.irrad.8w		66783		Aknaos	2.74575		1.16363		delta19.irrad.8w.delta19.4w
224023		Klhl22	1.23346		8.23933		WT.WT.irrad.8w		58801		Pmaip1	2.74376		8.93358		delta19.irrad.8w.delta19.4w
68559		Pdrg1	1.23227		3.8856		WT.WT.irrad.8w		21947		Cd40lg	2.74273		1.46381		delta19.irrad.8w.delta19.4w
329739		Fam102b	1.23087		5.9776		WT.WT.irrad.8w		791350		Gm9898	2.71847		1.42174		delta19.irrad.8w.delta19.4w
142980		Tlr3	1.22925		1.29129		WT.WT.irrad.8w		71653		Shtn1	2.71783		5.57933		delta19.irrad.8w.delta19.4w
380839		Serpinb1c	1.22715		1.51089		WT.WT.irrad.8w		626583		Igkv3-2	2.71581		3.46218		delta19.irrad.8w.delta19.4w
17057		Klrb1a	1.22606		1.19718		WT.WT.irrad.8w		110762		Igkj4	2.71036		4.388		delta19.irrad.8w.delta19.4w
17769		Mthfr	1.22505		3.95604		WT.WT.irrad.8w		20613		Snai1	2.70968		5.2462		delta19.irrad.8w.delta19.4w
108072		Grm6	1.22486		1.15517		WT.WT.irrad.8w		545260		Arsi	2.70142		2.48634		delta19.irrad.8w.delta19.4w
54199		Ccrl2	1.22474		3.23879		WT.WT.irrad.8w		80880		Kank3	2.70005		10.6775		delta19.irrad.8w.delta19.4w
69707		Iqcg	1.22445		1.02901		WT.WT.irrad.8w		100859962		Gm21057	2.69951		2.2756		delta19.irrad.8w.delta19.4w
26360		Angptl2	1.22056		1.75006		WT.WT.irrad.8w		100043314		Tigit	2.69341		3.80721		delta19.irrad.8w.delta19.4w
100340		Smpdl3b	1.21815		1.73397		WT.WT.irrad.8w		18124		Nr4a3	2.69248		1.33025		delta19.irrad.8w.delta19.4w
18207		Nthl1	1.21719		2.18056		WT.WT.irrad.8w		75111		4930512H18Rik	2.68705		4.30968		delta19.irrad.8w.delta19.4w
14536		Nr6a1	1.20812		2.14558		WT.WT.irrad.8w		268291		Rnf217	2.68542		5.63577		delta19.irrad.8w.delta19.4w
53892		Ppm1d	1.20782		7.47981		WT.WT.irrad.8w		99899		Ifi44	2.68227		4.0071		delta19.irrad.8w.delta19.4w
244237		Tnfrsf26	1.20473		6.17581		WT.WT.irrad.8w		381778		Igkv16-104	2.67757		3.29059		delta19.irrad.8w.delta19.4w
21415		Tcf7l1	1.20079		1.96903		WT.WT.irrad.8w		629925		Ighv1-49	2.67474		1.45521		delta19.irrad.8w.delta19.4w
74183		Perm1	1.19727		1.80682		WT.WT.irrad.8w		230784		Sesn2	2.65881		10.0008		delta19.irrad.8w.delta19.4w
74155		Errfi1	1.19621		1.10561		WT.WT.irrad.8w		21949		Tnfsf8	2.65839		3.17511		delta19.irrad.8w.delta19.4w
118453		Mmp28	1.19427		2.71867		WT.WT.irrad.8w		238427		Ighv6-6	2.65411		4.04444		delta19.irrad.8w.delta19.4w
22029		Traf1	1.19343		2.45792		WT.WT.irrad.8w		665119		Sec14l5	2.65195		1.06449		delta19.irrad.8w.delta19.4w
74012		Rap2b	1.1891		9.83769		WT.WT.irrad.8w		71082		4933416M07Rik	2.64504		1.36486		delta19.irrad.8w.delta19.4w
226519		Lamc1	1.18803		2.18438		WT.WT.irrad.8w		18175		Nrap	2.6401		2.28793		delta19.irrad.8w.delta19.4w
100037278		Fam129c	1.18401		1.09817		WT.WT.irrad.8w		17173		Ascl2	2.63904		3.27683		delta19.irrad.8w.delta19.4w
226691		Ifi207	1.18392		3.35657		WT.WT.irrad.8w		100504177		F730016J06Rik	2.63854		5.21109		delta19.irrad.8w.delta19.4w
21687		Tek	1.18359		1.03544		WT.WT.irrad.8w		16365		Acod1	2.63627		3.98114		delta19.irrad.8w.delta19.4w
20947		Swap70	1.18308		4.75932		WT.WT.irrad.8w		20620		Plk2	2.63576		8.4402		delta19.irrad.8w.delta19.4w
237759		Col23a1	1.18021		1.53341		WT.WT.irrad.8w		78892		Crispld2	2.63147		10.282		delta19.irrad.8w.delta19.4w
19128		Pros1	1.17826		4.09859		WT.WT.irrad.8w		237891		Gas2l2	2.63043		1.7178		delta19.irrad.8w.delta19.4w
387565		Cd300c	1.17646		2.14517		WT.WT.irrad.8w		777654		Ighj2	2.62887		4.39004		delta19.irrad.8w.delta19.4w
229055		Zbtb10	1.17523		3.25322		WT.WT.irrad.8w		114774		Pawr	2.62226		1.42635		delta19.irrad.8w.delta19.4w
73225		Fam118a	1.17394		5.93357		WT.WT.irrad.8w		67369		Qpctl	2.62221		11.3797		delta19.irrad.8w.delta19.4w
13819		Epas1	1.17251		1.58231		WT.WT.irrad.8w		24110		Usp18	2.6221		7.5122		delta19.irrad.8w.delta19.4w
666513		Gm11787	1.16987		1.69307		WT.WT.irrad.8w		74747		Ddit4	2.62012		6.3034		delta19.irrad.8w.delta19.4w
21859		Timp3	1.16218		1.45447		WT.WT.irrad.8w		546546		Serpina3h	2.61881		3.96788		delta19.irrad.8w.delta19.4w
26410		Map3k8	1.15827		3.34612		WT.WT.irrad.8w		327978		Slfn5	2.61066		8.81894		delta19.irrad.8w.delta19.4w
110326		Tas1r1	1.15801		1.39219		WT.WT.irrad.8w		18405		Orm1	2.60206		8.0542		delta19.irrad.8w.delta19.4w
16365		Acod1	1.15741		1.0436		WT.WT.irrad.8w		20210		Saa3	2.60068		1.62583		delta19.irrad.8w.delta19.4w
21950		Tnfsf9	1.1574		1.06718		WT.WT.irrad.8w		780831		Ighv3-8	2.59965		2.65893		delta19.irrad.8w.delta19.4w
224807		Tmem63b	1.15628		5.27145		WT.WT.irrad.8w		56016		Hebp2	2.59608		1.66668		delta19.irrad.8w.delta19.4w
67442		Retsat	1.15546		7.22079		WT.WT.irrad.8w		545849		Igkv4-78	2.59595		1.54074		delta19.irrad.8w.delta19.4w
21942		Tnfrsf9	1.15389		1.02565		WT.WT.irrad.8w		70377		Derl3	2.59399		4.17061		delta19.irrad.8w.delta19.4w
268445		Ankrd13b	1.15311		3.43102		WT.WT.irrad.8w		71208		4933440M02Rik	2.58056		1.42271		delta19.irrad.8w.delta19.4w
12562		Cdh5	1.15217		1.00812		WT.WT.irrad.8w		239017		Ogdhl	2.57632		1.09736		delta19.irrad.8w.delta19.4w
20525		Slc2a1	1.15125		5.37802		WT.WT.irrad.8w		71884		Chit1	2.57329		7.53012		delta19.irrad.8w.delta19.4w
14367		Fzd5	1.15047		3.27128		WT.WT.irrad.8w		238021		Fscn2	2.5644		1.15143		delta19.irrad.8w.delta19.4w
223978		Cpped1	1.14276		7.24665		WT.WT.irrad.8w		234915		Cep126	2.56412		1.17008		delta19.irrad.8w.delta19.4w
65112		Pmepa1	1.14249		1.49738		WT.WT.irrad.8w		69638		Enho	2.56388		2.25035		delta19.irrad.8w.delta19.4w
246728		Oas2	1.14244		1.80854		WT.WT.irrad.8w		100041194		Ahnak2	2.56126		1.06488		delta19.irrad.8w.delta19.4w
14229		Fkbp5	1.14128		5.61186		WT.WT.irrad.8w		100504113		Gm20069	2.55925		1.07494		delta19.irrad.8w.delta19.4w
66573		Dzip1	1.14034		2.5292		WT.WT.irrad.8w		627214		Insyn2a	2.55913		1.25368		delta19.irrad.8w.delta19.4w
14281		Fos	1.13924		1.85478		WT.WT.irrad.8w		100047133		Gm16894	2.55704		3.12576		delta19.irrad.8w.delta19.4w
71740		Nectin4	1.13389		2.65081		WT.WT.irrad.8w		100862306		NA	2.55321		4.49009		delta19.irrad.8w.delta19.4w
19300		Abcd4	1.13321		5.46427		WT.WT.irrad.8w		94047		Tmem121b	2.54563		1.8174		delta19.irrad.8w.delta19.4w
69234		Zfp688	1.13179		4.32079		WT.WT.irrad.8w		108024		Igkv6-20	2.54209		4.51531		delta19.irrad.8w.delta19.4w
19679		Pitpnm2	1.13177		3.31922		WT.WT.irrad.8w		76527		Il34	2.54071		1.31596		delta19.irrad.8w.delta19.4w
68146		Arl13b	1.13073		4.56408		WT.WT.irrad.8w		78748		Rassf10	2.53966		1.70067		delta19.irrad.8w.delta19.4w
20250		Scd2	1.12724		3.58653		WT.WT.irrad.8w		224912		Crb3	2.53048		1.12548		delta19.irrad.8w.delta19.4w
20449		St8sia1	1.12723		2.07821		WT.WT.irrad.8w		16449		Jag1	2.52994		5.84794		delta19.irrad.8w.delta19.4w
14314		Fstl1	1.12386		1.27367		WT.WT.irrad.8w		241452		Dhrs9	2.52042		5.25265		delta19.irrad.8w.delta19.4w
106298		Rrn3	1.12273		9.10804		WT.WT.irrad.8w		22271		Upp1	2.5184		2.76476		delta19.irrad.8w.delta19.4w
69807		Trim32	1.12093		3.64121		WT.WT.irrad.8w		432552		Fam71b	2.51451		3.19501		delta19.irrad.8w.delta19.4w
19698		Relb	1.11676		3.43102		WT.WT.irrad.8w		435328		Ighv1-67	2.50928		1.87458		delta19.irrad.8w.delta19.4w
74718		Snx16	1.11645		2.7972		WT.WT.irrad.8w		103710		Slc35e4	2.50148		5.17778		delta19.irrad.8w.delta19.4w
56696		Gpr132	1.11382		4.88539		WT.WT.irrad.8w		100504566		Gm20290	2.49763		2.16928		delta19.irrad.8w.delta19.4w
226419		Dyrk3	1.11367		5.27792		WT.WT.irrad.8w		109620		Dsp	2.49707		3.47839		delta19.irrad.8w.delta19.4w
73689		Bloc1s2	1.10168		2.55837		WT.WT.irrad.8w		667373		Ifit1bl1	2.4968		5.56222		delta19.irrad.8w.delta19.4w
494504		Apcdd1	1.10053		1.07221		WT.WT.irrad.8w		21632		Trgv1	2.49385		1.23035		delta19.irrad.8w.delta19.4w
68964		Ctc1	1.09706		8.8451		WT.WT.irrad.8w		319377		D130012P04Rik	2.49208		1.32995		delta19.irrad.8w.delta19.4w
11692		Gfer	1.09335		2.69573		WT.WT.irrad.8w		231014		9330182L06Rik	2.49023		2.20273		delta19.irrad.8w.delta19.4w
319604		Fam168a	1.09217		3.88106		WT.WT.irrad.8w		67119		Ccdc159	2.48857		1.67502		delta19.irrad.8w.delta19.4w
18405		Orm1	1.09215		2.76789		WT.WT.irrad.8w		16790		Anpep	2.48266		3.40707		delta19.irrad.8w.delta19.4w
58235		Nectin1	1.09149		1.23587		WT.WT.irrad.8w		626578		Gbp10	2.48132		2.96043		delta19.irrad.8w.delta19.4w
209039		Tns2	1.08576		1.1534		WT.WT.irrad.8w		100503615		NA	2.47848		1.10274		delta19.irrad.8w.delta19.4w
327978		Slfn5	1.08543		3.12954		WT.WT.irrad.8w		70727		Rasgef1a	2.47801		3.8191		delta19.irrad.8w.delta19.4w
12444		Ccnd2	1.08356		4.40497		WT.WT.irrad.8w		213053		Slc39a14	2.47621		7.51767		delta19.irrad.8w.delta19.4w
21816		Tgm1	1.08304		2.02219		WT.WT.irrad.8w		329093		Cpa6	2.47142		1.45103		delta19.irrad.8w.delta19.4w
672511		Rnf213	1.08279		1.4069		WT.WT.irrad.8w		13003		Vcan	2.46954		1.98699		delta19.irrad.8w.delta19.4w
83672		Sytl3	1.08266		1.90352		WT.WT.irrad.8w		71071		4933412O06Rik	2.46676		2.23813		delta19.irrad.8w.delta19.4w
52653		Nudcd2	1.0812		3.89097		WT.WT.irrad.8w		98363		Efhd1	2.45848		1.1529		delta19.irrad.8w.delta19.4w
380855		Rsl1	1.07624		2.13464		WT.WT.irrad.8w		17259		Mef2b	2.45587		1.79488		delta19.irrad.8w.delta19.4w
75472		Cfap126	1.07291		1.61984		WT.WT.irrad.8w		100043676		Gm4583	2.43966		2.71932		delta19.irrad.8w.delta19.4w
20359		Sema6b	1.07012		2.1126		WT.WT.irrad.8w		15894		Icam1	2.43571		12.4106		delta19.irrad.8w.delta19.4w
11783		Apaf1	1.06988		5.25617		WT.WT.irrad.8w		13637		Efna2	2.43516		1.10687		delta19.irrad.8w.delta19.4w
12145		Cxcr5	1.06739		1.46977		WT.WT.irrad.8w		94284		Ugt1a6a	2.43257		1.78958		delta19.irrad.8w.delta19.4w
631323		Gm12250	1.06373		2.11771		WT.WT.irrad.8w		100040135		Gm2619	2.42735		1.56136		delta19.irrad.8w.delta19.4w
80752		Fam20c	1.062		1.46228		WT.WT.irrad.8w		380780		Serpina11	2.41091		2.36621		delta19.irrad.8w.delta19.4w
22755		Zfp93	1.05959		1.28751		WT.WT.irrad.8w		226691		Ifi207	2.40782		7.90212		delta19.irrad.8w.delta19.4w
226421		Rab7b	1.05561		2.81409		WT.WT.irrad.8w		17329		Cxcl9	2.40301		3.97663		delta19.irrad.8w.delta19.4w
192187		Stab1	1.05342		1.50532		WT.WT.irrad.8w		17119		Mxd1	2.39863		10.7732		delta19.irrad.8w.delta19.4w
228543		Rhov	1.05288		1.24416		WT.WT.irrad.8w		385291		Igkv4-54	2.39415		1.98868		delta19.irrad.8w.delta19.4w
106393		Srl	1.05144		2.48543		WT.WT.irrad.8w		70350		Basp1	2.39404		9.00775		delta19.irrad.8w.delta19.4w
229595		Adamtsl4	1.05095		2.57171		WT.WT.irrad.8w		78849		B430010I23Rik	2.39385		1.77106		delta19.irrad.8w.delta19.4w
244631		Pskh1	1.05063		6.42873		WT.WT.irrad.8w		268379		Abca13	2.39335		4.84844		delta19.irrad.8w.delta19.4w
57746		Piwil2	1.0466		1.18465		WT.WT.irrad.8w		66968		Plin5	2.39282		2.76627		delta19.irrad.8w.delta19.4w
72504		Taf4b	1.04623		2.60079		WT.WT.irrad.8w		545192		Baiap3	2.39049		2.00172		delta19.irrad.8w.delta19.4w
215798		Adgrg6	1.04549		2.13136		WT.WT.irrad.8w		21941		Tnfrsf8	2.3874		1.40416		delta19.irrad.8w.delta19.4w
16880		Lifr	1.04506		2.42569		WT.WT.irrad.8w		628268		Igkv2-109	2.38485		2.83308		delta19.irrad.8w.delta19.4w
16453		Jak3	1.04458		4.73667		WT.WT.irrad.8w		271639		Adcy10	2.37446		1.55408		delta19.irrad.8w.delta19.4w
52679		E2f7	1.0399		3.16414		WT.WT.irrad.8w		668272		Gm9079	2.37129		2.19986		delta19.irrad.8w.delta19.4w
100038347		Fam174b	1.03565		2.36926		WT.WT.irrad.8w		278679		Apol7b	2.36932		1.09877		delta19.irrad.8w.delta19.4w
70435		Inf2	1.02638		6.44687		WT.WT.irrad.8w		319742		Mpzl3	2.36882		2.84167		delta19.irrad.8w.delta19.4w
192287		Slc25a36	1.02572		2.07494		WT.WT.irrad.8w		193740		Hspa1a	2.36763		1.97029		delta19.irrad.8w.delta19.4w
239099		Homez	1.02178		6.62662		WT.WT.irrad.8w		668469		Ighv1-5	2.36524		3.02823		delta19.irrad.8w.delta19.4w
110639		Prps2	1.02154		6.31175		WT.WT.irrad.8w		12450		Ccng1	2.36368		11.895		delta19.irrad.8w.delta19.4w
58185		Rsad2	1.02033		3.56998		WT.WT.irrad.8w		112419		Ifit1bl2	2.36122		6.12113		delta19.irrad.8w.delta19.4w
68774		Ms4a6d	1.01871		1.38983		WT.WT.irrad.8w		12671		Chrm3	2.35241		3.42923		delta19.irrad.8w.delta19.4w
13861		Epx	1.01374		1.10079		WT.WT.irrad.8w		118453		Mmp28	2.34865		6.39677		delta19.irrad.8w.delta19.4w
50769		Atp8a2	1.01246		1.30202		WT.WT.irrad.8w		240427		Setbp1	2.34768		5.49911		delta19.irrad.8w.delta19.4w
100503912		NA	1.0065		1.42099		WT.WT.irrad.8w		23801		Aloxe3	2.34661		1.17807		delta19.irrad.8w.delta19.4w
67226		Tmem19	1.00452		9.1429		WT.WT.irrad.8w		17864		Mybl1	2.34661		3.5099		delta19.irrad.8w.delta19.4w
16145		Igtp	1.00057		2.5496		WT.WT.irrad.8w		85031		Pla1a	2.34272		1.29944		delta19.irrad.8w.delta19.4w
140795		P2ry14	1.00022		2.5112		WT.WT.irrad.8w		675363		Gm9640	2.34039		1.98209		delta19.irrad.8w.delta19.4w
66860		Tanc1	0.999658		3.20369		WT.WT.irrad.8w		68271		Zfp85os	2.3373		1.3088		delta19.irrad.8w.delta19.4w
12737		Cldn1	0.999165		3.19667		WT.WT.irrad.8w		71740		Nectin4	2.33606		6.77182		delta19.irrad.8w.delta19.4w
208146		Yeats2	0.998086		3.85361		WT.WT.irrad.8w		17075		Epcam	2.32698		3.60055		delta19.irrad.8w.delta19.4w
12475		Cd14	0.998014		2.57433		WT.WT.irrad.8w		16178		Il1r2	2.32411		7.0992		delta19.irrad.8w.delta19.4w
12520		Cd81	0.995318		5.76215		WT.WT.irrad.8w		320415		Gchfr	2.32094		1.16976		delta19.irrad.8w.delta19.4w
54650		Sfmbt1	0.995241		4.8101		WT.WT.irrad.8w		68939		Rasl11b	2.31973		7.59363		delta19.irrad.8w.delta19.4w
71492		Bbs7	0.990074		1.71894		WT.WT.irrad.8w		20312		Cx3cl1	2.31418		1.7779		delta19.irrad.8w.delta19.4w
234839		Piezo1	0.989294		1.28307		WT.WT.irrad.8w		620078		C130026I21Rik	2.31373		2.16928		delta19.irrad.8w.delta19.4w
15902		Id2	0.988607		2.22929		WT.WT.irrad.8w		219132		Phf11d	2.31257		5.02087		delta19.irrad.8w.delta19.4w
18045		Nfyb	0.986999		8.32238		WT.WT.irrad.8w		12824		Col2a1	2.3103		1.14677		delta19.irrad.8w.delta19.4w
241230		St8sia6	0.984865		1.13185		WT.WT.irrad.8w		15186		Hdc	2.30525		10.0652		delta19.irrad.8w.delta19.4w
14102		Fas	0.98135		3.22679		WT.WT.irrad.8w		20715		Serpina3g	2.30392		7.99556		delta19.irrad.8w.delta19.4w
101540		Prkd2	0.980263		8.65709		WT.WT.irrad.8w		16162		Il12rb2	2.3019		2.8762		delta19.irrad.8w.delta19.4w
666907		Ms4a4a	0.978128		1.15517		WT.WT.irrad.8w		207215		Fbxo40	2.3017		1.26764		delta19.irrad.8w.delta19.4w
83396		Glis2	0.974872		1.0935		WT.WT.irrad.8w		227394		Slco4c1	2.30151		4.22593		delta19.irrad.8w.delta19.4w
66948		Acad8	0.97305		4.61478		WT.WT.irrad.8w		68625		Cfap57	2.30017		4.52115		delta19.irrad.8w.delta19.4w
246727		Oas3	0.971808		1.9041		WT.WT.irrad.8w		100124660		Trbv4	2.29748		1.02858		delta19.irrad.8w.delta19.4w
19252		Dusp1	0.970806		1.55575		WT.WT.irrad.8w		269152		Kif26b	2.29225		1.08335		delta19.irrad.8w.delta19.4w
12768		Ccr1	0.970377		2.59535		WT.WT.irrad.8w		74481		Batf2	2.29201		1.93022		delta19.irrad.8w.delta19.4w
114863		Plpbp	0.970232		9.57969		WT.WT.irrad.8w		77633		4930594C11Rik	2.28365		1.75871		delta19.irrad.8w.delta19.4w
12305		Ddr1	0.965773		1.62669		WT.WT.irrad.8w		15109		Hal	2.26772		5.81757		delta19.irrad.8w.delta19.4w
14676		Gna15	0.965312		6.88224		WT.WT.irrad.8w		76294		Asb5	2.26714		1.06534		delta19.irrad.8w.delta19.4w
243771		Parp12	0.963091		2.76915		WT.WT.irrad.8w		18606		Enpp2	2.26622		3.00689		delta19.irrad.8w.delta19.4w
56484		Foxo3	0.959878		1.47322		WT.WT.irrad.8w		229898		Gbp5	2.26589		6.46079		delta19.irrad.8w.delta19.4w
229003		Helz2	0.959023		2.03142		WT.WT.irrad.8w		11602		Angpt4	2.265		1.07439		delta19.irrad.8w.delta19.4w
100206		Adprhl2	0.95758		5.26944		WT.WT.irrad.8w		18573		Pde1a	2.26497		1.34001		delta19.irrad.8w.delta19.4w
76108		Rap2a	0.957102		4.62763		WT.WT.irrad.8w		208777		Sned1	2.26365		3.4375		delta19.irrad.8w.delta19.4w
233863		Gtf3c1	0.954622		5.66938		WT.WT.irrad.8w		104158		Ces1d	2.26079		2.64895		delta19.irrad.8w.delta19.4w
223693		Tmem184b	0.953885		4.62265		WT.WT.irrad.8w		237886		Slfn9	2.25638		2.8365		delta19.irrad.8w.delta19.4w
18712		Pim1	0.953152		5.09159		WT.WT.irrad.8w		20649		Sntb1	2.2553		3.0046		delta19.irrad.8w.delta19.4w
101351		Eogt	0.948787		2.26069		WT.WT.irrad.8w		14706		Gng4	2.242		1.19288		delta19.irrad.8w.delta19.4w
70873		Cnbd2	0.947654		1.17066		WT.WT.irrad.8w		216616		Efemp1	2.23692		1.17542		delta19.irrad.8w.delta19.4w
18128		Notch1	0.947561		2.16571		WT.WT.irrad.8w		100702		Gbp6	2.23646		3.61827		delta19.irrad.8w.delta19.4w
69151		Lzic	0.942479		6.31614		WT.WT.irrad.8w		12737		Cldn1	2.23359		8.34353		delta19.irrad.8w.delta19.4w
67011		Mettl6	0.93967		7.87919		WT.WT.irrad.8w		108956		Apol7c	2.2314		1.10264		delta19.irrad.8w.delta19.4w
18571		Pdcd6ip	0.938089		8.19894		WT.WT.irrad.8w		640506		Ighv8-5	2.23087		2.17466		delta19.irrad.8w.delta19.4w
224823		Rrp36	0.937053		4.93163		WT.WT.irrad.8w		14823		Grm8	2.22942		1.18383		delta19.irrad.8w.delta19.4w
231532		Arhgap24	0.926515		2.88468		WT.WT.irrad.8w		12166		Bmpr1a	2.22677		4.75087		delta19.irrad.8w.delta19.4w
14027		Evpl	0.924842		1.23724		WT.WT.irrad.8w		15511		Hspa1b	2.22478		2.89722		delta19.irrad.8w.delta19.4w
18413		Osm	0.923378		1.96456		WT.WT.irrad.8w		50770		Atp11a	2.22062		5.09813		delta19.irrad.8w.delta19.4w
319899		Dock6	0.919608		1.06856		WT.WT.irrad.8w		21350		Tal2	2.22018		1.28106		delta19.irrad.8w.delta19.4w
276950		Slfn8	0.919285		2.55837		WT.WT.irrad.8w		233649		Cnga4	2.21832		2.4084		delta19.irrad.8w.delta19.4w
21354		Tap1	0.919163		4.59881		WT.WT.irrad.8w		244416		Ppp1r3b	2.21669		8.19471		delta19.irrad.8w.delta19.4w
234086		Erich1	0.919041		3.95597		WT.WT.irrad.8w		19252		Dusp1	2.20789		5.4116		delta19.irrad.8w.delta19.4w
12870		Cp	0.918368		1.11841		WT.WT.irrad.8w		384622		Gm5331	2.20719		3.52382		delta19.irrad.8w.delta19.4w
17691		Sik1	0.918007		4.69277		WT.WT.irrad.8w		94088		Trim6	2.20631		3.56815		delta19.irrad.8w.delta19.4w
268515		Bahcc1	0.913868		1.84198		WT.WT.irrad.8w		93726		Rnase2a	2.20438		1.09353		delta19.irrad.8w.delta19.4w
71715		Dhx35	0.912819		4.78026		WT.WT.irrad.8w		100503433		Gm15433	2.20294		1.19288		delta19.irrad.8w.delta19.4w
667370		Ifit3b	0.910806		1.12415		WT.WT.irrad.8w		338372		Map3k9	2.20293		7.70702		delta19.irrad.8w.delta19.4w
54720		Rcan1	0.910382		5.16644		WT.WT.irrad.8w		243897		Ggn	2.20063		2.59434		delta19.irrad.8w.delta19.4w
69926		Dnah17	0.909349		1.33591		WT.WT.irrad.8w		380921		Dgkh	2.19886		4.85752		delta19.irrad.8w.delta19.4w
102632		Acad11	0.903858		5.99618		WT.WT.irrad.8w		246727		Oas3	2.19722		6.21936		delta19.irrad.8w.delta19.4w
71607		Snx20	0.902751		3.34913		WT.WT.irrad.8w		15958		Ifit2	2.19412		8.19471		delta19.irrad.8w.delta19.4w
20166		Rtkn	0.899491		1.11981		WT.WT.irrad.8w		19273		Ptpru	2.19238		6.83389		delta19.irrad.8w.delta19.4w
72807		Zfp429	0.898612		1.97592		WT.WT.irrad.8w		270757		Bpifc	2.18966		1.76419		delta19.irrad.8w.delta19.4w
15959		Ifit3	0.895498		1.05942		WT.WT.irrad.8w		224829		Trerf1	2.18909		5.43399		delta19.irrad.8w.delta19.4w
16847		Lepr	0.895223		1.08215		WT.WT.irrad.8w		114229		Kiss1r	2.18425		6.4484		delta19.irrad.8w.delta19.4w
231946		Fam221a	0.895153		1.60228		WT.WT.irrad.8w		17295		Met	2.18304		7.09354		delta19.irrad.8w.delta19.4w
170835		Inpp5j	0.894232		1.24728		WT.WT.irrad.8w		12977		Csf1	2.18274		9.91728		delta19.irrad.8w.delta19.4w
227800		Rabgap1	0.89274		3.8043		WT.WT.irrad.8w		226041		Pgm5	2.18236		1.04814		delta19.irrad.8w.delta19.4w
15939		Ier5	0.888969		2.66964		WT.WT.irrad.8w		269209		Stk36	2.18063		2.16353		delta19.irrad.8w.delta19.4w
23872		Ets2	0.888181		4.81727		WT.WT.irrad.8w		276950		Slfn8	2.17937		7.8244		delta19.irrad.8w.delta19.4w
18019		Nfatc2	0.887666		1.97531		WT.WT.irrad.8w		12212		Chic1	2.17839		1.40152		delta19.irrad.8w.delta19.4w
633640		Tmem267	0.886056		1.10751		WT.WT.irrad.8w		260297		Prrt1	2.17802		1.36483		delta19.irrad.8w.delta19.4w
225609		Gm9949	0.88565		1.75123		WT.WT.irrad.8w		692161		Igkv19-93	2.17308		2.57498		delta19.irrad.8w.delta19.4w
224440		Setd4	0.883715		1.365		WT.WT.irrad.8w		239853		Adgrg7	2.16901		4.18345		delta19.irrad.8w.delta19.4w
18037		Nfkbie	0.88305		2.79938		WT.WT.irrad.8w		17076		Ly75	2.16622		4.03904		delta19.irrad.8w.delta19.4w
101148		Bmt2	0.880138		4.04278		WT.WT.irrad.8w		23887		Ggt5	2.16458		7.97627		delta19.irrad.8w.delta19.4w
214897		Csnk1g1	0.880129		4.3017		WT.WT.irrad.8w		171171		Ntng2	2.16323		4.91821		delta19.irrad.8w.delta19.4w
94089		Trim7	0.879206		1.92765		WT.WT.irrad.8w		79362		Bhlhe41	2.16138		1.90057		delta19.irrad.8w.delta19.4w
18626		Per1	0.8788		1.53121		WT.WT.irrad.8w		240047		Mmp25	2.15047		5.32204		delta19.irrad.8w.delta19.4w
71665		Fuca1	0.877891		5.12409		WT.WT.irrad.8w		14814		Grin2d	2.14898		1.09466		delta19.irrad.8w.delta19.4w
18671		Abcb1a	0.877576		1.30089		WT.WT.irrad.8w		22029		Traf1	2.14623		5.56337		delta19.irrad.8w.delta19.4w
320615		Dop1a	0.877189		1.06983		WT.WT.irrad.8w		100038467		A630072L19Rik	2.13339		1.03805		delta19.irrad.8w.delta19.4w
208727		Hdac4	0.876868		1.25054		WT.WT.irrad.8w		80885		Hcar2	2.13264		5.5863		delta19.irrad.8w.delta19.4w
243197		Mfsd7a	0.874277		2.34112		WT.WT.irrad.8w		241041		Gm4956	2.13086		1.09471		delta19.irrad.8w.delta19.4w
244416		Ppp1r3b	0.872318		2.52681		WT.WT.irrad.8w		21378		Tbrg3	2.13053		1.22965		delta19.irrad.8w.delta19.4w
75778		Them4	0.871149		1.53231		WT.WT.irrad.8w		11688		Alox8	2.12171		1.1671		delta19.irrad.8w.delta19.4w
12902		Cr2	0.870629		1.13543		WT.WT.irrad.8w		16518		Kcnj2	2.12156		6.98531		delta19.irrad.8w.delta19.4w
17119		Mxd1	0.869608		3.56545		WT.WT.irrad.8w		243197		Mfsd7a	2.12062		7.42836		delta19.irrad.8w.delta19.4w
319269		A130040M12Rik	0.868858		1.53556		WT.WT.irrad.8w		110862		Kcnq3	2.11637		1.03203		delta19.irrad.8w.delta19.4w
54123		Irf7	0.86761		2.7998		WT.WT.irrad.8w		14294		Fpr3	2.11495		2.57947		delta19.irrad.8w.delta19.4w
432763		Prr7	0.866961		1.14365		WT.WT.irrad.8w		54123		Irf7	2.11456		8.45552		delta19.irrad.8w.delta19.4w
319565		Syne2	0.865809		1.24185		WT.WT.irrad.8w		14939		Gzmb	2.1127		3.27283		delta19.irrad.8w.delta19.4w
434341		Nlrc5	0.86351		1.67252		WT.WT.irrad.8w		100862098		NA	2.11189		1.28245		delta19.irrad.8w.delta19.4w
217684		Susd6	0.859333		4.44032		WT.WT.irrad.8w		382551		Cd300ld3	2.11019		2.37637		delta19.irrad.8w.delta19.4w
271842		Rpusd2	0.856761		2.39961		WT.WT.irrad.8w		14190		Fgl2	2.10947		7.77534		delta19.irrad.8w.delta19.4w
22095		Tshr	0.85305		1.12228		WT.WT.irrad.8w		219131		Phf11a	2.10911		3.05197		delta19.irrad.8w.delta19.4w
671535		Parp10	0.852805		6.28554		WT.WT.irrad.8w		225724		Mapk4	2.1083		6.059		delta19.irrad.8w.delta19.4w
73692		Cplane1	0.85239		2.39111		WT.WT.irrad.8w		16869		Lhx1	2.1078		3.23644		delta19.irrad.8w.delta19.4w
66611		Ribc1	0.852229		2.00152		WT.WT.irrad.8w		243961		Shank1	2.10711		1.42506		delta19.irrad.8w.delta19.4w
81913		Bambi-ps1	0.852018		1.32718		WT.WT.irrad.8w		60533		Cd274	2.10389		7.00035		delta19.irrad.8w.delta19.4w
109254		Adtrp	0.851089		1.56177		WT.WT.irrad.8w		67880		Dcxr	2.10372		5.54527		delta19.irrad.8w.delta19.4w
234407		Colgalt1	0.85007		4.87805		WT.WT.irrad.8w		228543		Rhov	2.10326		3.73069		delta19.irrad.8w.delta19.4w
210853		Zfp947	0.849173		1.20006		WT.WT.irrad.8w		16174		Il18rap	2.10088		3.99216		delta19.irrad.8w.delta19.4w
20128		Trim30a	0.848224		3.23879		WT.WT.irrad.8w		71186		4933417D19Rik	2.09844		1.20817		delta19.irrad.8w.delta19.4w
330064		Slc5a6	0.84684		2.24421		WT.WT.irrad.8w		14027		Evpl	2.09723		4.57231		delta19.irrad.8w.delta19.4w
72244		1600014C10Rik	0.842072		3.56513		WT.WT.irrad.8w		71265		4933431G14Rik	2.09659		1.22469		delta19.irrad.8w.delta19.4w
73690		Glipr1	0.841794		6.06999		WT.WT.irrad.8w		380713		Scarf1	2.09655		5.57145		delta19.irrad.8w.delta19.4w
208154		Btla	0.84029		2.29557		WT.WT.irrad.8w		54384		Mtmr7	2.09572		1.24747		delta19.irrad.8w.delta19.4w
66367		2310022A10Rik	0.840045		7.06092		WT.WT.irrad.8w		12511		Cd6	2.09505		6.08836		delta19.irrad.8w.delta19.4w
209683		Ttc28	0.837755		1.97015		WT.WT.irrad.8w		100043125		Cd300ld5	2.09171		1.50666		delta19.irrad.8w.delta19.4w
100503791		Gm16201	0.837068		1.04098		WT.WT.irrad.8w		319446		Dpep2	2.09046		2.42572		delta19.irrad.8w.delta19.4w
100163		Pafah2	0.834918		3.85241		WT.WT.irrad.8w		270210		Zfp651	2.08997		1.3172		delta19.irrad.8w.delta19.4w
67941		Rps27l	0.834587		1.2502		WT.WT.irrad.8w		246779		Il27	2.08778		3.63935		delta19.irrad.8w.delta19.4w
67861		Akr1b10	0.833699		3.30069		WT.WT.irrad.8w		384997		Pglyrp4	2.0852		1.79957		delta19.irrad.8w.delta19.4w
67742		Samsn1	0.832238		5.58391		WT.WT.irrad.8w		319804		Glt1d1	2.08348		3.945		delta19.irrad.8w.delta19.4w
232406		BC035044	0.830786		3.89585		WT.WT.irrad.8w		233552		Gdpd5	2.08293		5.48466		delta19.irrad.8w.delta19.4w
20668		Sox13	0.82958		1.3202		WT.WT.irrad.8w		74281		Spatc1	2.08282		1.78681		delta19.irrad.8w.delta19.4w
72938		Hspb11	0.828412		1.28143		WT.WT.irrad.8w		11658		Alcam	2.08269		9.94377		delta19.irrad.8w.delta19.4w
11622		Ahr	0.826356		1.84209		WT.WT.irrad.8w		217310		Hid1	2.08215		4.49085		delta19.irrad.8w.delta19.4w
54396		Irgm2	0.822795		1.40266		WT.WT.irrad.8w		231207		Cpeb2	2.07765		8.30173		delta19.irrad.8w.delta19.4w
239102		Zfhx2	0.820871		1.25349		WT.WT.irrad.8w		73504		1700071M16Rik	2.07326		2.34141		delta19.irrad.8w.delta19.4w
19361		Rad51	0.815897		5.65621		WT.WT.irrad.8w		100503912		NA	2.06783		4.46678		delta19.irrad.8w.delta19.4w
15251		Hif1a	0.815815		4.22929		WT.WT.irrad.8w		225870		Rin1	2.06193		1.40655		delta19.irrad.8w.delta19.4w
219148		Fam167a	0.815581		1.36532		WT.WT.irrad.8w		11475		Acta2	2.06104		5.9126		delta19.irrad.8w.delta19.4w
238330		Irf2bpl	0.814217		2.22867		WT.WT.irrad.8w		100503791		Gm16201	2.05979		4.3346		delta19.irrad.8w.delta19.4w
26390		Mapkbp1	0.812218		1.96673		WT.WT.irrad.8w		237310		Il22ra2	2.05954		3.11153		delta19.irrad.8w.delta19.4w
114128		Laptm4b	0.80986		1.85878		WT.WT.irrad.8w		17967		Ncam1	2.05883		9.15988		delta19.irrad.8w.delta19.4w
547253		Parp14	0.809799		1.70573		WT.WT.irrad.8w		235380		Dmxl2	2.05368		5.18148		delta19.irrad.8w.delta19.4w
66296		Haus2	0.809246		3.64121		WT.WT.irrad.8w		231655		Oasl1	2.04519		6.97959		delta19.irrad.8w.delta19.4w
11796		Birc3	0.809181		5.34258		WT.WT.irrad.8w		12655		Chil3	2.04324		10.0851		delta19.irrad.8w.delta19.4w
68520		Zfyve21	0.807142		1.88413		WT.WT.irrad.8w		56619		Clec4e	2.0422		6.62572		delta19.irrad.8w.delta19.4w
67896		Ccdc80	0.80463		1.45556		WT.WT.irrad.8w		213783		Plekhg1	2.04113		4.46167		delta19.irrad.8w.delta19.4w
245126		Tarm1	0.804485		1.32319		WT.WT.irrad.8w		12458		Ccr6	2.04105		1.63707		delta19.irrad.8w.delta19.4w
99151		Cercam	0.800755		2.75141		WT.WT.irrad.8w		217198		Plekhh3	2.03956		2.65451		delta19.irrad.8w.delta19.4w
654801		Zfp784	0.797314		2.15837		WT.WT.irrad.8w		20964		Syn1	2.03828		3.59788		delta19.irrad.8w.delta19.4w
18035		Nfkbia	0.796227		1.84137		WT.WT.irrad.8w		15529		Sdc2	2.03781		2.84541		delta19.irrad.8w.delta19.4w
16323		Inhba	0.792087		1.48771		WT.WT.irrad.8w		66607		Ms4a4d	2.03616		1.25094		delta19.irrad.8w.delta19.4w
74513		Neto2	0.791464		1.9448		WT.WT.irrad.8w		229595		Adamtsl4	2.02997		6.15389		delta19.irrad.8w.delta19.4w
16180		Il1rap	0.790992		3.45815		WT.WT.irrad.8w		16428		Itk	2.02976		6.93624		delta19.irrad.8w.delta19.4w
14594		Ggta1	0.790826		4.20898		WT.WT.irrad.8w		29863		Pde7b	2.0222		3.35288		delta19.irrad.8w.delta19.4w
12363		Casp4	0.790011		1.61092		WT.WT.irrad.8w		12794		Cnih2	2.02189		1.93441		delta19.irrad.8w.delta19.4w
237500		Tmtc3	0.788624		1.76105		WT.WT.irrad.8w		11685		Alox12e	2.02092		2.41411		delta19.irrad.8w.delta19.4w
12655		Chil3	0.787848		3.44564		WT.WT.irrad.8w		110454		Ly6a	2.01977		4.12215		delta19.irrad.8w.delta19.4w
209488		Hsh2d	0.787531		3.11414		WT.WT.irrad.8w		26432		Plod2	2.0191		3.59333		delta19.irrad.8w.delta19.4w
20481		Ski	0.78739		2.52607		WT.WT.irrad.8w		320950		9330104G04Rik	2.01889		1.80153		delta19.irrad.8w.delta19.4w
19364		Rad51d	0.787185		7.17574		WT.WT.irrad.8w		52372		D6Ertd527e	2.01877		1.01656		delta19.irrad.8w.delta19.4w
223435		Trio	0.786778		1.35412		WT.WT.irrad.8w		12522		Cd83	2.01764		4.6043		delta19.irrad.8w.delta19.4w
12390		Cav2	0.78578		1.15422		WT.WT.irrad.8w		12501		Cd3e	2.01662		4.37165		delta19.irrad.8w.delta19.4w
432466		Gm5424	0.784433		3.84799		WT.WT.irrad.8w		70873		Cnbd2	2.01351		3.93209		delta19.irrad.8w.delta19.4w
79565		Mettl27	0.783463		1.72254		WT.WT.irrad.8w		15893		Ica1	2.01165		9.39657		delta19.irrad.8w.delta19.4w
67533		Ppfibp1	0.78211		2.12665		WT.WT.irrad.8w		14726		Pdpn	2.01096		1.81329		delta19.irrad.8w.delta19.4w
29819		Stau2	0.780465		1.24824		WT.WT.irrad.8w		16833		Ldhc	2.00834		2.82063		delta19.irrad.8w.delta19.4w
68939		Rasl11b	0.780285		1.73133		WT.WT.irrad.8w		328780		Prss34	2.00761		6.87225		delta19.irrad.8w.delta19.4w
74393		Map10	0.777985		1.40443		WT.WT.irrad.8w		142980		Tlr3	2.00732		3.12541		delta19.irrad.8w.delta19.4w
73182		Pear1	0.777842		1.99631		WT.WT.irrad.8w		243428		Igkv11-125	2.00396		1.89173		delta19.irrad.8w.delta19.4w
15937		Ier3	0.777251		1.59023		WT.WT.irrad.8w		50723		Icosl	1.99828		10.2878		delta19.irrad.8w.delta19.4w
17304		Mfge8	0.77649		2.66185		WT.WT.irrad.8w		270672		Map3k15	1.99618		3.69411		delta19.irrad.8w.delta19.4w
72194		Fbxl20	0.775583		3.20648		WT.WT.irrad.8w		622480		Spocd1	1.99553		1.25094		delta19.irrad.8w.delta19.4w
319758		Rfx7	0.773874		1.83354		WT.WT.irrad.8w		109254		Adtrp	1.99187		5.52591		delta19.irrad.8w.delta19.4w
17063		Muc13	0.773463		3.42725		WT.WT.irrad.8w		12142		Prdm1	1.99076		3.74208		delta19.irrad.8w.delta19.4w
286940		Flnb	0.771909		1.40499		WT.WT.irrad.8w		100503651		Gm15354	1.99066		1.94282		delta19.irrad.8w.delta19.4w
269878		Megf8	0.771638		1.87538		WT.WT.irrad.8w		214459		Fnbp1l	1.9891		6.28003		delta19.irrad.8w.delta19.4w
66606		Lrrc57	0.770259		5.48736		WT.WT.irrad.8w		23960		Oas1g	1.98848		4.1158		delta19.irrad.8w.delta19.4w
217430		Pqlc3	0.770091		6.09507		WT.WT.irrad.8w		629303		Heatr9	1.98698		1.26495		delta19.irrad.8w.delta19.4w
80902		Zfp202	0.768428		1.54844		WT.WT.irrad.8w		100861855		Gm16170	1.98574		1.87646		delta19.irrad.8w.delta19.4w
20321		Frrs1	0.768146		3.50362		WT.WT.irrad.8w		22253		Unc5c	1.98565		1.1681		delta19.irrad.8w.delta19.4w
224829		Trerf1	0.767725		1.07557		WT.WT.irrad.8w		22072		Prss2	1.98255		1.27335		delta19.irrad.8w.delta19.4w
71592		Pogk	0.767123		1.98658		WT.WT.irrad.8w		66102		Cxcl16	1.98058		2.89451		delta19.irrad.8w.delta19.4w
381308		Ifi211	0.766394		1.621		WT.WT.irrad.8w		381269		Mreg	1.9776		4.36371		delta19.irrad.8w.delta19.4w
13805		Eng	0.766334		3.72272		WT.WT.irrad.8w		17301		Foxd2	1.97674		3.43551		delta19.irrad.8w.delta19.4w
16410		Itgav	0.764945		3.23286		WT.WT.irrad.8w		328190		A530046M15Rik	1.97573		1.37506		delta19.irrad.8w.delta19.4w
106639		Vmac	0.764567		2.35253		WT.WT.irrad.8w		69657		2310047D07Rik	1.97523		2.33152		delta19.irrad.8w.delta19.4w
16190		Il4ra	0.761944		3.86758		WT.WT.irrad.8w		12841		Col9a3	1.97183		2.0485		delta19.irrad.8w.delta19.4w
17295		Met	0.76187		1.59568		WT.WT.irrad.8w		665934		Gm7854	1.97008		1.69375		delta19.irrad.8w.delta19.4w
56489		Ikbke	0.761475		3.53308		WT.WT.irrad.8w		74365		Lonrf3	1.9695		8.615		delta19.irrad.8w.delta19.4w
216161		Sbno2	0.75934		3.55279		WT.WT.irrad.8w		212647		Aldh4a1	1.96792		10.6775		delta19.irrad.8w.delta19.4w
246730		Oas1a	0.759243		1.20006		WT.WT.irrad.8w		666747		Trim43b	1.96348		1.40379		delta19.irrad.8w.delta19.4w
17472		Gbp4	0.758468		1.71837		WT.WT.irrad.8w		210808		Lacc1	1.96254		8.95942		delta19.irrad.8w.delta19.4w
11569		Aebp2	0.75472		5.73477		WT.WT.irrad.8w		672511		Rnf213	1.96039		3.86231		delta19.irrad.8w.delta19.4w
12491		Cd36	0.754519		1.77517		WT.WT.irrad.8w		11722		Amy1	1.96034		1.73186		delta19.irrad.8w.delta19.4w
319880		Tmcc3	0.754448		1.39743		WT.WT.irrad.8w		380928		Lmo7	1.95906		1		delta19.irrad.8w.delta19.4w
246746		Cd300lf	0.7527		2.33915		WT.WT.irrad.8w		14613		Gja5	1.95844		1.66948		delta19.irrad.8w.delta19.4w
60533		Cd274	0.752329		1.60552		WT.WT.irrad.8w		780938		Ighv8-8	1.95217		2.23697		delta19.irrad.8w.delta19.4w
67855		Asprv1	0.751409		1.04861		WT.WT.irrad.8w		629845		Ighv6-3	1.95111		2.45767		delta19.irrad.8w.delta19.4w
66412		Arrdc4	0.748286		2.94742		WT.WT.irrad.8w		16007		Ccn1	1.9478		1.2388		delta19.irrad.8w.delta19.4w
11898		Ass1	0.748025		2.85156		WT.WT.irrad.8w		12902		Cr2	1.9473		4.23911		delta19.irrad.8w.delta19.4w
71956		Rnf135	0.746867		2.34535		WT.WT.irrad.8w		12768		Ccr1	1.94443		6.68482		delta19.irrad.8w.delta19.4w
394432		Ugt1a7c	0.74425		1.06999		WT.WT.irrad.8w		54393		Gabbr1	1.93703		6.0519		delta19.irrad.8w.delta19.4w
23887		Ggt5	0.7392		1.90522		WT.WT.irrad.8w		71897		Lypd6b	1.92939		2.03258		delta19.irrad.8w.delta19.4w
13404		Dmc1	0.739086		1.24922		WT.WT.irrad.8w		234311		Ddx60	1.92831		5.37327		delta19.irrad.8w.delta19.4w
103551		Epop	0.736749		1.14838		WT.WT.irrad.8w		17101		Lyst	1.92795		2.59764		delta19.irrad.8w.delta19.4w
231042		Nupl2	0.73452		2.79438		WT.WT.irrad.8w		18413		Osm	1.9234		5.73975		delta19.irrad.8w.delta19.4w
16477		Junb	0.733904		2.17193		WT.WT.irrad.8w		107934		Celsr3	1.92316		5.26523		delta19.irrad.8w.delta19.4w
78751		Zc3h6	0.73272		1.47185		WT.WT.irrad.8w		246728		Oas2	1.92227		4.22654		delta19.irrad.8w.delta19.4w
170833		Hook2	0.727051		1.74581		WT.WT.irrad.8w		230316		Megf9	1.92207		2.66652		delta19.irrad.8w.delta19.4w
56332		Amotl2	0.726759		1.53134		WT.WT.irrad.8w		217262		Abca9	1.91964		3.1204		delta19.irrad.8w.delta19.4w
15951		Ifi204	0.726565		2.08994		WT.WT.irrad.8w		777686		Ighv2-2	1.91954		2.36621		delta19.irrad.8w.delta19.4w
68618		1110012L19Rik	0.725529		1.84168		WT.WT.irrad.8w		75019		Rnase10	1.91866		1.40375		delta19.irrad.8w.delta19.4w
107934		Celsr3	0.724215		1.12876		WT.WT.irrad.8w		56332		Amotl2	1.91736		6.31434		delta19.irrad.8w.delta19.4w
58203		Zbp1	0.723366		1.13219		WT.WT.irrad.8w		21636		Trgv2	1.91647		1.37601		delta19.irrad.8w.delta19.4w
240186		Zfp438	0.723301		1.27787		WT.WT.irrad.8w		319673		9330159M07Rik	1.91644		2.3511		delta19.irrad.8w.delta19.4w
70757		Hacd2	0.721833		3.25695		WT.WT.irrad.8w		257632		Nod2	1.91555		6.20793		delta19.irrad.8w.delta19.4w
57080		Gtf2ird1	0.721767		1.7645		WT.WT.irrad.8w		64009		Syne1	1.91525		4.70333		delta19.irrad.8w.delta19.4w
71306		Mfap3l	0.720911		1.09692		WT.WT.irrad.8w		269389		Tox2	1.91465		1.28884		delta19.irrad.8w.delta19.4w
14070		F8a	0.719068		1.87205		WT.WT.irrad.8w		11501		Adam8	1.91404		8.20627		delta19.irrad.8w.delta19.4w
214763		Cgas	0.718591		3.89585		WT.WT.irrad.8w		241447		Cers6	1.91326		3.13805		delta19.irrad.8w.delta19.4w
232023		Vopp1	0.716933		2.01638		WT.WT.irrad.8w		20660		Sorl1	1.91214		5.00094		delta19.irrad.8w.delta19.4w
81535		Sgpp1	0.714638		5.60185		WT.WT.irrad.8w		217258		Abca8a	1.9059		1.11364		delta19.irrad.8w.delta19.4w
117167		Steap4	0.714061		1.96927		WT.WT.irrad.8w		547253		Parp14	1.90577		6.0986		delta19.irrad.8w.delta19.4w
215951		Afg1l	0.713637		1.70601		WT.WT.irrad.8w		14538		Gcnt2	1.9053		6.75604		delta19.irrad.8w.delta19.4w
75751		Ipo4	0.713124		2.67693		WT.WT.irrad.8w		24050		Septin3	1.90454		1.55667		delta19.irrad.8w.delta19.4w
216150		Cdc34	0.713077		1.97835		WT.WT.irrad.8w		218793		Ube2e2	1.90451		1.96113		delta19.irrad.8w.delta19.4w
233805		Dcun1d3	0.712598		3.77082		WT.WT.irrad.8w		16477		Junb	1.9002		7.73922		delta19.irrad.8w.delta19.4w
226695		Ifi205	0.711425		1.46713		WT.WT.irrad.8w		12608		Cebpb	1.8997		4.25596		delta19.irrad.8w.delta19.4w
53602		Hpcal1	0.711394		2.8883		WT.WT.irrad.8w		56315		Rhcg	1.89945		2.78476		delta19.irrad.8w.delta19.4w
384009		Glipr2	0.710941		3.03828		WT.WT.irrad.8w		432763		Prr7	1.89881		4.10243		delta19.irrad.8w.delta19.4w
100494		Zfand2a	0.710841		3.83581		WT.WT.irrad.8w		70729		Nos1ap	1.89843		2.12804		delta19.irrad.8w.delta19.4w
329540		Nol4l	0.70881		1.21114		WT.WT.irrad.8w		12550		Cdh1	1.89825		3.94086		delta19.irrad.8w.delta19.4w
16706		Ksr1	0.70877		1.4069		WT.WT.irrad.8w		67847		Sncaip	1.89552		2.46535		delta19.irrad.8w.delta19.4w
56619		Clec4e	0.708595		1.39326		WT.WT.irrad.8w		22436		Xdh	1.89517		6.14523		delta19.irrad.8w.delta19.4w
70081		Zfp995	0.708357		1.59023		WT.WT.irrad.8w		28240		Trpm2	1.89483		6.96972		delta19.irrad.8w.delta19.4w
234463		Tmem184c	0.706054		2.43056		WT.WT.irrad.8w		26386		Hsf4	1.89432		1.30882		delta19.irrad.8w.delta19.4w
67839		Gpsm1	0.705889		1.70502		WT.WT.irrad.8w		100417829		Gm18852	1.89129		4.21624		delta19.irrad.8w.delta19.4w
23853		Def6	0.705521		4.89169		WT.WT.irrad.8w		232078		Thnsl2	1.89092		1.10528		delta19.irrad.8w.delta19.4w
73095		Slc25a42	0.703519		1.58718		WT.WT.irrad.8w		69030		1810006J02Rik	1.89018		3.2556		delta19.irrad.8w.delta19.4w
225028		Map4k3	0.702723		1.57413		WT.WT.irrad.8w		71432		5430437J10Rik	1.88971		1.01578		delta19.irrad.8w.delta19.4w
15186		Hdc	0.70204		2.3644		WT.WT.irrad.8w		435626		Rufy4	1.88749		4.18615		delta19.irrad.8w.delta19.4w
70686		Dusp16	0.700624		1.89291		WT.WT.irrad.8w		18671		Abcb1a	1.88403		4.46268		delta19.irrad.8w.delta19.4w
67466		Pdcl	0.70052		5.32102		WT.WT.irrad.8w		100529079		5830418P13Rik	1.8838		2.15922		delta19.irrad.8w.delta19.4w
16865		Eif2d	0.698794		5.42422		WT.WT.irrad.8w		13508		Dscam	1.88374		1.81532		delta19.irrad.8w.delta19.4w
23961		Oas1b	0.696542		1.83419		WT.WT.irrad.8w		378460		Pram1	1.88146		8.36139		delta19.irrad.8w.delta19.4w
13626		Eed	0.695894		3.28522		WT.WT.irrad.8w		217265		Abca5	1.88015		2.1977		delta19.irrad.8w.delta19.4w
17357		Marcksl1	0.694653		1.85823		WT.WT.irrad.8w		72258		Kcnk10	1.87575		1.26003		delta19.irrad.8w.delta19.4w
74197		Gtf2e1	0.691894		2.76789		WT.WT.irrad.8w		108800		Ston2	1.87384		4.86283		delta19.irrad.8w.delta19.4w
229898		Gbp5	0.691693		1.04289		WT.WT.irrad.8w		224014		Fgd4	1.87185		5.37848		delta19.irrad.8w.delta19.4w
225283		Rprd1a	0.689997		2.03142		WT.WT.irrad.8w		68813		Dock5	1.86972		5.97963		delta19.irrad.8w.delta19.4w
72180		Zfp661	0.688543		1.03005		WT.WT.irrad.8w		70040		2610037D02Rik	1.86802		4.91411		delta19.irrad.8w.delta19.4w
408067		Zfp874b	0.68812		1.33178		WT.WT.irrad.8w		235320		Zbtb16	1.86624		4.14123		delta19.irrad.8w.delta19.4w
140570		Plxnb2	0.687466		1.5774		WT.WT.irrad.8w		72709		C1qtnf6	1.865		4.83681		delta19.irrad.8w.delta19.4w
18439		P2rx7	0.686383		1.37763		WT.WT.irrad.8w		17537		Meis3	1.86493		2.35958		delta19.irrad.8w.delta19.4w
11501		Adam8	0.68625		2.12297		WT.WT.irrad.8w		100043123		Cd300ld4	1.86314		1.57501		delta19.irrad.8w.delta19.4w
24088		Tlr2	0.685442		1.51999		WT.WT.irrad.8w		12487		Cd28	1.8614		4.65411		delta19.irrad.8w.delta19.4w
242960		Fbxl5	0.685247		3.12057		WT.WT.irrad.8w		73712		Dmkn	1.8592		3.81727		delta19.irrad.8w.delta19.4w
71398		5430427O19Rik	0.684691		2.24784		WT.WT.irrad.8w		18584		Pde8a	1.85873		5.10204		delta19.irrad.8w.delta19.4w
226089		Ric1	0.684628		1.53436		WT.WT.irrad.8w		224224		Impg2	1.85864		1.08054		delta19.irrad.8w.delta19.4w
76901		Jade2	0.68403		2.36203		WT.WT.irrad.8w		13009		Csrp3	1.85839		4.06758		delta19.irrad.8w.delta19.4w
16518		Kcnj2	0.683769		1.35297		WT.WT.irrad.8w		76220		6530402F18Rik	1.85825		6.54198		delta19.irrad.8w.delta19.4w
218311		Zfp455	0.678508		1.27367		WT.WT.irrad.8w		16561		Kif1b	1.85462		6.89133		delta19.irrad.8w.delta19.4w
235623		Scap	0.678153		4.70355		WT.WT.irrad.8w		58992		F12	1.85452		1.43532		delta19.irrad.8w.delta19.4w
11990		Atrn	0.676625		1.49738		WT.WT.irrad.8w		229003		Helz2	1.85357		5.45617		delta19.irrad.8w.delta19.4w
231712		Trafd1	0.676469		3.5753		WT.WT.irrad.8w		17394		Mmp8	1.85284		8.64645		delta19.irrad.8w.delta19.4w
381650		Thap6	0.6753		4.17286		WT.WT.irrad.8w		382045		Adgrg5	1.84985		1.67462		delta19.irrad.8w.delta19.4w
14538		Gcnt2	0.674606		1.47881		WT.WT.irrad.8w		100038398		NA	1.84956		1.74068		delta19.irrad.8w.delta19.4w
67509		Saysd1	0.672872		1.05463		WT.WT.irrad.8w		70536		Qpct	1.8483		3.13722		delta19.irrad.8w.delta19.4w
107684		Coro2a	0.670863		4.16826		WT.WT.irrad.8w		11535		Adm	1.84829		1.5705		delta19.irrad.8w.delta19.4w
67454		Ikbip	0.670526		2.28379		WT.WT.irrad.8w		503550		Klri1	1.84631		1.02627		delta19.irrad.8w.delta19.4w
75788		Smurf1	0.668321		1.13309		WT.WT.irrad.8w		22268		Upk1b	1.84623		1.48019		delta19.irrad.8w.delta19.4w
12700		Cish	0.666692		1.17367		WT.WT.irrad.8w		22239		Ugt8a	1.84619		2.15747		delta19.irrad.8w.delta19.4w
231655		Oasl1	0.666295		1.33213		WT.WT.irrad.8w		218630		Ccno	1.84576		6.38083		delta19.irrad.8w.delta19.4w
12983		Csf2rb	0.666203		1.74327		WT.WT.irrad.8w		14163		Fgd1	1.8456		1.0451		delta19.irrad.8w.delta19.4w
19411		Rarg	0.665763		2.58011		WT.WT.irrad.8w		14936		Gys1	1.84527		9.19066		delta19.irrad.8w.delta19.4w
19645		Rb1	0.665711		3.26385		WT.WT.irrad.8w		20304		Ccl5	1.84427		2.77735		delta19.irrad.8w.delta19.4w
53893		Nudt5	0.665265		2.8933		WT.WT.irrad.8w		16193		Il6	1.84418		1.44331		delta19.irrad.8w.delta19.4w
50883		Chek2	0.665075		3.21528		WT.WT.irrad.8w		14107		Fat1	1.84394		1.43692		delta19.irrad.8w.delta19.4w
71755		Dhdh	0.664902		1.28888		WT.WT.irrad.8w		58226		Cacna1h	1.84331		3.03175		delta19.irrad.8w.delta19.4w
338372		Map3k9	0.664483		1.42499		WT.WT.irrad.8w		414111		C130083M11Rik	1.83979		3.78385		delta19.irrad.8w.delta19.4w
30935		Tor3a	0.664119		3.25322		WT.WT.irrad.8w		116914		Slc19a2	1.83911		9.78081		delta19.irrad.8w.delta19.4w
70225		Ppil3	0.663049		2.18438		WT.WT.irrad.8w		12266		C3	1.83572		5.41497		delta19.irrad.8w.delta19.4w
18441		P2ry1	0.66201		2.70888		WT.WT.irrad.8w		224661		Slc26a8	1.83286		2.98042		delta19.irrad.8w.delta19.4w
214855		Arid5a	0.661833		3.70479		WT.WT.irrad.8w		14462		Gata3	1.83182		3.40595		delta19.irrad.8w.delta19.4w
12984		Csf2rb2	0.661538		1.20819		WT.WT.irrad.8w		69069		Tmem273	1.83167		4.5142		delta19.irrad.8w.delta19.4w
17394		Mmp8	0.661078		2.31456		WT.WT.irrad.8w		100303645		D7Ertd143e	1.83132		1.86262		delta19.irrad.8w.delta19.4w
327900		Ubtd2	0.660555		1.71335		WT.WT.irrad.8w		100503827		Tnfsf13os	1.83088		1.98311		delta19.irrad.8w.delta19.4w
18442		P2ry2	0.660114		1.65861		WT.WT.irrad.8w		100503932		NA	1.83029		1.89621		delta19.irrad.8w.delta19.4w
70021		Nt5dc2	0.660011		2.8572		WT.WT.irrad.8w		16142		Iglv1	1.82986		3.02309		delta19.irrad.8w.delta19.4w
78514		Arhgap10	0.658765		2.90315		WT.WT.irrad.8w		56318		Acpp	1.82983		5.75582		delta19.irrad.8w.delta19.4w
224093		Fam43a	0.65859		1.47121		WT.WT.irrad.8w		58208		Bcl11b	1.82934		3.47777		delta19.irrad.8w.delta19.4w
15439		Hp	0.655635		1.05831		WT.WT.irrad.8w		777688		Ighv5-4	1.8263		1.72758		delta19.irrad.8w.delta19.4w
66824		Pycard	0.655534		1.35263		WT.WT.irrad.8w		330938		Dixdc1	1.82454		1.81183		delta19.irrad.8w.delta19.4w
101476		Plekha1	0.655202		3.02967		WT.WT.irrad.8w		216799		Nlrp3	1.82359		5.96062		delta19.irrad.8w.delta19.4w
209387		Trim30d	0.654781		1.77233		WT.WT.irrad.8w		215690		Nav1	1.82288		6.33775		delta19.irrad.8w.delta19.4w
20556		Slfn2	0.654473		1.86102		WT.WT.irrad.8w		11828		Aqp3	1.82153		1.38924		delta19.irrad.8w.delta19.4w
104156		Etv5	0.649073		1.15422		WT.WT.irrad.8w		226101		Myof	1.81943		3.8189		delta19.irrad.8w.delta19.4w
232539		Klhl42	0.648829		2.12922		WT.WT.irrad.8w		333329		Cngb1	1.81886		2.13537		delta19.irrad.8w.delta19.4w
11532		Adh5	0.648675		2.5112		WT.WT.irrad.8w		381287		A530032D15Rik	1.8177		3.00863		delta19.irrad.8w.delta19.4w
64294		Itm2c	0.647818		2.55073		WT.WT.irrad.8w		16642		Klrc2	1.81673		3.14827		delta19.irrad.8w.delta19.4w
29858		Pmm1	0.647756		1.39844		WT.WT.irrad.8w		100042480		Nhsl2	1.81399		4.8547		delta19.irrad.8w.delta19.4w
381045		Ccdc58	0.64742		1.24819		WT.WT.irrad.8w		381809		Clec4b2	1.81351		4.68591		delta19.irrad.8w.delta19.4w
14391		Gabpb1	0.647306		5.24556		WT.WT.irrad.8w		378425		Nlrp12	1.80723		6.14479		delta19.irrad.8w.delta19.4w
67884		Cfap410	0.646276		1.84116		WT.WT.irrad.8w		20284		Scrg1	1.80529		4.87934		delta19.irrad.8w.delta19.4w
621156		Apoo-ps	0.645811		1.27318		WT.WT.irrad.8w		329217		Panct2	1.80313		5.75125		delta19.irrad.8w.delta19.4w
50498		Ebi3	0.64344		2.57757		WT.WT.irrad.8w		83965		Enpp5	1.8014		6.94686		delta19.irrad.8w.delta19.4w
80288		Bcl9l	0.64331		1.09311		WT.WT.irrad.8w		50909		C1ra	1.79962		4.82776		delta19.irrad.8w.delta19.4w
98496		Pid1	0.642425		1.83419		WT.WT.irrad.8w		11302		Aatk	1.79918		8.51012		delta19.irrad.8w.delta19.4w
12322		Camk2a	0.641077		1.3057		WT.WT.irrad.8w		100038659		Mirt2	1.79868		4.63181		delta19.irrad.8w.delta19.4w
217344		Rhbdf2	0.641066		3.65662		WT.WT.irrad.8w		20276		Scnn1a	1.79868		7.5659		delta19.irrad.8w.delta19.4w
22722		Zfp64	0.640317		2.47949		WT.WT.irrad.8w		17110		Lyz1	1.79668		2.65311		delta19.irrad.8w.delta19.4w
70110		Ifi35	0.639859		1.85588		WT.WT.irrad.8w		57138		Slc12a5	1.79636		3.41128		delta19.irrad.8w.delta19.4w
66661		Srp72	0.639316		4.54895		WT.WT.irrad.8w		232714		Mgam	1.79628		4.72371		delta19.irrad.8w.delta19.4w
14081		Acsl1	0.637866		2.57418		WT.WT.irrad.8w		16409		Itgam	1.7958		8.11314		delta19.irrad.8w.delta19.4w
218214		Kdm1b	0.637144		1.08088		WT.WT.irrad.8w		15234		Hgf	1.79576		3.41614		delta19.irrad.8w.delta19.4w
17688		Msh6	0.63586		5.34258		WT.WT.irrad.8w		100503620		Gm15337	1.79529		1.17071		delta19.irrad.8w.delta19.4w
14705		Bscl2	0.63537		1.91854		WT.WT.irrad.8w		215001		Wfikkn1	1.79222		1.56757		delta19.irrad.8w.delta19.4w
14389		Gab2	0.633488		1.61395		WT.WT.irrad.8w		100862065		NA	1.79099		1.57207		delta19.irrad.8w.delta19.4w
15926		Idh1	0.633467		3.05086		WT.WT.irrad.8w		17769		Mthfr	1.78936		6.33396		delta19.irrad.8w.delta19.4w
68948		Fam216a	0.633293		2.07925		WT.WT.irrad.8w		243771		Parp12	1.78817		6.43365		delta19.irrad.8w.delta19.4w
16439		Itpr2	0.629794		1.46214		WT.WT.irrad.8w		17356		Afdn	1.78688		4.4363		delta19.irrad.8w.delta19.4w
622665		Ccdc17	0.629778		1.0942		WT.WT.irrad.8w		625018		C4a	1.78637		1.82631		delta19.irrad.8w.delta19.4w
319801		Tigar	0.628974		2.57047		WT.WT.irrad.8w		15937		Ier3	1.78633		5.61421		delta19.irrad.8w.delta19.4w
73338		Itpripl1	0.627788		4.71364		WT.WT.irrad.8w		22295		Cdh23	1.78474		4.69769		delta19.irrad.8w.delta19.4w
22695		Zfp36	0.627539		2.58277		WT.WT.irrad.8w		278279		Tmtc2	1.7836		1.30869		delta19.irrad.8w.delta19.4w
67042		Ift27	0.62437		2.15871		WT.WT.irrad.8w		100382		AW011738	1.78135		2.82293		delta19.irrad.8w.delta19.4w
140579		Elmo2	0.624185		3.20793		WT.WT.irrad.8w		16612		Klk1	1.78081		1.11849		delta19.irrad.8w.delta19.4w
237887		Slfn10-ps	0.62235		1.11211		WT.WT.irrad.8w		13498		Atn1	1.77888		7.32307		delta19.irrad.8w.delta19.4w
26889		Cln8	0.621966		3.84665		WT.WT.irrad.8w		66991		Khdc3	1.77831		2.82486		delta19.irrad.8w.delta19.4w
27008		Micall1	0.619327		1.39763		WT.WT.irrad.8w		26897		Acot1	1.77053		6.07578		delta19.irrad.8w.delta19.4w
77371		Sec24a	0.616915		1.56297		WT.WT.irrad.8w		279572		Tlr13	1.77039		6.86828		delta19.irrad.8w.delta19.4w
11810		Apobec1	0.616414		2.68374		WT.WT.irrad.8w		23962		Oasl2	1.77037		4.19251		delta19.irrad.8w.delta19.4w
15958		Ifit2	0.615586		1.37535		WT.WT.irrad.8w		13388		Dll1	1.77031		1.45465		delta19.irrad.8w.delta19.4w
20238		Atxn1	0.614767		1.72982		WT.WT.irrad.8w		14237		Foxd4	1.7698		3.42061		delta19.irrad.8w.delta19.4w
68106		Nt5c3b	0.614646		2.37106		WT.WT.irrad.8w		70568		Cpne3	1.76469		5.57635		delta19.irrad.8w.delta19.4w
232227		Iqsec1	0.614644		1.50438		WT.WT.irrad.8w		22625		Map3k19	1.76407		1.33066		delta19.irrad.8w.delta19.4w
18106		Cd244a	0.612544		1.17016		WT.WT.irrad.8w		22169		Cmpk2	1.764		9.50594		delta19.irrad.8w.delta19.4w
67458		Ergic1	0.611853		2.34362		WT.WT.irrad.8w		22348		Slc32a1	1.76179		2.09734		delta19.irrad.8w.delta19.4w
68705		Gtf2f2	0.611542		3.00937		WT.WT.irrad.8w		72925		2021-03-01	1.7578		6.27188		delta19.irrad.8w.delta19.4w
22241		Ulk1	0.611426		1.94067		WT.WT.irrad.8w		332397		Nanos1	1.75621		8.41027		delta19.irrad.8w.delta19.4w
19087		Prkar2a	0.610905		1.14621		WT.WT.irrad.8w		71223		Gpr15	1.75621		2.71287		delta19.irrad.8w.delta19.4w
20846		Stat1	0.610663		1.47626		WT.WT.irrad.8w		12273		C5ar1	1.75612		7.93291		delta19.irrad.8w.delta19.4w
233893		Zfp764	0.609384		1.64675		WT.WT.irrad.8w		12267		C3ar1	1.75287		2.55043		delta19.irrad.8w.delta19.4w
18030		Nfil3	0.60896		1.54618		WT.WT.irrad.8w		18764		Pkd2	1.75271		4.31168		delta19.irrad.8w.delta19.4w
11486		Ada	0.608018		1.53668		WT.WT.irrad.8w		21899		Tlr6	1.75239		6.85122		delta19.irrad.8w.delta19.4w
12224		Klf5	0.607979		2.0528		WT.WT.irrad.8w		13803		Enc1	1.75058		6.01351		delta19.irrad.8w.delta19.4w
12448		Ccne2	0.606329		1.49872		WT.WT.irrad.8w		17395		Mmp9	1.75019		7.99869		delta19.irrad.8w.delta19.4w
27375		Tjp3	0.604945		2.59535		WT.WT.irrad.8w		320292		Rasgef1b	1.74987		4.4196		delta19.irrad.8w.delta19.4w
13498		Atn1	0.604292		1.5803		WT.WT.irrad.8w		230073		Ddx58	1.74918		7.0461		delta19.irrad.8w.delta19.4w
67087		Ctnnbip1	0.602249		1.52284		WT.WT.irrad.8w		623121		Ifi213	1.74727		2.44496		delta19.irrad.8w.delta19.4w
108671		Dnajc9	0.602182		2.53256		WT.WT.irrad.8w		51902		Rnf24	1.74575		4.01629		delta19.irrad.8w.delta19.4w
11906		Zfhx3	0.601938		1.2938		WT.WT.irrad.8w		16181		Il1rn	1.74461		7.8327		delta19.irrad.8w.delta19.4w
53314		Batf	0.60123		1.16216		WT.WT.irrad.8w		70598		Filip1	1.74382		2.32828		delta19.irrad.8w.delta19.4w
15024		H2-T10	0.600702		1.32891		WT.WT.irrad.8w		20355		Sema4f	1.74284		5.90424		delta19.irrad.8w.delta19.4w
234733		Ddx19b	0.600065		2.26069		WT.WT.irrad.8w		320148		B430306N03Rik	1.74275		9.45141		delta19.irrad.8w.delta19.4w
360216		Zranb1	0.597794		4.03767		WT.WT.irrad.8w		60599		Trp53inp1	1.7406		8.59845		delta19.irrad.8w.delta19.4w
16924		Lnx1	0.595148		1.16328		WT.WT.irrad.8w		68891		Cd177	1.73938		8.22665		delta19.irrad.8w.delta19.4w
319772		C130050O18Rik	0.594876		1.72308		WT.WT.irrad.8w		320558		Sycp2	1.73874		2.86005		delta19.irrad.8w.delta19.4w
20708		Serpinb6b	0.594698		1.21038		WT.WT.irrad.8w		30935		Tor3a	1.73795		9.85943		delta19.irrad.8w.delta19.4w
215418		Csrnp1	0.594266		1.95475		WT.WT.irrad.8w		330662		Dock1	1.73783		5.24319		delta19.irrad.8w.delta19.4w
56323		Dnajb5	0.594191		1.49738		WT.WT.irrad.8w		319565		Syne2	1.73655		4.00162		delta19.irrad.8w.delta19.4w
68267		Slc25a22	0.592733		2.5552		WT.WT.irrad.8w		630146		Cd101	1.73553		3.61423		delta19.irrad.8w.delta19.4w
106878		Smim3	0.591674		1.99976		WT.WT.irrad.8w		67800		Dgat2	1.73506		8.29224		delta19.irrad.8w.delta19.4w
67724		Pop1	0.590101		1.45672		WT.WT.irrad.8w		20449		St8sia1	1.73496		3.98423		delta19.irrad.8w.delta19.4w
76438		Rftn1	0.589418		1.91259		WT.WT.irrad.8w		11639		Ak4	1.73485		3.98011		delta19.irrad.8w.delta19.4w
20683		Sp1	0.589062		1.66736		WT.WT.irrad.8w		71914		Antxr2	1.73467		8.84622		delta19.irrad.8w.delta19.4w
58217		Trem1	0.588983		1.6033		WT.WT.irrad.8w		246746		Cd300lf	1.7315		7.18507		delta19.irrad.8w.delta19.4w
67492		Zfand4	0.588536		1.61114		WT.WT.irrad.8w		14067		F5	1.73103		3.60071		delta19.irrad.8w.delta19.4w
224143		Poglut1	0.587213		3.27165		WT.WT.irrad.8w		11444		Chrnb2	1.72967		3.31463		delta19.irrad.8w.delta19.4w
12443		Ccnd1	0.587212		1.79414		WT.WT.irrad.8w		11515		Adcy9	1.72665		1.64745		delta19.irrad.8w.delta19.4w
16561		Kif1b	0.586456		1.24922		WT.WT.irrad.8w		18131		Notch3	1.7263		2.24638		delta19.irrad.8w.delta19.4w
620016		Gm12669	0.585176		2.49507		WT.WT.irrad.8w		17002		Ltf	1.72608		8.1805		delta19.irrad.8w.delta19.4w
20317		Serpinf1	0.584876		1.2621		WT.WT.irrad.8w		74442		Sgms2	1.72455		6.63948		delta19.irrad.8w.delta19.4w
68303		Fam114a1	0.58453		1.32378		WT.WT.irrad.8w		229588		Gm128	1.7236		1.41323		delta19.irrad.8w.delta19.4w
69743		Casz1	0.58452		2.70846		WT.WT.irrad.8w		21936		Tnfrsf18	1.723		4.90391		delta19.irrad.8w.delta19.4w
11847		Arg2	0.582665		1.06124		WT.WT.irrad.8w		12525		Cd8a	1.72273		3.43338		delta19.irrad.8w.delta19.4w
93683		Glce	0.582047		1.46977		WT.WT.irrad.8w		14788		Gpr162	1.72062		2.76548		delta19.irrad.8w.delta19.4w
246177		Myo1g	0.578774	3.20793			WT.WT.irrad.8w		18019		Nfatc2	1.72022		5.21651		delta19.irrad.8w.delta19.4w
18186		Nrp1	0.578288	3.02791			WT.WT.irrad.8w		11906		Zfhx3	1.71998		6.24817		delta19.irrad.8w.delta19.4w
53619		Blcap	0.577514	1.67997			WT.WT.irrad.8w		218820		Zfp503	1.71445		1.09194		delta19.irrad.8w.delta19.4w
114714		Rad51c	0.576929	1.68109			WT.WT.irrad.8w		72244		1600014C10Rik	1.71348		8.24443		delta19.irrad.8w.delta19.4w
16580		Kifc5b	0.576587	3.30275			WT.WT.irrad.8w		26410		Map3k8	1.71316		5.62101		delta19.irrad.8w.delta19.4w
70999		Naa40	0.576526	2.72546			WT.WT.irrad.8w		13663		Ei24	1.71123		10.8313		delta19.irrad.8w.delta19.4w
17125		Smad1	0.57638	1.99245			WT.WT.irrad.8w		12795		Plk3	1.71047		6.24547		delta19.irrad.8w.delta19.4w
67138		Herc6	0.57629	2.0495			WT.WT.irrad.8w		22401		Zmat3	1.70995		4.56762		delta19.irrad.8w.delta19.4w
56044		Rala	0.573189	1.37653			WT.WT.irrad.8w		71797		Chst13	1.7093		5.06828		delta19.irrad.8w.delta19.4w
69601		Dab2ip	0.573079	2.39387			WT.WT.irrad.8w		14727		Lilr4b	1.70905		5.28295		delta19.irrad.8w.delta19.4w
55991		Panx1	0.572936	1.40244			WT.WT.irrad.8w		230837		Asap3	1.70705		1.00776		delta19.irrad.8w.delta19.4w
16391		Irf9	0.571183	2.8883			WT.WT.irrad.8w		14103		Fasl	1.7068		2.19923		delta19.irrad.8w.delta19.4w
66222		Serpinb1a	0.5705	1.89022			WT.WT.irrad.8w		11847		Arg2	1.70528		5.65385		delta19.irrad.8w.delta19.4w
378460		Pram1	0.57033	1.63047			WT.WT.irrad.8w		70730		6330409D20Rik	1.70513		1.25395		delta19.irrad.8w.delta19.4w
381668		Fbrsl1	0.56912	1.81374			WT.WT.irrad.8w		71972		Dnmbp	1.7044		3.10241		delta19.irrad.8w.delta19.4w
14058		F10	0.568213	1.03662			WT.WT.irrad.8w		100042311		NA	1.70255		2.55242		delta19.irrad.8w.delta19.4w
319822		Smyd4	0.567941	1.59724			WT.WT.irrad.8w		12489		Cd33	1.7005		4.45207		delta19.irrad.8w.delta19.4w
67269		Agtpbp1	0.56691	4.18098			WT.WT.irrad.8w		18514		Pbx1	1.70004		6.80956		delta19.irrad.8w.delta19.4w
71409		Fmnl2	0.564728	1.18688			WT.WT.irrad.8w		69635		Dapk1	1.69806		6.03845		delta19.irrad.8w.delta19.4w
231130		Tnip2	0.56405	1.68357			WT.WT.irrad.8w		68190		Dubr	1.6979		4.10642		delta19.irrad.8w.delta19.4w
18822		Plod1	0.564041	2.51201			WT.WT.irrad.8w		546644		Ly6g	1.69427		6.85087		delta19.irrad.8w.delta19.4w
269997		Zfp747	0.563919	1.59446			WT.WT.irrad.8w		381605		Tbc1d2	1.69378		6.71567		delta19.irrad.8w.delta19.4w
74182		Gpcpd1	0.563872	2.93225			WT.WT.irrad.8w		12765		Cxcr2	1.69282		5.75385		delta19.irrad.8w.delta19.4w
223648		Ccdc166	0.562485	1.02565			WT.WT.irrad.8w		14263		Fmo5	1.69254		7.66143		delta19.irrad.8w.delta19.4w
207839		Galnt6	0.562409	1.93726			WT.WT.irrad.8w		235330		Ttc12	1.69224		1.64803		delta19.irrad.8w.delta19.4w
74122		Tmem43	0.561869	3.39814			WT.WT.irrad.8w		16180		Il1rap	1.69143		8.41367		delta19.irrad.8w.delta19.4w
236604		Pisd-ps1	0.561663	2.08986			WT.WT.irrad.8w		14773		Grk5	1.68662		7.44147		delta19.irrad.8w.delta19.4w
52502		Carhsp1	0.561539	4.19769			WT.WT.irrad.8w		18208		Ntn1	1.68528		1.06507		delta19.irrad.8w.delta19.4w
100504715		Tmppe	0.561394	2.44154			WT.WT.irrad.8w		53416		Stk39	1.68402		4.58934		delta19.irrad.8w.delta19.4w
234577		Cpne2	0.561376	1.91259			WT.WT.irrad.8w		20558		Slfn4	1.68271		4.44717		delta19.irrad.8w.delta19.4w
74194		Rnd3	0.560777	1.53758			WT.WT.irrad.8w		246730		Oas1a	1.68227		4.44739		delta19.irrad.8w.delta19.4w
22057		Tob1	0.559502	2.35659			WT.WT.irrad.8w		242700		Ifnlr1	1.68042		5.83132		delta19.irrad.8w.delta19.4w
74150		Slc35f5	0.55863	1.37532			WT.WT.irrad.8w		21818		Tgm3	1.67985		3.74212		delta19.irrad.8w.delta19.4w
13726		Emd	0.556656	3.86352			WT.WT.irrad.8w		21789		Tfpi2	1.67966		1.64189		delta19.irrad.8w.delta19.4w
76205		Stard3nl	0.555782	1.23467			WT.WT.irrad.8w		50778		Rgs1	1.6792		3.16581		delta19.irrad.8w.delta19.4w
99382		Abtb2	0.555315	1.69793			WT.WT.irrad.8w		231668		Vsig10	1.67858		6.03303		delta19.irrad.8w.delta19.4w
66985		Rassf7	0.555074	1.03544			WT.WT.irrad.8w		244667		Disc1	1.67763		1.41091		delta19.irrad.8w.delta19.4w
70266		Kyat1	0.554953	1.12044			WT.WT.irrad.8w		330450		Far2	1.6776		3.30577		delta19.irrad.8w.delta19.4w
69710		Arap1	0.554804	3.45118			WT.WT.irrad.8w		13404		Dmc1	1.67717		4.57231		delta19.irrad.8w.delta19.4w
74998		Rab11fip2	0.553685	1.37887			WT.WT.irrad.8w		319622		Itpripl2	1.67224		6.08374		delta19.irrad.8w.delta19.4w
57279		Slc25a20	0.553268	1.53232			WT.WT.irrad.8w		74052		Ttc21a	1.67211		2.23828		delta19.irrad.8w.delta19.4w
630499		H2-K2	0.553257	1.36753			WT.WT.irrad.8w		232408		Klrb1f	1.67071		7.53012		delta19.irrad.8w.delta19.4w
12476		Cd151	0.553064	1.8933			WT.WT.irrad.8w		68774		Ms4a6d	1.67038		3.28122		delta19.irrad.8w.delta19.4w
229541		Dennd4b	0.552852	3.01283			WT.WT.irrad.8w		13070		Cyp11a1	1.66933		5.79648		delta19.irrad.8w.delta19.4w
30926		Glrx3	0.552722	2.62476			WT.WT.irrad.8w		328035		Fads6	1.66785		2.2195		delta19.irrad.8w.delta19.4w
209200		Dtx3l	0.551958	1.49887			WT.WT.irrad.8w		63913		Fam129a	1.66725		4.2258		delta19.irrad.8w.delta19.4w
26411		Map4k1	0.550685	2.32998			WT.WT.irrad.8w		244183		Trim30b	1.6653		7.13672		delta19.irrad.8w.delta19.4w
70484		Slc35d2	0.550325	1.0913			WT.WT.irrad.8w		53791		Tlr5	1.66508		1.89557		delta19.irrad.8w.delta19.4w
52915		Zmiz2	0.549905	1.30686			WT.WT.irrad.8w		14816		Grm1	1.66265		1.75064		delta19.irrad.8w.delta19.4w
12515		Cd69	0.549468	1.04125			WT.WT.irrad.8w		402757		9830166K06Rik	1.66241		4.61674		delta19.irrad.8w.delta19.4w
80750		N4bp1	0.549413	2.17394			WT.WT.irrad.8w		270152		Jaml	1.6614		6.11516		delta19.irrad.8w.delta19.4w
235497		Leo1	0.548784	3.8341			WT.WT.irrad.8w		71409		Fmnl2	1.65964		6.18632		delta19.irrad.8w.delta19.4w
381062		Ermard	0.548623	2.42569			WT.WT.irrad.8w		234577		Cpne2	1.65891		8.20318		delta19.irrad.8w.delta19.4w
52123		Agpat5	0.547056	1.71901			WT.WT.irrad.8w		216395		Rxylt1	1.65884		7.99499		delta19.irrad.8w.delta19.4w
277854		Depdc5	0.543603	1.44688			WT.WT.irrad.8w		11603		Agrn	1.65487		5.19888		delta19.irrad.8w.delta19.4w
55932		Gbp3	0.541853	1.46214			WT.WT.irrad.8w		78753		Lipm	1.65481		1.47962		delta19.irrad.8w.delta19.4w
67867		Lrrc28	0.54032	2.15296			WT.WT.irrad.8w		100503190		Gm19585	1.65441		3.41384		delta19.irrad.8w.delta19.4w
21847		Klf10	0.540295	2.29965			WT.WT.irrad.8w		74559		Elovl7	1.65394		5.8128		delta19.irrad.8w.delta19.4w
22169		Cmpk2	0.53982	2.10648			WT.WT.irrad.8w		20661		Sort1	1.65347		6.40891		delta19.irrad.8w.delta19.4w
233575		Pgap2	0.538972	1.01844			WT.WT.irrad.8w		635504		Gm7160	1.65337		1.10317		delta19.irrad.8w.delta19.4w
381511		Pdp1	0.537085	1.30606			WT.WT.irrad.8w		75690		Vsig10l	1.65143		5.02013		delta19.irrad.8w.delta19.4w
19712		Rest	0.536776	1.12415			WT.WT.irrad.8w		14945		Gzmk	1.65084		1.45085		delta19.irrad.8w.delta19.4w
11492		Adam19	0.534711	1.10374			WT.WT.irrad.8w		12305		Ddr1	1.65066		3.88236		delta19.irrad.8w.delta19.4w
14457		Gas7	0.532702	1.56946			WT.WT.irrad.8w		12986		Csf3r	1.65022		6.16707		delta19.irrad.8w.delta19.4w
230279		Tmem268	0.532349	2.52677			WT.WT.irrad.8w		665574		Gm7694	1.64946		5.98235		delta19.irrad.8w.delta19.4w
71914		Antxr2	0.531859	1.87365			WT.WT.irrad.8w		15951		Ifi204	1.64822		6.65356		delta19.irrad.8w.delta19.4w
320790		Chd7	0.53114	1.13058			WT.WT.irrad.8w		58217		Trem1	1.64762		7.02242		delta19.irrad.8w.delta19.4w
17967		Ncam1	0.529812	1.49738			WT.WT.irrad.8w		21950		Tnfsf9	1.64677		2.06736		delta19.irrad.8w.delta19.4w
74477		4933427D14Rik	0.529769	1.59724			WT.WT.irrad.8w		277010		Marveld1	1.64625		8.0295		delta19.irrad.8w.delta19.4w
57257		Vav3	0.529144	1.2563			WT.WT.irrad.8w		99382		Abtb2	1.64587		7.63576		delta19.irrad.8w.delta19.4w
77832		Tchp	0.528343	1.80041			WT.WT.irrad.8w		18805		Pld1	1.64492		4.71647		delta19.irrad.8w.delta19.4w
98396		Slc41a1	0.52804	1.02901			WT.WT.irrad.8w		320078		Olfml2b	1.64441		7.07568		delta19.irrad.8w.delta19.4w
77113		Klhl2	0.527942	1.56708			WT.WT.irrad.8w		57746		Piwil2	1.64399		2.55259		delta19.irrad.8w.delta19.4w
12192		Zfp36l1	0.527708	1.25373			WT.WT.irrad.8w		16323		Inhba	1.64379		4.7254		delta19.irrad.8w.delta19.4w
97884		B3galnt2	0.527355	1.50438			WT.WT.irrad.8w		16176		Il1b	1.64317		2.51629		delta19.irrad.8w.delta19.4w
30838		Fbxw4	0.52699	1.40841			WT.WT.irrad.8w		223693		Tmem184b	1.64213		8.29947		delta19.irrad.8w.delta19.4w
98488		Gtf3c3	0.526802	1.09817			WT.WT.irrad.8w		268451		Rab11fip4	1.64199		2.71201		delta19.irrad.8w.delta19.4w
239667		Dip2b	0.526742	1.8113			WT.WT.irrad.8w		24099		Tnfsf13b	1.63903		7.94752		delta19.irrad.8w.delta19.4w
21938		Tnfrsf1b	0.526582	2.19494			WT.WT.irrad.8w		74603		Cd200r3	1.63867		4.86316		delta19.irrad.8w.delta19.4w
66442		Spc25	0.526219	2.16612			WT.WT.irrad.8w		74666		4930432K21Rik	1.63828		1.72087		delta19.irrad.8w.delta19.4w
56417		Adar	0.525745	2.13315			WT.WT.irrad.8w		11820		App	1.63779		7.23526		delta19.irrad.8w.delta19.4w
211770		Trib1	0.524765	1.85493			WT.WT.irrad.8w		12361		Cask	1.63467		6.69406		delta19.irrad.8w.delta19.4w
19155		Npepps	0.524734	2.34112			WT.WT.irrad.8w		69454		Clic3	1.63425		2.2861		delta19.irrad.8w.delta19.4w
109263		Rlf	0.523621	1.27083			WT.WT.irrad.8w		57765		Tbx21	1.63389		3.73003		delta19.irrad.8w.delta19.4w
67784		Plxnd1	0.521697	1.1834			WT.WT.irrad.8w		89867		Sec16b	1.6327		4.78502		delta19.irrad.8w.delta19.4w
106795		Tcf19	0.521578	2.36043			WT.WT.irrad.8w		215789		Phactr2	1.63244		6.52577		delta19.irrad.8w.delta19.4w
70508		Bbx	0.521468	1.96671			WT.WT.irrad.8w		72043		Sulf2	1.63139		6.90635		delta19.irrad.8w.delta19.4w
72691		Calhm2	0.521028	1.77946			WT.WT.irrad.8w		11854		Rhod	1.63094		1		delta19.irrad.8w.delta19.4w
67246		Resf1	0.51874	2.45219			WT.WT.irrad.8w		20238		Atxn1	1.63085		6.90035		delta19.irrad.8w.delta19.4w
14854		Gss	0.517916	1.56014			WT.WT.irrad.8w		234797		6430548M08Rik	1.63053		6.97702		delta19.irrad.8w.delta19.4w
67920		Mak16	0.517295	2.98468			WT.WT.irrad.8w		52673		D13Ertd608e	1.62968		2.37224		delta19.irrad.8w.delta19.4w
269999		Orai3	0.516964	2.9985			WT.WT.irrad.8w		14284		Fosl2	1.62825		7.89955		delta19.irrad.8w.delta19.4w
76719		Kansl1	0.516808	1.421			WT.WT.irrad.8w		209773		Dennd2a	1.62677		4.37795		delta19.irrad.8w.delta19.4w
100502766		Kifc1	0.516515	2.93587			WT.WT.irrad.8w		27015		Polk	1.62652		8.91233		delta19.irrad.8w.delta19.4w
54712		Plxnc1	0.516328	1.22178			WT.WT.irrad.8w		16679		Krt86	1.6264		3.54927		delta19.irrad.8w.delta19.4w
215693		Zmat1	0.515284	1.20053			WT.WT.irrad.8w		246256		Fcgr4	1.62487		6.65059		delta19.irrad.8w.delta19.4w
11502		Adam9	0.51517	2.28495			WT.WT.irrad.8w		244871		Zc3h12c	1.62331		3.45984		delta19.irrad.8w.delta19.4w
227723		Prrc2b	0.514919	1.05034			WT.WT.irrad.8w		667977		Gm8909	1.62328		1.97459		delta19.irrad.8w.delta19.4w
15931		Ids	0.513845	1.13747			WT.WT.irrad.8w		99010		Lpcat4	1.62234		7.40997		delta19.irrad.8w.delta19.4w
16792		Laptm5	0.51337	2.53492			WT.WT.irrad.8w		73368		Col20a1	1.62224		4.20287		delta19.irrad.8w.delta19.4w
239570		Ttc38	0.513347	1.43883			WT.WT.irrad.8w		381308		Ifi211	1.62184		5.21662		delta19.irrad.8w.delta19.4w
101187		Parp11	0.512432	1.36148			WT.WT.irrad.8w		233781		Xylt1	1.62063		2.04394		delta19.irrad.8w.delta19.4w
74493		Tnks2	0.510773	2.43404			WT.WT.irrad.8w		12363		Casp4	1.62036		4.97032		delta19.irrad.8w.delta19.4w
14149		Fdxr	0.510296	1.19632			WT.WT.irrad.8w		11910		Atf3	1.61748		3.60918		delta19.irrad.8w.delta19.4w
103724		Tbc1d10a	0.507904	1.22469			WT.WT.irrad.8w		72431		Ceacam18	1.61674		1.85935		delta19.irrad.8w.delta19.4w
227638		Qsox2	0.507211	1.22741			WT.WT.irrad.8w		387565		Cd300c	1.61631		3.57182		delta19.irrad.8w.delta19.4w
68614		Letmd1	0.505976	2.29138			WT.WT.irrad.8w		18796		Plcb2	1.61545		5.45218		delta19.irrad.8w.delta19.4w
217325		Llgl2	0.504668	1.11181			WT.WT.irrad.8w		12402		Cbl	1.6147		1.79512		delta19.irrad.8w.delta19.4w
22038		Plscr1	0.504561	1.25055			WT.WT.irrad.8w		11636		Ak1	1.61458		2.82495		delta19.irrad.8w.delta19.4w
72065		Rap2c	0.50247	2.43711			WT.WT.irrad.8w		13848		Ephb6	1.61437		2.43468		delta19.irrad.8w.delta19.4w
114874		Ddhd1	0.501845	1.16962			WT.WT.irrad.8w		54610		Tbc1d8	1.61336		8.30173		delta19.irrad.8w.delta19.4w
11820		App	0.500915	1.27016			WT.WT.irrad.8w		320977		A330023F24Rik	1.61332		2.91463		delta19.irrad.8w.delta19.4w
80859		Nfkbiz	0.500584	1.81552			WT.WT.irrad.8w		208727		Hdac4	1.61132		3.53487		delta19.irrad.8w.delta19.4w
74137		Nuak2	0.500173	2.79329			WT.WT.irrad.8w		170744		Tlr8	1.61086		1.75809		delta19.irrad.8w.delta19.4w
19211		Pten	0.499969	2.58511			WT.WT.irrad.8w		76905		Lrg1	1.60906		3.4306		delta19.irrad.8w.delta19.4w
14269		Fnbp1	0.499876	1.18035			WT.WT.irrad.8w		18795		Plcb1	1.60891		4.69547		delta19.irrad.8w.delta19.4w
17948		Naip2	0.498825	1.31618			WT.WT.irrad.8w		107574		Trgc2	1.60863		2.34956		delta19.irrad.8w.delta19.4w
382639		Zbtb42	0.498598	1.27367			WT.WT.irrad.8w		100040525		Tmem181c-ps	1.60817		6.57784		delta19.irrad.8w.delta19.4w
223881		Rnd1	0.498548	1.01695			WT.WT.irrad.8w		245945		Rbm47	1.60675		6.81469		delta19.irrad.8w.delta19.4w
109019		Nabp1	0.497093	2.47949			WT.WT.irrad.8w		20299		Ccl22	1.60615		1.29073		delta19.irrad.8w.delta19.4w
18033		Nfkb1	0.495282	2.20147			WT.WT.irrad.8w		98999		Znfx1	1.60614		6.02348		delta19.irrad.8w.delta19.4w
235047		Zfp809	0.495061	1.58125			WT.WT.irrad.8w		217304		Cd300lb	1.60569		8.97394		delta19.irrad.8w.delta19.4w
67800		Dgat2	0.494478	1.45264			WT.WT.irrad.8w		16562		Kif1c	1.60554		8.98317		delta19.irrad.8w.delta19.4w
52040		Ppp1r10	0.492793	2.61257			WT.WT.irrad.8w		12051		Bcl3	1.60535		5.29762		delta19.irrad.8w.delta19.4w
269589		Sytl1	0.492045	1.6641			WT.WT.irrad.8w		67375		Qprt	1.60308		1.69181		delta19.irrad.8w.delta19.4w
22694		Zfp35	0.491106	4.21122			WT.WT.irrad.8w		26367		Ceacam2	1.60184		6.24986		delta19.irrad.8w.delta19.4w
246196		Zfp277	0.490082	1.72284			WT.WT.irrad.8w		13800		Enah	1.6009		1.83311		delta19.irrad.8w.delta19.4w
226527		Cryzl2	0.489797	1.14854			WT.WT.irrad.8w		666348		Apol7e	1.59791		3.72624		delta19.irrad.8w.delta19.4w
30934		Tor1b	0.489718	4.69477			WT.WT.irrad.8w		227960		Gca	1.59765		7.60678		delta19.irrad.8w.delta19.4w
237911		Brip1	0.48914	1.34115			WT.WT.irrad.8w		330695		Ctxn1	1.59694		2.38828		delta19.irrad.8w.delta19.4w
14252		Flot2	0.487357	1.36325			WT.WT.irrad.8w		640046		Ighv2-9	1.59661		1.34136		delta19.irrad.8w.delta19.4w
53413		Exoc7	0.486699	2.17636			WT.WT.irrad.8w		14289		Fpr2	1.59653		4.71533		delta19.irrad.8w.delta19.4w
11891		Rab27a	0.48645	1.74108			WT.WT.irrad.8w		215257		Il1f9	1.59651		5.53708		delta19.irrad.8w.delta19.4w
74522		Morc2a	0.486376	1.80337			WT.WT.irrad.8w		56808		Cacna2d2	1.59608		1.17235		delta19.irrad.8w.delta19.4w
20684		Sp100	0.486116	1.40521			WT.WT.irrad.8w		235712		Mrgpra2b	1.59547		5.03068		delta19.irrad.8w.delta19.4w
227644		Snapc4	0.484009	1.04365			WT.WT.irrad.8w		22695		Zfp36	1.59512		8.43061		delta19.irrad.8w.delta19.4w
17210		Mcl1	0.482742	2.78578			WT.WT.irrad.8w		21898		Tlr4	1.59448		5.1283		delta19.irrad.8w.delta19.4w
67434		Ankrd33b	0.482106	1.05436			WT.WT.irrad.8w		14469		Gbp2	1.59444		3.41813		delta19.irrad.8w.delta19.4w
83921		Cemip2	0.481841	1.35263			WT.WT.irrad.8w		69774		Ms4a6b	1.59317		7.33588		delta19.irrad.8w.delta19.4w
59090		Midn	0.481308	2.51058			WT.WT.irrad.8w		68591		Mocos	1.59298		7.58998		delta19.irrad.8w.delta19.4w
230073		Ddx58	0.481261	1.00662			WT.WT.irrad.8w		67484		Eepd1	1.5927		6.81043		delta19.irrad.8w.delta19.4w
16890		Lipe	0.481032	1.99088			WT.WT.irrad.8w		26365		Ceacam1	1.59186		5.22302		delta19.irrad.8w.delta19.4w
57781		Cd200r1	0.480909	1.52284			WT.WT.irrad.8w		74191		P2ry13	1.59146		6.861		delta19.irrad.8w.delta19.4w
246256		Fcgr4	0.47967	1.04192			WT.WT.irrad.8w		78625		Acsbg3	1.59023		1.13237		delta19.irrad.8w.delta19.4w
78938		Fbxo34	0.479496	2.96059			WT.WT.irrad.8w		100861649		NA	1.58973		1.47075		delta19.irrad.8w.delta19.4w
52633		Nit2	0.478676	1.06886			WT.WT.irrad.8w		69926		Dnah17	1.58858		3.47088		delta19.irrad.8w.delta19.4w
17874		Myd88	0.476381	1.5774			WT.WT.irrad.8w		218624		Il31ra	1.58709		2.53931		delta19.irrad.8w.delta19.4w
239554		Foxred2	0.47623	1.18884			WT.WT.irrad.8w		108937		Rnf169	1.58656		10.6775		delta19.irrad.8w.delta19.4w
52009		Jpt2	0.474658	2.45187			WT.WT.irrad.8w		17246		Mdm2	1.58628		10.9876		delta19.irrad.8w.delta19.4w
338523		Kdm7a	0.47457	1.17016			WT.WT.irrad.8w		16476		Jun	1.5849		5.71819		delta19.irrad.8w.delta19.4w
16362		Irf1	0.474156	1.40714			WT.WT.irrad.8w		19700		Rem1	1.58426		3.13872		delta19.irrad.8w.delta19.4w
269717		Orai2	0.473358	1.82771			WT.WT.irrad.8w		667214		9930111J21Rik1	1.58413		2.255		delta19.irrad.8w.delta19.4w
11593		Aga	0.472314	1.9857			WT.WT.irrad.8w		20371		Foxp3	1.58287		1.67885		delta19.irrad.8w.delta19.4w
59126		Nek6	0.472183	1.30801			WT.WT.irrad.8w		76108		Rap2a	1.58085		7.94808		delta19.irrad.8w.delta19.4w
66482		Exoc2	0.470404	3.30127			WT.WT.irrad.8w		57264		Retn	1.58025		1.37195		delta19.irrad.8w.delta19.4w
338371		Endov	0.470029	1.15499			WT.WT.irrad.8w		68728		Trp53inp2	1.57933		8.02977		delta19.irrad.8w.delta19.4w
26379		Esrra	0.469802	1.59438			WT.WT.irrad.8w		14733		Gpc1	1.57793		7.56761		delta19.irrad.8w.delta19.4w
76594		Dnajc18	0.469774	1.74734			WT.WT.irrad.8w		329207		Rbm44	1.57764		1.77553		delta19.irrad.8w.delta19.4w
16001		Igf1r	0.469457	1.64932			WT.WT.irrad.8w		20128		Trim30a	1.57762		7.11762		delta19.irrad.8w.delta19.4w
553127		Rtl8b	0.469164	1.01908			WT.WT.irrad.8w		240505		Cdc42bpg	1.57751		8.30575		delta19.irrad.8w.delta19.4w
330836		Slc7a6	0.468835	1.5217			WT.WT.irrad.8w		14853		Gspt2	1.57666		2.88632		delta19.irrad.8w.delta19.4w
26430		Parg	0.468751	2.37512			WT.WT.irrad.8w		71532		Fam217b	1.57623		4.46406		delta19.irrad.8w.delta19.4w
66863		Lztr1	0.467834	3.64375			WT.WT.irrad.8w		11687		Alox15	1.57594		2.47104		delta19.irrad.8w.delta19.4w
230738		Zc3h12a	0.467364	1.67971			WT.WT.irrad.8w		12984		Csf2rb2	1.57558		4.88701		delta19.irrad.8w.delta19.4w
71599		Senp8	0.467178	1.07374			WT.WT.irrad.8w		22779		Ikzf2	1.57542		5.21651		delta19.irrad.8w.delta19.4w
245945		Rbm47	0.465555	1.06714			WT.WT.irrad.8w		65970		Lima1	1.57513		6.50022		delta19.irrad.8w.delta19.4w
27081		Zfp275	0.465162	1.31653			WT.WT.irrad.8w		14728		Lilrb4a	1.57445		4.80559		delta19.irrad.8w.delta19.4w
67512		Agpat2	0.465122	1.20418			WT.WT.irrad.8w		269959		Adamtsl3	1.57431		1.53186		delta19.irrad.8w.delta19.4w
20516		Slc20a2	0.462603	1.01908			WT.WT.irrad.8w		353346		Gpr141	1.57428		6.22817		delta19.irrad.8w.delta19.4w
29875		Iqgap1	0.462524	1.12742			WT.WT.irrad.8w		245126		Tarm1	1.57387		4.01629		delta19.irrad.8w.delta19.4w
76073		Pcgf5	0.461058	2.2643			WT.WT.irrad.8w		83672		Sytl3	1.57245		3.47458		delta19.irrad.8w.delta19.4w
100416706		Zfp729b	0.460735	1.23205			WT.WT.irrad.8w		20112		Rps6ka2	1.57169		6.01375		delta19.irrad.8w.delta19.4w
11856		Arhgap6	0.459791	1.22456			WT.WT.irrad.8w		320790		Chd7	1.57125		6.04414		delta19.irrad.8w.delta19.4w
14773		Grk5	0.454964	1.09882			WT.WT.irrad.8w		54139		Irf6	1.57103		1.12421		delta19.irrad.8w.delta19.4w
72462		Rrp1b	0.45429	1.42826			WT.WT.irrad.8w		97761		Sgsm2	1.56731		6.01312		delta19.irrad.8w.delta19.4w
54610		Tbc1d8	0.453661	1.40841			WT.WT.irrad.8w		381959		Gm1096	1.56652		3.72813		delta19.irrad.8w.delta19.4w
13017		Ctbp2	0.453251	1.56643			WT.WT.irrad.8w		18406		Orm2	1.56644		1.60727		delta19.irrad.8w.delta19.4w
94091		Trim11	0.450818	1.96155			WT.WT.irrad.8w		54712		Plxnc1	1.56598		6.54452		delta19.irrad.8w.delta19.4w
19821		Rnf2	0.450613	3.26611			WT.WT.irrad.8w		210757		Themis	1.56592		1.71546		delta19.irrad.8w.delta19.4w
108673		Ccdc86	0.450424	1.42246			WT.WT.irrad.8w		20527		Slc2a3	1.56568		6.87838		delta19.irrad.8w.delta19.4w
18733		Pirb	0.45025	1.16776			WT.WT.irrad.8w		69717		Gm10499	1.56544		1.2078		delta19.irrad.8w.delta19.4w
28193		Reep3	0.449347	1.33786			WT.WT.irrad.8w		140795		P2ry14	1.56375		4.80553		delta19.irrad.8w.delta19.4w
270151		Nlrx1	0.449177	1.19983			WT.WT.irrad.8w		329739		Fam102b	1.56301		7.42836		delta19.irrad.8w.delta19.4w
21452		Tcn2	0.449117	2.16446			WT.WT.irrad.8w		53608		Map3k6	1.56289		4.28788		delta19.irrad.8w.delta19.4w
57437		Golga7	0.448689	2.04585			WT.WT.irrad.8w		18810		Plec	1.56214		6.70577		delta19.irrad.8w.delta19.4w
27357		Gyg	0.448521	1.08404			WT.WT.irrad.8w		67951		Tubb6	1.56187		4.83728		delta19.irrad.8w.delta19.4w
67723		Cep83os	0.447891	1.26313			WT.WT.irrad.8w		75914		Exoc6b	1.56042		6.58632		delta19.irrad.8w.delta19.4w
19106		Eif2ak2	0.44776	1.07126			WT.WT.irrad.8w		231214		Cc2d2a	1.55982		2.35741		delta19.irrad.8w.delta19.4w
74237		Tubgcp2	0.447466	1.10764			WT.WT.irrad.8w		621875		A530040E14Rik	1.55858		2.68897		delta19.irrad.8w.delta19.4w
269514		Fbxl4	0.446103	1.16387			WT.WT.irrad.8w		330914		Arhgap32	1.55772		3.65351		delta19.irrad.8w.delta19.4w
98952		Fam102a	0.445315	1.7074			WT.WT.irrad.8w		67434		Ankrd33b	1.55763		6.34191		delta19.irrad.8w.delta19.4w
50930		Tnfsf14	0.445034	1.18718			WT.WT.irrad.8w		14174		Fgf3	1.55747		1.69576		delta19.irrad.8w.delta19.4w
21887		Tle3	0.444221	2.93867			WT.WT.irrad.8w		100503374		Gm17435	1.55731		2.1296		delta19.irrad.8w.delta19.4w
77031		Slc9a8	0.444117	1.6253			WT.WT.irrad.8w		330355		Dnah6	1.55699		1.90605		delta19.irrad.8w.delta19.4w
17758		Map4	0.443906	1.52158			WT.WT.irrad.8w		54396		Irgm2	1.55641		4.09167		delta19.irrad.8w.delta19.4w
19229		Ptk2b	0.443684	2.81002			WT.WT.irrad.8w		20302		Ccl3	1.55209		3.36984		delta19.irrad.8w.delta19.4w
212898		Dse	0.443362	1.1157			WT.WT.irrad.8w		12475		Cd14	1.551		4.81692		delta19.irrad.8w.delta19.4w
66892		Eif4e3	0.44243	1.15705			WT.WT.irrad.8w		227659		Slc2a6	1.55056		8.16471		delta19.irrad.8w.delta19.4w
64384		Sirt3	0.442348	1.62532			WT.WT.irrad.8w		226695		Ifi205	1.54902		5.05285		delta19.irrad.8w.delta19.4w
65221		Slc15a3	0.44208	1.35063			WT.WT.irrad.8w		235627		Nbeal2	1.54791		5.39745		delta19.irrad.8w.delta19.4w
69890		Zfp219	0.441159	1.4655			WT.WT.irrad.8w		545622		Ptpn3	1.54684		2.65394		delta19.irrad.8w.delta19.4w
50493		Txnrd1	0.441085	1.48722			WT.WT.irrad.8w		17969		Ncf1	1.54682		8.20627		delta19.irrad.8w.delta19.4w
170625		Snx18	0.440462	1.79974			WT.WT.irrad.8w		209488		Hsh2d	1.54611		7.30354		delta19.irrad.8w.delta19.4w
212111		Inpp5a	0.440077	1.51946			WT.WT.irrad.8w		228071		Sestd1	1.54603		5.02619		delta19.irrad.8w.delta19.4w
110796		Tshz1	0.439474	2.35706			WT.WT.irrad.8w		14229		Fkbp5	1.54598		7.57501		delta19.irrad.8w.delta19.4w
216856		Nlgn2	0.439238	1.20861			WT.WT.irrad.8w		622976		Gm6377	1.54593		1.22221		delta19.irrad.8w.delta19.4w
54354		Rassf5	0.438078	1.90352			WT.WT.irrad.8w		12606		Cebpa	1.54589		7.70702		delta19.irrad.8w.delta19.4w
69104		2021-03-05	0.436886	2.61995			WT.WT.irrad.8w		71481		Alpk1	1.5428		3.58351		delta19.irrad.8w.delta19.4w
74455		Nsun6	0.436654	1.01906			WT.WT.irrad.8w		16975		Lrp8	1.53854		5.87465		delta19.irrad.8w.delta19.4w
13434		Trdmt1	0.435718	1.7861			WT.WT.irrad.8w		17948		Naip2	1.53847		6.93292		delta19.irrad.8w.delta19.4w
218989		Tmem260	0.434173	1.39997			WT.WT.irrad.8w		78771		Mctp1	1.53718		7.79663		delta19.irrad.8w.delta19.4w
106248		Qtrt2	0.43258	1.6166			WT.WT.irrad.8w		100038363		F630028O10Rik	1.53633		6.35989		delta19.irrad.8w.delta19.4w
52892		Sco1	0.432327	1.8933			WT.WT.irrad.8w		12053		Bcl6	1.53607		4.24989		delta19.irrad.8w.delta19.4w
75627		Snapc1	0.431635	1.45672			WT.WT.irrad.8w		381782		Igkv4-50	1.5343		2.54804		delta19.irrad.8w.delta19.4w
26569		Slc27a4	0.430951	1.33244			WT.WT.irrad.8w		19651		Rbl2	1.53423		5.01849		delta19.irrad.8w.delta19.4w
19246		Ptpn1	0.429826	2.19377			WT.WT.irrad.8w		16998		Ltbp3	1.53414		3.67244		delta19.irrad.8w.delta19.4w
235534		Pxylp1	0.428941	1.4046			WT.WT.irrad.8w		16182		Il18r1	1.53393		6.36083		delta19.irrad.8w.delta19.4w
26398		Map2k4	0.428416	1.78834			WT.WT.irrad.8w		217306		Cd300e	1.53282		1.72965		delta19.irrad.8w.delta19.4w
353310		Zfp703	0.427854	1.4458			WT.WT.irrad.8w		223645		Mroh6	1.53241		1.04646		delta19.irrad.8w.delta19.4w
75698		Shld2	0.426072	1.40881			WT.WT.irrad.8w		140483		Hnmt	1.53237		4.96366		delta19.irrad.8w.delta19.4w
240038		Zfp994	0.425454	1.19278			WT.WT.irrad.8w		100504591		Gm15987	1.532		4.25596		delta19.irrad.8w.delta19.4w
14134		Fcnb	0.424946	1.13484			WT.WT.irrad.8w		100504007		Gm15787	1.53143		1.54395		delta19.irrad.8w.delta19.4w
17969		Ncf1	0.424513	1.31357			WT.WT.irrad.8w		66665		Msantd3	1.53033		5.25217		delta19.irrad.8w.delta19.4w
102595		Plekho2	0.421919	1.35386			WT.WT.irrad.8w		93742		Pard3	1.5303		1.00009		delta19.irrad.8w.delta19.4w
20847		Stat2	0.421583	1.10763			WT.WT.irrad.8w		217734		Pomt2	1.53024		5.54539		delta19.irrad.8w.delta19.4w
18451		P4ha1	0.420929	1.66656			WT.WT.irrad.8w		12837		Col8a1	1.52917		1.38749		delta19.irrad.8w.delta19.4w
52906		Ahi1	0.419953	1.71894			WT.WT.irrad.8w		74597		4833418N02Rik	1.5244		2.51194		delta19.irrad.8w.delta19.4w
54380		Smarcal1	0.418908	1.36325			WT.WT.irrad.8w		66725		Lrrk2	1.52435		4.28296		delta19.irrad.8w.delta19.4w
67155		Smarca2	0.418812	1.80854			WT.WT.irrad.8w		19260		Ptpn22	1.52239		9.61971		delta19.irrad.8w.delta19.4w
18777		Lypla1	0.417646	1.87538			WT.WT.irrad.8w		74769		Pik3cb	1.52233		6.99946		delta19.irrad.8w.delta19.4w
234825		Klhdc4	0.417548	2.00534			WT.WT.irrad.8w		209387		Trim30d	1.5222		6.14671		delta19.irrad.8w.delta19.4w
214597		Sidt2	0.41718	1.6101			WT.WT.irrad.8w		21939		Cd40	1.52199		3.11601		delta19.irrad.8w.delta19.4w
64214		Rgs18	0.416484	1.42927			WT.WT.irrad.8w		16414		Itgb2	1.52136		8.19338		delta19.irrad.8w.delta19.4w
81018		Rnf114	0.415976	2.8572			WT.WT.irrad.8w		74777		Selenon	1.52115		8.64645		delta19.irrad.8w.delta19.4w
74114		Crot	0.415704	1.9638			WT.WT.irrad.8w		353282		Sfmbt2	1.51954		3.0249		delta19.irrad.8w.delta19.4w
211548		Nomo1	0.415693	1.43362			WT.WT.irrad.8w		56386		B4galt6	1.51951		6.21508		delta19.irrad.8w.delta19.4w
67102		D16Ertd472e	0.414048	2.19494			WT.WT.irrad.8w		19222		Ptgir	1.5152		7.89413		delta19.irrad.8w.delta19.4w
56878		Rbms1	0.413849	1.33092			WT.WT.irrad.8w		13350		Dgat1	1.51501		6.53939		delta19.irrad.8w.delta19.4w
320595		Phf8	0.413553	1.29887			WT.WT.irrad.8w		13385		Dlg4	1.51496		4.77416		delta19.irrad.8w.delta19.4w
52120		Hgsnat	0.412806	1.16462			WT.WT.irrad.8w		11689		Alox5	1.51452		7.99499		delta19.irrad.8w.delta19.4w
58222		Rab37	0.412708	1.56217			WT.WT.irrad.8w		83771		Tas1r3	1.51388		3.01507		delta19.irrad.8w.delta19.4w
69470		Tmem127	0.411543	1.50632			WT.WT.irrad.8w		81703		Jdp2	1.51334		9.03204		delta19.irrad.8w.delta19.4w
17972		Ncf4	0.410391	1.15208			WT.WT.irrad.8w		73174		Tbkbp1	1.51318		7.84735		delta19.irrad.8w.delta19.4w
11520		Plin2	0.410094	1.64252			WT.WT.irrad.8w		192734		Lrrc75b	1.51227		1.88905		delta19.irrad.8w.delta19.4w
66596		Gtf3a	0.408955	1.24067			WT.WT.irrad.8w		22057		Tob1	1.51042		8.39559		delta19.irrad.8w.delta19.4w
12226		Btg1	0.407539	1.03503			WT.WT.irrad.8w		242126		Slc22a15	1.51042		6.78092		delta19.irrad.8w.delta19.4w
20343		Sell	0.403619	1.42985			WT.WT.irrad.8w		233046		Rasgrp4	1.50797		7.5659		delta19.irrad.8w.delta19.4w
24109		Ubl3	0.403206	1.64829			WT.WT.irrad.8w		17918		Myo5a	1.50736		5.23021		delta19.irrad.8w.delta19.4w
18230		Nxn	0.402102	1.19519			WT.WT.irrad.8w		100038909		Gm14548	1.50695		4.24438		delta19.irrad.8w.delta19.4w
11658		Alcam	0.400755	1.04087			WT.WT.irrad.8w		11853		Rhoc	1.50659		3.88832		delta19.irrad.8w.delta19.4w
109674		Ampd2	0.400563	1.29636			WT.WT.irrad.8w		20351		Sema4a	1.50607		8.56075		delta19.irrad.8w.delta19.4w
380629		Heca	0.400368	1.03126			WT.WT.irrad.8w		14761		Gpr27	1.50592		3.22506		delta19.irrad.8w.delta19.4w
320100		Relt	0.399687	1.36806			WT.WT.irrad.8w		100502653		C130060C02Rik	1.50568		1.96315		delta19.irrad.8w.delta19.4w
67877		Naa20	0.399573	1.13416			WT.WT.irrad.8w		27008		Micall1	1.50513		5.51068		delta19.irrad.8w.delta19.4w
78611		Btbd19	0.399195	1.05463			WT.WT.irrad.8w		212862		Chpt1	1.50477		6.93292		delta19.irrad.8w.delta19.4w
98267		Stk17b	0.398409	1.13219			WT.WT.irrad.8w		12873		Cpa3	1.50412		6.68232		delta19.irrad.8w.delta19.4w
30933		Tor2a	0.397699	2.23134			WT.WT.irrad.8w		66395		Ahnak	1.50173		3.62477		delta19.irrad.8w.delta19.4w
266692		Cpne1	0.396792	1.07864			WT.WT.irrad.8w		100123473		Trdc	1.50135		2.2625		delta19.irrad.8w.delta19.4w
110006		Gusb	0.394438	2.20435			WT.WT.irrad.8w		76992		Fam219aos	1.49999		2.07222		delta19.irrad.8w.delta19.4w
21927		Tnfaip1	0.394418	1.19013			WT.WT.irrad.8w		12297		Cacnb3	1.4999		1.11585		delta19.irrad.8w.delta19.4w
67026		Thap4	0.393518	1.49738			WT.WT.irrad.8w		13058		Cybb	1.49977		6.96972		delta19.irrad.8w.delta19.4w
19084		Prkar1a	0.392978	2.82001			WT.WT.irrad.8w		16164		Il13ra1	1.49681		3.28617		delta19.irrad.8w.delta19.4w
14936		Gys1	0.390193	1.04361			WT.WT.irrad.8w		54004		Diaph2	1.49657		3.97979		delta19.irrad.8w.delta19.4w
69150		Snx4	0.388857	2.46452			WT.WT.irrad.8w		17951		Naip5	1.49638		5.37848		delta19.irrad.8w.delta19.4w
14827		Pdia3	0.388819	1.32369			WT.WT.irrad.8w		14960		H2-Aa	1.4938		3.47295		delta19.irrad.8w.delta19.4w
21985		Tpd52	0.388387	1.04935			WT.WT.irrad.8w		217305		Cd300ld	1.49248		5.78615		delta19.irrad.8w.delta19.4w
21346		Tagln2	0.387505	1.09874			WT.WT.irrad.8w		20555		Slfn1	1.49195		5.44047		delta19.irrad.8w.delta19.4w
69162		Sec31a	0.387264	1.3009			WT.WT.irrad.8w		16068		Il18bp	1.49082		5.98314		delta19.irrad.8w.delta19.4w
67015		Ccdc91	0.386902	1.08032			WT.WT.irrad.8w		631323		Gm12250	1.49018		3.79306		delta19.irrad.8w.delta19.4w
109154		Mlec	0.386731	2.81002			WT.WT.irrad.8w		668727		Mrgpra2a	1.48999		4.09045		delta19.irrad.8w.delta19.4w
230673		Ipo13	0.386653	2.11061			WT.WT.irrad.8w		56489		Ikbke	1.48864		7.88183		delta19.irrad.8w.delta19.4w
69546		Mapk1ip1	0.385895	1.02272			WT.WT.irrad.8w		11482		Acvrl1	1.48676		4.16714		delta19.irrad.8w.delta19.4w
71929		Tmem123	0.385532	1.01423			WT.WT.irrad.8w		14411		Slc6a12	1.48676		4.34976		delta19.irrad.8w.delta19.4w
14339		Aktip	0.385217	1.18399			WT.WT.irrad.8w		74116		Pi16	1.48583		7.70449		delta19.irrad.8w.delta19.4w
59057		Zfp24	0.384967	1.12662			WT.WT.irrad.8w		109711		Actn1	1.48502		7.07568		delta19.irrad.8w.delta19.4w
170938		Zfp617	0.383495	1.97952			WT.WT.irrad.8w		100040000		Gm2545	1.4846		1.24166		delta19.irrad.8w.delta19.4w
28064		Yipf3	0.383368	1.34983			WT.WT.irrad.8w		320129		Grk3	1.48333		5.39336		delta19.irrad.8w.delta19.4w
18624		Pepd	0.381928	1.01908			WT.WT.irrad.8w		14102		Fas	1.48311		5.53708		delta19.irrad.8w.delta19.4w
14815		Nr3c1	0.381167	1.47121			WT.WT.irrad.8w		108012		Ap1s2	1.48288		7.13128		delta19.irrad.8w.delta19.4w
15162		Hck	0.380973	1.15033			WT.WT.irrad.8w		100033459		Ifi208	1.48163		2.17813		delta19.irrad.8w.delta19.4w
53332		Mtmr1	0.380898	1.46611			WT.WT.irrad.8w		232414		Clec9a	1.48103		3.53226		delta19.irrad.8w.delta19.4w
215708		Miga1	0.380555	1.46795			WT.WT.irrad.8w		16728		L1cam	1.48012		6.58221		delta19.irrad.8w.delta19.4w
81703		Jdp2	0.380033	1.37555			WT.WT.irrad.8w		71904		Paqr7	1.48004		7.86525		delta19.irrad.8w.delta19.4w
225912		Cyb561a3	0.378933	1.26421			WT.WT.irrad.8w		11990		Atrn	1.47979		5.12591		delta19.irrad.8w.delta19.4w
19058		Ppp3r1	0.375702	1.96271			WT.WT.irrad.8w		433406		Gm13363	1.47973		3.85594		delta19.irrad.8w.delta19.4w
217331		Unk	0.374438	1.27975			WT.WT.irrad.8w		56177		Olfm1	1.47939		3.42785		delta19.irrad.8w.delta19.4w
104479		Ccdc117	0.373813	1.82461			WT.WT.irrad.8w		74030		Rin2	1.47892		7.06974		delta19.irrad.8w.delta19.4w
268930		Pkmyt1	0.373713	1.71196			WT.WT.irrad.8w		328830		A530064D06Rik	1.47775		6.58424		delta19.irrad.8w.delta19.4w
66510		Rnf181	0.372386	1.14791			WT.WT.irrad.8w		233571		P2ry6	1.47756		4.75927		delta19.irrad.8w.delta19.4w
242785		Klhl21	0.371305	1.02614			WT.WT.irrad.8w		170743		Tlr7	1.47731		5.43296		delta19.irrad.8w.delta19.4w
52397		Zfp644	0.370758	1.09407			WT.WT.irrad.8w		320664		Cass4	1.47702		2.23813		delta19.irrad.8w.delta19.4w
72580		Zup1	0.367516	1.05303			WT.WT.irrad.8w		17988		Ndrg1	1.47682		8.54188		delta19.irrad.8w.delta19.4w
21417		Zeb1	0.367479	1.22594			WT.WT.irrad.8w		100302688		Gm17455	1.47597		1.13709		delta19.irrad.8w.delta19.4w
319468		Ppm1h	0.366641	1.23073			WT.WT.irrad.8w		434223		Gm1966	1.47338		2.11218		delta19.irrad.8w.delta19.4w
214601		Slc10a3	0.366116	1.19632			WT.WT.irrad.8w		545539		Gm15417	1.47219		1.87125		delta19.irrad.8w.delta19.4w
668661		2410002F23Rik	0.362612	1.11638			WT.WT.irrad.8w		15042		H2-T24	1.47215		4.63246		delta19.irrad.8w.delta19.4w
68277		2310057M21Rik	0.362441	1.12075			WT.WT.irrad.8w		30878		Apln	1.47194		2.23018		delta19.irrad.8w.delta19.4w
67457		Frmd8	0.36244	1.45672			WT.WT.irrad.8w		72058		Igsf5	1.47077		1.0175		delta19.irrad.8w.delta19.4w
240084		Cchcr1	0.361756	1.25414			WT.WT.irrad.8w		74748		Slamf8	1.47057		3.22968		delta19.irrad.8w.delta19.4w
224671		Btbd9	0.361748	2.027			WT.WT.irrad.8w		330671		B4galnt4	1.46972		2.78491		delta19.irrad.8w.delta19.4w
15259		Hipk3	0.361583	1.11386			WT.WT.irrad.8w		17873		Gadd45b	1.46972		6.50022		delta19.irrad.8w.delta19.4w
50794		Klf13	0.361142	1.62709			WT.WT.irrad.8w		53321		Cntnap1	1.46966		2.27958		delta19.irrad.8w.delta19.4w
108148		Galnt2	0.358253	2.47692			WT.WT.irrad.8w		545812		Pilrb2	1.4672		6.80111		delta19.irrad.8w.delta19.4w
270086		Ogfod1	0.356961	1.03471			WT.WT.irrad.8w		20525		Slc2a1	1.46662		6.81157		delta19.irrad.8w.delta19.4w
225055		Fbxo11	0.355654	1.25058			WT.WT.irrad.8w		83382		Siglece	1.46649		5.87296		delta19.irrad.8w.delta19.4w
22379		Fmnl3	0.355321	1.13359			WT.WT.irrad.8w		73895		4930431P03Rik	1.46648		3.41411		delta19.irrad.8w.delta19.4w
268749		Rnf31	0.355138	1.22261			WT.WT.irrad.8w		110785		Iglc1	1.46589		2.21762		delta19.irrad.8w.delta19.4w
68585		Rtn4	0.354474	2.47539			WT.WT.irrad.8w		384009		Glipr2	1.4655		7.57909		delta19.irrad.8w.delta19.4w
60364		Donson	0.352861	1.51804			WT.WT.irrad.8w		791413		Gm12592	1.46456		1.80361		delta19.irrad.8w.delta19.4w
74392		Specc1l	0.352315	1.18107			WT.WT.irrad.8w		21844		Tiam1	1.46432		5.11788		delta19.irrad.8w.delta19.4w
22682		Zfand5	0.350546	2.16571			WT.WT.irrad.8w		12043		Bcl2	1.46259		7.38786		delta19.irrad.8w.delta19.4w
56193		Plek	0.349638	1.20006			WT.WT.irrad.8w		16819		Lcn2	1.4624		4.64807		delta19.irrad.8w.delta19.4w
19260		Ptpn22	0.349247	1.30852			WT.WT.irrad.8w		14425		Galnt3	1.46113		6.00498		delta19.irrad.8w.delta19.4w
11416		Slc33a1	0.347832	1.11669			WT.WT.irrad.8w		100504486		Gdap10	1.46091		1.25028		delta19.irrad.8w.delta19.4w
80751		Rnf34	0.346769	1.91022			WT.WT.irrad.8w		107576		Trgc4	1.46083		1.12754		delta19.irrad.8w.delta19.4w
53599		Cd164	0.345454	2.29416			WT.WT.irrad.8w		11982		Atp10a	1.46076		4.4302		delta19.irrad.8w.delta19.4w
668166		Zxdb	0.344557	1.11094			WT.WT.irrad.8w		442827		Rab44	1.46042		8.98316		delta19.irrad.8w.delta19.4w
19075		Prim1	0.344473	1.61395			WT.WT.irrad.8w		19204		Ptafr	1.46014		3.24457		delta19.irrad.8w.delta19.4w
27057		Ncoa4	0.344139	1.18465			WT.WT.irrad.8w		100163		Pafah2	1.45982		7.40197		delta19.irrad.8w.delta19.4w
12330		Canx	0.343765	1.76298			WT.WT.irrad.8w		94212		Pag1	1.45981		4.38541		delta19.irrad.8w.delta19.4w
20491		Sla	0.342742	1.15033			WT.WT.irrad.8w		18733		Pirb	1.45919		6.85087		delta19.irrad.8w.delta19.4w
16541		Napsa	0.341761	1.00236			WT.WT.irrad.8w		70484		Slc35d2	1.45642		5.08973		delta19.irrad.8w.delta19.4w
76273		Ndfip2	0.341462	1.31871			WT.WT.irrad.8w		100121		Tdrd7	1.45574		7.63576		delta19.irrad.8w.delta19.4w
72649		Tmem209	0.339753	1.48023			WT.WT.irrad.8w		15490		Hsd17b7	1.45562		4.53801		delta19.irrad.8w.delta19.4w
74256		Cyld	0.338486	1.51694			WT.WT.irrad.8w		12983		Csf2rb	1.45519		5.68271		delta19.irrad.8w.delta19.4w
328833		Treml2	0.337978	1.0942			WT.WT.irrad.8w		15466		Hrh2	1.45491		3.12091		delta19.irrad.8w.delta19.4w
20425		Shmt1	0.336765	1.13484			WT.WT.irrad.8w		207839		Galnt6	1.45345		7.18199		delta19.irrad.8w.delta19.4w
23939		Mapk7	0.335497	1.12662			WT.WT.irrad.8w		72007		Fndc3b	1.45313		5.63461		delta19.irrad.8w.delta19.4w
83435		Plekha3	0.334188	1.49566			WT.WT.irrad.8w		18054		Ngp	1.45306		6.19006		delta19.irrad.8w.delta19.4w
11465		Actg1	0.334013	1.09311			WT.WT.irrad.8w		231986		Jazf1	1.453		2.89451		delta19.irrad.8w.delta19.4w
56190		Rbm38	0.333664	1.03263			WT.WT.irrad.8w		63955		Cables1	1.45262		5.09813		delta19.irrad.8w.delta19.4w
226351		Tmem185b	0.33316	1.08832			WT.WT.irrad.8w		394432		Ugt1a7c	1.45235		3.40032		delta19.irrad.8w.delta19.4w
236792		Mmgt1	0.331945	1.19718			WT.WT.irrad.8w		791312		Gm9997	1.45228		1.56776		delta19.irrad.8w.delta19.4w
72993		Appl1	0.331935	1.54299			WT.WT.irrad.8w		12549		Arhgap31	1.45109		3.03651		delta19.irrad.8w.delta19.4w
18195		Nsf	0.330768	1.00323			WT.WT.irrad.8w		319625		Galm	1.4503		6.11803		delta19.irrad.8w.delta19.4w
68801		Elovl5	0.330241	1.54559			WT.WT.irrad.8w		215707		Ccdc92	1.45014		1.45937		delta19.irrad.8w.delta19.4w
104799		Vipas39	0.328754	1.37535			WT.WT.irrad.8w		19124		Procr	1.44874		1.54856		delta19.irrad.8w.delta19.4w
12490		Cd34	0.328476	1.88142			WT.WT.irrad.8w		67752		Ppp1r32	1.44849		1.53275		delta19.irrad.8w.delta19.4w
20535		Slc4a2	0.327166	1.52158			WT.WT.irrad.8w		259302		Srgap3	1.44708		3.69411		delta19.irrad.8w.delta19.4w
216344		Rab21	0.326661	1.45691			WT.WT.irrad.8w		18128		Notch1	1.44688		4.25316		delta19.irrad.8w.delta19.4w
20852		Stat6	0.323131	1.05545			WT.WT.irrad.8w		80861		Dhx58	1.4467		7.59363		delta19.irrad.8w.delta19.4w
66929		Asf1b	0.323028	1.64357			WT.WT.irrad.8w		228966		Ppp1r3d	1.4465		4.57377		delta19.irrad.8w.delta19.4w
17127		Smad3	0.32239	1.2351			WT.WT.irrad.8w		320365		Fry	1.44597		4.24438		delta19.irrad.8w.delta19.4w
70160		Vps36	0.321098	1.63162			WT.WT.irrad.8w		13134		Dach1	1.44515		6.09747		delta19.irrad.8w.delta19.4w
16886		Limk2	0.318326	1.8055			WT.WT.irrad.8w		15939		Ier5	1.44469		5.38168		delta19.irrad.8w.delta19.4w
15182		Hdac2	0.318112	1.36806			WT.WT.irrad.8w		20893		Bhlhe40	1.44429		7.13606		delta19.irrad.8w.delta19.4w
217718		Nek9	0.317544	1.32001			WT.WT.irrad.8w		54483		Mefv	1.44378		4.71823		delta19.irrad.8w.delta19.4w
233405		Vps33b	0.317303	1.08245			WT.WT.irrad.8w		225115		Svil	1.44303		4.53234		delta19.irrad.8w.delta19.4w
26395		Map2k1	0.316254	1.84411			WT.WT.irrad.8w		20720		Serpine2	1.44269		6.33106		delta19.irrad.8w.delta19.4w
66092		Ghitm	0.314362	1.53983			WT.WT.irrad.8w		18830		Pltp	1.44237		3.45361		delta19.irrad.8w.delta19.4w
108954		Ppp1r15b	0.31391	1.29636			WT.WT.irrad.8w		18602		Padi4	1.43988		7.40589		delta19.irrad.8w.delta19.4w
72199		Mms19	0.313044	1.97305			WT.WT.irrad.8w		319468		Ppm1h	1.43956		8.45428		delta19.irrad.8w.delta19.4w
18641		Pfkl	0.310711	1.09159			WT.WT.irrad.8w		209086		Samd9l	1.43924		5.19053		delta19.irrad.8w.delta19.4w
231855		Ap5z1	0.310441	1.16387			WT.WT.irrad.8w		18951		2021-09-05	1.43913		6.98626		delta19.irrad.8w.delta19.4w
18753		Prkcd	0.309831	1.24132			WT.WT.irrad.8w		17063		Muc13	1.4389		7.30985		delta19.irrad.8w.delta19.4w
71927		Itfg1	0.308107	1.58098			WT.WT.irrad.8w		73047		Camk2n2	1.43727		1.36166		delta19.irrad.8w.delta19.4w
215615		Rnpep	0.307976	1.04032			WT.WT.irrad.8w		269180		Inpp4a	1.43694		6.53939		delta19.irrad.8w.delta19.4w
19697		Rela	0.307491	1.61597			WT.WT.irrad.8w		21942		Tnfrsf9	1.4361		1.74958		delta19.irrad.8w.delta19.4w
26433		Plod3	0.307051	1.02092			WT.WT.irrad.8w		18619		Penk	1.43512		1.68763		delta19.irrad.8w.delta19.4w
112405		Egln1	0.306025	1.59446			WT.WT.irrad.8w		320495		Ipcef1	1.43435		4.5045		delta19.irrad.8w.delta19.4w
58244		Stx6	0.305861	1.45264			WT.WT.irrad.8w		19649		Robo3	1.43244		2.32187		delta19.irrad.8w.delta19.4w
77582		Mboat7	0.30561	1.03832			WT.WT.irrad.8w		630499		H2-K2	1.43223		5.84884		delta19.irrad.8w.delta19.4w
69900		Mfsd11	0.304937	1.08182			WT.WT.irrad.8w		226421		Rab7b	1.43163		4.45852		delta19.irrad.8w.delta19.4w
227835		Gtdc1	0.302907	1.01126			WT.WT.irrad.8w		382639		Zbtb42	1.4314		6.26885		delta19.irrad.8w.delta19.4w
19324		Rab1a	0.300456	1.57216			WT.WT.irrad.8w		353211		Prune2	1.43026		1.80024		delta19.irrad.8w.delta19.4w
12505		Cd44	0.297946	1.01312			WT.WT.irrad.8w		80752		Fam20c	1.43001		2.50271		delta19.irrad.8w.delta19.4w
23908		Hs2st1	0.29764	1.10255			WT.WT.irrad.8w		74048		Vsir	1.42933		8.36139		delta19.irrad.8w.delta19.4w
54645		Gripap1	0.296897	1.12388			WT.WT.irrad.8w		71755		Dhdh	1.429		4.43015		delta19.irrad.8w.delta19.4w
74479		Snx11	0.295929	1.40499			WT.WT.irrad.8w		24088		Tlr2	1.42852		4.85427		delta19.irrad.8w.delta19.4w
71795		Pitpnc1	0.295345	1.0942			WT.WT.irrad.8w		71712		Dram1	1.42803		6.85122		delta19.irrad.8w.delta19.4w
54353		Skap2	0.293929	1.04125			WT.WT.irrad.8w		171504		Apobr	1.4277		7.66143		delta19.irrad.8w.delta19.4w
67948		Fbxo28	0.291094	1.28324			WT.WT.irrad.8w		74349		Fam160a2	1.42588		8.20627		delta19.irrad.8w.delta19.4w
74185		Gbe1	0.290847	1.07421			WT.WT.irrad.8w		85030		Tnfrsf25	1.42476		1.22361		delta19.irrad.8w.delta19.4w
76025		Cant1	0.290701	1.68159			WT.WT.irrad.8w		19340		Rab3d	1.42463		6.33382		delta19.irrad.8w.delta19.4w
209416		Gpkow	0.290571	1.31357			WT.WT.irrad.8w		11898		Ass1	1.42419		6.65845		delta19.irrad.8w.delta19.4w
14595		B4galt1	0.290569	1.61395			WT.WT.irrad.8w		320007		Sidt1	1.42403		2.15215		delta19.irrad.8w.delta19.4w
71881		Apmap	0.289801	1.03544			WT.WT.irrad.8w		667063		Gm8439	1.42324		1.10083		delta19.irrad.8w.delta19.4w
28113		Tinf2	0.289581	1.04913			WT.WT.irrad.8w		328417		Parp4	1.42286		5.57073		delta19.irrad.8w.delta19.4w
17128		Smad4	0.289355	1.44688			WT.WT.irrad.8w		414108		9230114K14Rik	1.42283		4.90803		delta19.irrad.8w.delta19.4w
67075		Magt1	0.287616	1.08802			WT.WT.irrad.8w		380711		Rap1gap2	1.42172		5.83231		delta19.irrad.8w.delta19.4w
228836		Dlgap4	0.284914	1.13219			WT.WT.irrad.8w		170625		Snx18	1.42158		8.60684		delta19.irrad.8w.delta19.4w
226442		Zfp281	0.281141	1.00538			WT.WT.irrad.8w		675749		Gm10693	1.42157		1.80802		delta19.irrad.8w.delta19.4w
102247		Gpat4	0.27683	1.13219			WT.WT.irrad.8w		60440		Iigp1	1.42149		1.43305		delta19.irrad.8w.delta19.4w
268996		Ss18	0.276221	1.7572			WT.WT.irrad.8w		619309		Muc3a	1.42137		3.18171		delta19.irrad.8w.delta19.4w
80517		Herpud2	0.275635	1.25054			WT.WT.irrad.8w		16658		Mafb	1.42062		4.89098		delta19.irrad.8w.delta19.4w
14547		Gdap2	0.273281	1.25211			WT.WT.irrad.8w		110095		Pygl	1.41817		6.7664		delta19.irrad.8w.delta19.4w
12400		Cbfb	0.27322	1.19468			WT.WT.irrad.8w		18792		Plau	1.41766		5.46855		delta19.irrad.8w.delta19.4w
65020		Zfp110	0.273196	1.24922			WT.WT.irrad.8w		14126		Ms4a2	1.41742		2.24269		delta19.irrad.8w.delta19.4w
74450		Pank2	0.272734	1.39496			WT.WT.irrad.8w		56506		Cib2	1.41695		2.43406		delta19.irrad.8w.delta19.4w
215051		Bud13	0.271397	1.04442			WT.WT.irrad.8w		77700		9130208D14Rik	1.41671		1.63461		delta19.irrad.8w.delta19.4w
66841		Etfdh	0.268507	1.05811			WT.WT.irrad.8w		237928		Phospho1	1.4155		2.81628		delta19.irrad.8w.delta19.4w
380664		Lemd3	0.268437	1.07823			WT.WT.irrad.8w		54427		Dnmt3l	1.41401		1.03937		delta19.irrad.8w.delta19.4w
103136		Pwp1	0.268095	1.15499			WT.WT.irrad.8w		74088		Them7	1.41336		1.06573		delta19.irrad.8w.delta19.4w
71988		Esco2	0.267597	1.00827			WT.WT.irrad.8w		72141		Adpgk	1.41246		7.58488		delta19.irrad.8w.delta19.4w
75234		Rnf19b	0.265619	1.5251			WT.WT.irrad.8w		214763		Cgas	1.4123		8.41748		delta19.irrad.8w.delta19.4w
20168		Rtn3	0.263735	1.46035			WT.WT.irrad.8w		109731		Maob	1.41221		1.04489		delta19.irrad.8w.delta19.4w
20524		Slc25a17	0.261945	1.10761			WT.WT.irrad.8w		229731		Slc25a24	1.4121		6.69951		delta19.irrad.8w.delta19.4w
12675		Chuk	0.26194	1.18881			WT.WT.irrad.8w		230991		Fndc10	1.41111		1.98324		delta19.irrad.8w.delta19.4w
16976		Lrpap1	0.261462	1.29699			WT.WT.irrad.8w		16768		Lag3	1.41083		3.99223		delta19.irrad.8w.delta19.4w
24105		Rbck1	0.261019	1.44688			WT.WT.irrad.8w		74041		Ddias	1.41033		7.31113		delta19.irrad.8w.delta19.4w
12091		Glb1	0.260915	1.17144			WT.WT.irrad.8w		234515		Inpp4b	1.41005		1.30121		delta19.irrad.8w.delta19.4w
22343		Lin7c	0.258024	1.03923			WT.WT.irrad.8w		102566		Ano10	1.40975		7.24004		delta19.irrad.8w.delta19.4w
12896		Cpt2	0.257984	1.14578			WT.WT.irrad.8w		213498		Arhgef11	1.40952		2.23165		delta19.irrad.8w.delta19.4w
68097		Dynll2	0.252297	1.20006			WT.WT.irrad.8w		380839		Serpinb1c	1.40892		1.99076		delta19.irrad.8w.delta19.4w
76775		Slc10a7	0.251996	1.06786			WT.WT.irrad.8w		100038882		Isg15	1.40729		2.36334		delta19.irrad.8w.delta19.4w
98878		Ehd4	0.251363	1.20006			WT.WT.irrad.8w		65112		Pmepa1	1.40646		2.36292		delta19.irrad.8w.delta19.4w
14423		Galnt1	0.246065	1.20006			WT.WT.irrad.8w		16641		Klrc1	1.40543		1.48093		delta19.irrad.8w.delta19.4w
17126		Smad2	0.224087	1.00135			WT.WT.irrad.8w		14544		Gda	1.40466		5.48272		delta19.irrad.8w.delta19.4w
53312		Nub1	0.220829	1.16953			WT.WT.irrad.8w		216161		Sbno2	1.40314		7.50524		delta19.irrad.8w.delta19.4w
240396		Mex3c	0.220357	1.0177			WT.WT.irrad.8w		52055		Rab11fip5	1.40297		5.87142		delta19.irrad.8w.delta19.4w
67588		Rnf41	0.212276	1.10761			WT.WT.irrad.8w		230709		Zmpste24	1.40275		5.66582		delta19.irrad.8w.delta19.4w
109359		Abraxas2	0.212157	1.00557			WT.WT.irrad.8w		80901		Cxcr6	1.40231		2.68148		delta19.irrad.8w.delta19.4w
56752		Aldh9a1	-0.189743	1.01329			WT.WT.irrad.8w		18442		P2ry2	1.40159		5.17998		delta19.irrad.8w.delta19.4w
68015		Trap1	-0.210704	1.10548			WT.WT.irrad.8w		66857		Plbd1	1.40063		7.50055		delta19.irrad.8w.delta19.4w
21843		Tial1	-0.214534	1.01126			WT.WT.irrad.8w		270198		Pfkfb4	1.40042		6.94686		delta19.irrad.8w.delta19.4w
69232		Qrich1	-0.216943	1.14951			WT.WT.irrad.8w		17231		Mcpt8	1.3999		3.47234		delta19.irrad.8w.delta19.4w
69773		Timm29	-0.220938	1.00588			WT.WT.irrad.8w		100503907		Gm19955	1.39942		1.40231		delta19.irrad.8w.delta19.4w
17279		Melk	-0.222313	1.00275			WT.WT.irrad.8w		109880		Braf	1.39931		4.37476		delta19.irrad.8w.delta19.4w
15441		Hp1bp3	-0.229285	1.10571			WT.WT.irrad.8w		11891		Rab27a	1.3992		7.61049		delta19.irrad.8w.delta19.4w
330260		Pon2	-0.22938	1.39188			WT.WT.irrad.8w		12224		Klf5	1.39918		6.58793		delta19.irrad.8w.delta19.4w
76614		Immt	-0.229757	1.07198			WT.WT.irrad.8w		320207		Pik3r5	1.39896		5.61882		delta19.irrad.8w.delta19.4w
19043		Ppm1b	-0.229793	1.12834			WT.WT.irrad.8w		212285		Arap2	1.39818		7.33142		delta19.irrad.8w.delta19.4w
98193		Dcaf8	-0.232755	1.16692			WT.WT.irrad.8w		20650		Sntb2	1.39788		4.71155		delta19.irrad.8w.delta19.4w
66366		Ergic3	-0.2345	1.11841			WT.WT.irrad.8w		57340		Jph3	1.39598		3.36347		delta19.irrad.8w.delta19.4w
26987		Eif4e2	-0.234502	1.1692			WT.WT.irrad.8w		68328		Rab13	1.39592		3.26278		delta19.irrad.8w.delta19.4w
70223		Nars	-0.238896	1.05463			WT.WT.irrad.8w		17057		Klrb1a	1.39526		1.60891		delta19.irrad.8w.delta19.4w
70312		Cactin	-0.240059	1.04473			WT.WT.irrad.8w		12874		Cpd	1.39469		3.6539		delta19.irrad.8w.delta19.4w
70248		Dazap1	-0.240798	1.10514			WT.WT.irrad.8w		21452		Tcn2	1.39259		9.15146		delta19.irrad.8w.delta19.4w
17354		Mllt10	-0.245063	1.12547			WT.WT.irrad.8w		73690		Glipr1	1.39169		9.62548		delta19.irrad.8w.delta19.4w
71177		Ints13	-0.245304	1.24462			WT.WT.irrad.8w		100042856		Gm4070	1.39139		2.59898		delta19.irrad.8w.delta19.4w
212880		Ddx46	-0.24717	1.28344			WT.WT.irrad.8w		56461		Kcnip3	1.39104		4.46411		delta19.irrad.8w.delta19.4w
72308		Brf1	-0.247256	1.08671			WT.WT.irrad.8w		100503518		Gm11827	1.39093		3.0915		delta19.irrad.8w.delta19.4w
15384		Hnrnpab	-0.248443	1.1578			WT.WT.irrad.8w		74901		Kbtbd11	1.38882		5.17843		delta19.irrad.8w.delta19.4w
66615		Atg4b	-0.248652	1.03617			WT.WT.irrad.8w		18626		Per1	1.38869		3.39745		delta19.irrad.8w.delta19.4w
226414		Dars	-0.249414	1.11623			WT.WT.irrad.8w		208647		Creb3l2	1.38841		3.10266		delta19.irrad.8w.delta19.4w
114601		Ehbp1l1	-0.249724	1.27682			WT.WT.irrad.8w		100101484		Trac	1.38683		2.84992		delta19.irrad.8w.delta19.4w
209318		Gps1	-0.251696	1.07597			WT.WT.irrad.8w		668139		Gm8995	1.38663		4.78567		delta19.irrad.8w.delta19.4w
67143		Ikzf5	-0.251705	1.2502			WT.WT.irrad.8w		93834		Peli2	1.38596		6.76286		delta19.irrad.8w.delta19.4w
224903		Safb	-0.253579	1.01616			WT.WT.irrad.8w		16190		Il4ra	1.38541		7.77534		delta19.irrad.8w.delta19.4w
66625		Pnisr	-0.254416	1.12019			WT.WT.irrad.8w		235534		Pxylp1	1.38473		7.54167		delta19.irrad.8w.delta19.4w
24116		Nelfa	-0.254451	1.19743			WT.WT.irrad.8w		108100		Baiap2	1.38427		6.43151		delta19.irrad.8w.delta19.4w
26383		Fto	-0.255115	1.14854			WT.WT.irrad.8w		14293		Fpr1	1.38321		5.59588		delta19.irrad.8w.delta19.4w
15929		Idh3g	-0.256643	1.13198			WT.WT.irrad.8w		230661		Tesk2	1.38298		7.21123		delta19.irrad.8w.delta19.4w
98053		Gtf2f1	-0.25683	1.13484			WT.WT.irrad.8w		667952		Gm8894	1.38248		3.63416		delta19.irrad.8w.delta19.4w
110052		Dek	-0.257978	1.09577			WT.WT.irrad.8w		65962		Slc9a3r2	1.38234		4.63154		delta19.irrad.8w.delta19.4w
56055		Gtpbp2	-0.258128	1.31933			WT.WT.irrad.8w		80281		Cttnbp2nl	1.38208		2.56499		delta19.irrad.8w.delta19.4w
52683		Ncaph2	-0.258335	1.52158			WT.WT.irrad.8w		107607		Nod1	1.38161		8.02106		delta19.irrad.8w.delta19.4w
103468		Nup107	-0.259937	1.19632			WT.WT.irrad.8w		56846		Necab3	1.3803		1.87065		delta19.irrad.8w.delta19.4w
83945		Dnaja3	-0.26013	1.05545			WT.WT.irrad.8w		546643		Ly6a2	1.37999		4.1801		delta19.irrad.8w.delta19.4w
22627		Ywhae	-0.260868	1.09201			WT.WT.irrad.8w		217830		Dglucy	1.37987		5.77204		delta19.irrad.8w.delta19.4w
106205		Zc3h7a	-0.262002	1.07012			WT.WT.irrad.8w		232975		Atp1a3	1.37957		5.4279		delta19.irrad.8w.delta19.4w
72124		Seh1l	-0.262479	1.14791			WT.WT.irrad.8w		320554		Tcp11l1	1.37954		1.26265		delta19.irrad.8w.delta19.4w
244745		Dpy19l1	-0.264611	1.23066			WT.WT.irrad.8w		319430		C5ar2	1.37905		5.29876		delta19.irrad.8w.delta19.4w
17219		Mcm6	-0.267892	1.32008			WT.WT.irrad.8w		18222		Numb	1.37744		2.21428		delta19.irrad.8w.delta19.4w
67052		Ndc80	-0.268329	1.22176			WT.WT.irrad.8w		20847		Stat2	1.37699		6.68825		delta19.irrad.8w.delta19.4w
74741		C2cd5	-0.271962	1.01879			WT.WT.irrad.8w		268752		Wdfy2	1.37684		1.52871		delta19.irrad.8w.delta19.4w
56399		Akap8	-0.27234	1.40693			WT.WT.irrad.8w		72844		Kctd17	1.37671		3.89768		delta19.irrad.8w.delta19.4w
109077		Ints5	-0.272375	1.06983			WT.WT.irrad.8w		74558		Gvin1	1.37664		2.76933		delta19.irrad.8w.delta19.4w
70024		Mcm10	-0.275115	1.21143			WT.WT.irrad.8w		21819		Tg	1.37625		2.43278		delta19.irrad.8w.delta19.4w
66089		Rmnd5b	-0.275784	1.21849			WT.WT.irrad.8w		77777		Ulbp1	1.37551		1.65118		delta19.irrad.8w.delta19.4w
12229		Btk	-0.276114	1.40733			WT.WT.irrad.8w		18030		Nfil3	1.37494		5.38349		delta19.irrad.8w.delta19.4w
70044		Tut1	-0.276211	1.09407			WT.WT.irrad.8w		14268		Fn1	1.3748		2.07635		delta19.irrad.8w.delta19.4w
22185		U2af2	-0.276577	1.16216			WT.WT.irrad.8w		381201		Ap5b1	1.3745		7.10539		delta19.irrad.8w.delta19.4w
17217		Mcm4	-0.27727	1.35263			WT.WT.irrad.8w		107769		Tm6sf1	1.37409		6.00816		delta19.irrad.8w.delta19.4w
71835		Lancl2	-0.278464	1.04192			WT.WT.irrad.8w		233079		Ffar2	1.37371		5.28295		delta19.irrad.8w.delta19.4w
269614		Pank4	-0.2791	1.10374			WT.WT.irrad.8w		17886		Myh9	1.37299		4.56648		delta19.irrad.8w.delta19.4w
67763		Prpsap1	-0.282456	1.2137			WT.WT.irrad.8w		76566		Rflnb	1.37228		5.37848		delta19.irrad.8w.delta19.4w
230935		Dnajc11	-0.284189	1.11841			WT.WT.irrad.8w		64143		Ralb	1.37211		5.78073		delta19.irrad.8w.delta19.4w
102580		Alg9	-0.285928	1.04323			WT.WT.irrad.8w		270151		Nlrx1	1.37207		6.49203		delta19.irrad.8w.delta19.4w
18226		Nup62	-0.28787	1.0974			WT.WT.irrad.8w		71839		Osgin1	1.37129		5.43399		delta19.irrad.8w.delta19.4w
56809		Gmeb1	-0.288129	1.37535			WT.WT.irrad.8w		54167		Icos	1.37105		2.08602		delta19.irrad.8w.delta19.4w
13046		Celf1	-0.288329	1.31825			WT.WT.irrad.8w		77582		Mboat7	1.37061		8.75283		delta19.irrad.8w.delta19.4w
106840		Unc119b	-0.288587	1.00301			WT.WT.irrad.8w		170834		Oosp1	1.37021		1.08434		delta19.irrad.8w.delta19.4w
17220		Mcm7	-0.288873	1.4722			WT.WT.irrad.8w		192193		Edem1	1.3702		8.615		delta19.irrad.8w.delta19.4w
56726		Sh3bgrl	-0.289341	1.05003			WT.WT.irrad.8w		106572		Rab31	1.36879		6.52256		delta19.irrad.8w.delta19.4w
100561		Slc15a4	-0.291105	1.1157			WT.WT.irrad.8w		14969		H2-Eb1	1.36862		2.41375		delta19.irrad.8w.delta19.4w
21849		Trim28	-0.291629	1.46214			WT.WT.irrad.8w		56353		Rybp	1.36757		3.3522		delta19.irrad.8w.delta19.4w
14719		Got2	-0.292614	1.59487			WT.WT.irrad.8w		321019		Gpr183	1.36643		4.7807		delta19.irrad.8w.delta19.4w
20747		Spop	-0.293801	1.40881			WT.WT.irrad.8w		81913		Bambi-ps1	1.36614		3.03203		delta19.irrad.8w.delta19.4w
20416		Shc1	-0.295068	1.09845			WT.WT.irrad.8w		19143		St14	1.36595		6.24817		delta19.irrad.8w.delta19.4w
11947		Atp5b	-0.295309	1.63777			WT.WT.irrad.8w		19126		Prom1	1.36476		5.20174		delta19.irrad.8w.delta19.4w
21429		Ubtf	-0.296208	1.8949			WT.WT.irrad.8w		212032		Hk3	1.36475		8.13776		delta19.irrad.8w.delta19.4w
80986		Ckap2	-0.296785	1.36011			WT.WT.irrad.8w		15483		Hsd11b1	1.3642		5.22687		delta19.irrad.8w.delta19.4w
245886		Ankrd27	-0.297051	1.12876			WT.WT.irrad.8w		22330		Vcl	1.36327		6.99288		delta19.irrad.8w.delta19.4w
320982		Arl4c	-0.29776	1.03157			WT.WT.irrad.8w		11486		Ada	1.36301		5.32638		delta19.irrad.8w.delta19.4w
67041		Oxct1	-0.298208	1.28384			WT.WT.irrad.8w		20481		Ski	1.36271		5.54295		delta19.irrad.8w.delta19.4w
72057		Phf10	-0.301522	1.18006			WT.WT.irrad.8w		109284		R3hdm4	1.36252		6.56816		delta19.irrad.8w.delta19.4w
227197		Ndufs1	-0.301551	1.2621			WT.WT.irrad.8w		20308		Ccl9	1.36212		4.76168		delta19.irrad.8w.delta19.4w
56215		Acin1	-0.30251	1.06241			WT.WT.irrad.8w		83921		Cemip2	1.3614		6.42393		delta19.irrad.8w.delta19.4w
347740		2900097C17Rik	-0.303563	1.20352			WT.WT.irrad.8w		216874		Camta2	1.36134		6.69951		delta19.irrad.8w.delta19.4w
67200		Ccdc77	-0.30367	1.01752			WT.WT.irrad.8w		195046		Nlrp1a	1.36122		1.95914		delta19.irrad.8w.delta19.4w
76130		Las1l	-0.304287	1.19993			WT.WT.irrad.8w		76561		Snx7	1.3602		2.75602		delta19.irrad.8w.delta19.4w
211948		Pde12	-0.305378	1.60937			WT.WT.irrad.8w		21463		Tcp11	1.36005		1.48408		delta19.irrad.8w.delta19.4w
104458		Rars	-0.306448	1.17605			WT.WT.irrad.8w		634834		Gm11821	1.35985		1.09947		delta19.irrad.8w.delta19.4w
71807		Tars2	-0.306519	1.12397			WT.WT.irrad.8w		15007		H2-Q10	1.35802		3.73882		delta19.irrad.8w.delta19.4w
114893		Dcun1d1	-0.306589	1.53874			WT.WT.irrad.8w		100504464		E230016K23Rik	1.35776		2.22703		delta19.irrad.8w.delta19.4w
20823		Ssb	-0.307442	1.12128			WT.WT.irrad.8w		18227		Nr4a2	1.35755		2.34464		delta19.irrad.8w.delta19.4w
67608		Narf	-0.307841	1.39258			WT.WT.irrad.8w		73914		Irak3	1.3574		5.35478		delta19.irrad.8w.delta19.4w
235339		Dlat	-0.308224	1.62032			WT.WT.irrad.8w		14252		Flot2	1.35698		6.38435		delta19.irrad.8w.delta19.4w
20937		Suv39h1	-0.308447	1.56616			WT.WT.irrad.8w		107895		Mgat5	1.35685		1.5556		delta19.irrad.8w.delta19.4w
233490		Crebzf	-0.309057	1.18541			WT.WT.irrad.8w		17940		Naip1	1.35629		1.17994		delta19.irrad.8w.delta19.4w
13478		Dpagt1	-0.309951	1.59877			WT.WT.irrad.8w		72145		Wdfy3	1.35609		2.69892		delta19.irrad.8w.delta19.4w
17524		Mpp1	-0.310539	2.19874			WT.WT.irrad.8w		76089		Rapgef2	1.35473		3.99026		delta19.irrad.8w.delta19.4w
16906		Lmnb1	-0.312488	1.50131			WT.WT.irrad.8w		69206		2010016I18Rik	1.35437		1.88684		delta19.irrad.8w.delta19.4w
74781		Wipi2	-0.31267	1.47704			WT.WT.irrad.8w		328829		9830107B12Rik	1.35158		6.48307		delta19.irrad.8w.delta19.4w
22628		Ywhag	-0.313233	1.79187			WT.WT.irrad.8w		20343		Sell	1.35156		7.93151		delta19.irrad.8w.delta19.4w
66690		Tmem186	-0.313329	1.12662			WT.WT.irrad.8w		16796		Lasp1	1.34967		7.83287		delta19.irrad.8w.delta19.4w
74838		Naa15	-0.313889	1.34897			WT.WT.irrad.8w		14676		Gna15	1.349		9.01691		delta19.irrad.8w.delta19.4w
242705		E2f2	-0.314461	1.38481			WT.WT.irrad.8w		69581		Rhou	1.34887		6.34088		delta19.irrad.8w.delta19.4w
65106		Arl6ip5	-0.315309	1.1519			WT.WT.irrad.8w		170741		Pilrb1	1.34767		6.54198		delta19.irrad.8w.delta19.4w
66648		Tpgs2	-0.316336	1.06952			WT.WT.irrad.8w		74735		Trim14	1.3474		1.5541		delta19.irrad.8w.delta19.4w
13016		Ctbp1	-0.318558	1.16967			WT.WT.irrad.8w		80750		N4bp1	1.34728		7.35458		delta19.irrad.8w.delta19.4w
56737		Alg2	-0.320235	1.24471			WT.WT.irrad.8w		94185		Tnfrsf21	1.34632		6.87511		delta19.irrad.8w.delta19.4w
15526		Hspa9	-0.320587	1.14974			WT.WT.irrad.8w		12495		Entpd1	1.34631		5.9441		delta19.irrad.8w.delta19.4w
20498		Slc12a4	-0.321149	1.03263			WT.WT.irrad.8w		18173		Slc11a1	1.34629		6.90441		delta19.irrad.8w.delta19.4w
19305		Pex5	-0.325218	1.2463			WT.WT.irrad.8w		71586		Ifih1	1.34605		5.74066		delta19.irrad.8w.delta19.4w
70247		Psmd1	-0.325659	1.17016			WT.WT.irrad.8w		67512		Agpat2	1.3452		6.13315		delta19.irrad.8w.delta19.4w
269951		Idh2	-0.32649	1.57326			WT.WT.irrad.8w		11783		Apaf1	1.34495		6.68824		delta19.irrad.8w.delta19.4w
105440		Kctd9	-0.328667	1.01844			WT.WT.irrad.8w		65221		Slc15a3	1.34462		6.94686		delta19.irrad.8w.delta19.4w
69716		Trip13	-0.330048	1.20006			WT.WT.irrad.8w		20556		Slfn2	1.34168		5.52322		delta19.irrad.8w.delta19.4w
66590		Farsa	-0.330169	1.37232			WT.WT.irrad.8w		110083		Dnah12	1.34167		1.29139		delta19.irrad.8w.delta19.4w
70099		Smc4	-0.33086	1.61439			WT.WT.irrad.8w		11744		Anxa11	1.34084		6.28664		delta19.irrad.8w.delta19.4w
99375		Cul4a	-0.331595	1.03005			WT.WT.irrad.8w		17386		Mmp13	1.34075		1.99046		delta19.irrad.8w.delta19.4w
72149		Strada	-0.331899	1.52332			WT.WT.irrad.8w		100861853		NA	1.33995		2.34674		delta19.irrad.8w.delta19.4w
14057		Sfxn1	-0.332391	1.63416			WT.WT.irrad.8w		623453		Gm13669	1.33964		5.83032		delta19.irrad.8w.delta19.4w
234734		Aars	-0.334121	1.20053			WT.WT.irrad.8w		243025		Tmem156	1.33964		2.34272		delta19.irrad.8w.delta19.4w
12359		Cat	-0.334212	1.23182			WT.WT.irrad.8w		404743		Iglv3	1.339		2.14013		delta19.irrad.8w.delta19.4w
13854		Epn1	-0.334234	2.04252			WT.WT.irrad.8w		226413		Lct	1.33888		3.00572		delta19.irrad.8w.delta19.4w
94315		Prcc	-0.335488	1.52698			WT.WT.irrad.8w		546134		Gramd2	1.33887		1.07198		delta19.irrad.8w.delta19.4w
432508		Cpsf6	-0.336185	2.4995			WT.WT.irrad.8w		240921		NA	1.33821		1.785		delta19.irrad.8w.delta19.4w
20877		Aurkb	-0.337728	2.25558			WT.WT.irrad.8w		17916		Myo1f	1.33782		6.86288		delta19.irrad.8w.delta19.4w
17995		Ndufv1	-0.337799	1.04125			WT.WT.irrad.8w		83964		Jam3	1.33733		1.13231		delta19.irrad.8w.delta19.4w
57170		Dolpp1	-0.338575	1.47474			WT.WT.irrad.8w		212167		Gsap	1.33689		6.70468		delta19.irrad.8w.delta19.4w
209354		Eif2b1	-0.338851	1.00028			WT.WT.irrad.8w		67630		Samd8	1.33658		5.73844		delta19.irrad.8w.delta19.4w
241846		Lsm14b	-0.339088	1.5241			WT.WT.irrad.8w		19267		Ptpre	1.33655		6.66562		delta19.irrad.8w.delta19.4w
66997		Psmd12	-0.339923	1.58221			WT.WT.irrad.8w		14747		Cmklr1	1.33633		2.11447		delta19.irrad.8w.delta19.4w
78656		Brd8	-0.339956	1.19993			WT.WT.irrad.8w		19201		Pstpip2	1.33607		3.80872		delta19.irrad.8w.delta19.4w
77929		Yipf6	-0.340219	1.24747			WT.WT.irrad.8w		16415		Itgb2l	1.33463		6.70299		delta19.irrad.8w.delta19.4w
17305		Mfng	-0.341388	1.03159			WT.WT.irrad.8w		216858		Kctd11	1.33405		4.1485		delta19.irrad.8w.delta19.4w
71765		Klhdc3	-0.343033	2.35967			WT.WT.irrad.8w		192199		Rspo1	1.33351		1.64214		delta19.irrad.8w.delta19.4w
70605		Zdhhc24	-0.34316	1.03702			WT.WT.irrad.8w		67533		Ppfibp1	1.33341		4.79281		delta19.irrad.8w.delta19.4w
70767		Prpf3	-0.343578	1.88613			WT.WT.irrad.8w		14380		G6pd2	1.33319		1.74093		delta19.irrad.8w.delta19.4w
66394		Nosip	-0.34375	1.70914			WT.WT.irrad.8w		18441		P2ry1	1.33296		6.87009		delta19.irrad.8w.delta19.4w
79560		Ublcp1	-0.344435	1.01922			WT.WT.irrad.8w		217517		Stxbp6	1.33172		4.94993		delta19.irrad.8w.delta19.4w
66356		Knop1	-0.344578	1.31713			WT.WT.irrad.8w		14063		F2rl1	1.33079		1.2645		delta19.irrad.8w.delta19.4w
23942		Mta2	-0.345761	2.61788			WT.WT.irrad.8w		21938		Tnfrsf1b	1.32783		7.61134		delta19.irrad.8w.delta19.4w
217353		Tmc6	-0.347444	1.49934			WT.WT.irrad.8w		67729		Mansc1	1.3277		2.80719		delta19.irrad.8w.delta19.4w
192678		Rassf3	-0.347532	1.18063			WT.WT.irrad.8w		57913		Pidd1	1.3274		4.6938		delta19.irrad.8w.delta19.4w
56280		Mrpl37	-0.348898	1.29363			WT.WT.irrad.8w		57257		Vav3	1.32555		5.35716		delta19.irrad.8w.delta19.4w
29806		Limd1	-0.349535	1.68901			WT.WT.irrad.8w		12982		Csf2ra	1.32547		6.8865		delta19.irrad.8w.delta19.4w
219144		Arl11	-0.349752	1.25455			WT.WT.irrad.8w		100503456		NA	1.32493		2.30093		delta19.irrad.8w.delta19.4w
192654		Pla2g15	-0.351446	1.21671			WT.WT.irrad.8w		71901		Fam219a	1.32441		4.85988		delta19.irrad.8w.delta19.4w
213211		Rnf26	-0.351519	1.21347			WT.WT.irrad.8w		269198		Nbeal1	1.32433		1.77178		delta19.irrad.8w.delta19.4w
17188		Maz	-0.351609	1.23821			WT.WT.irrad.8w		12169		Bmx	1.32325		5.61304		delta19.irrad.8w.delta19.4w
20637		Snrnp70	-0.35182	1.65173			WT.WT.irrad.8w		236920		Stard8	1.32261		5.64426		delta19.irrad.8w.delta19.4w
110616		Atxn3	-0.352221	1.46455			WT.WT.irrad.8w		236451		Phf11b	1.32256		2.78106		delta19.irrad.8w.delta19.4w
219072		Haus4	-0.352302	1.14511			WT.WT.irrad.8w		245240		9930111J21Rik2	1.32235		1.68429		delta19.irrad.8w.delta19.4w
74142		Lonp1	-0.352932	2.23972			WT.WT.irrad.8w		214084		Slc18a2	1.32193		7.20127		delta19.irrad.8w.delta19.4w
227298		Retreg2	-0.353639	1.33984			WT.WT.irrad.8w		18439		P2rx7	1.32151		4.04454		delta19.irrad.8w.delta19.4w
69955		Fars2	-0.353995	1.11211			WT.WT.irrad.8w		18080		Nin	1.32117		5.19215		delta19.irrad.8w.delta19.4w
380601		Fastkd5	-0.354301	1.33867			WT.WT.irrad.8w		230815		Man1c1	1.32079		5.81736		delta19.irrad.8w.delta19.4w
381314		Iars2	-0.35489	1.00275			WT.WT.irrad.8w		109934		Abr	1.32025		5.17723		delta19.irrad.8w.delta19.4w
93679		Trim8	-0.35526	1.89275			WT.WT.irrad.8w		17474		Clec4d	1.32015		3.26492		delta19.irrad.8w.delta19.4w
101739		Psip1	-0.355839	1.66741			WT.WT.irrad.8w		213573		Cracr2b	1.31947		2.10387		delta19.irrad.8w.delta19.4w
66970		Ssbp2	-0.357532	1.03029			WT.WT.irrad.8w		50905		Il17rb	1.31895		3.30183		delta19.irrad.8w.delta19.4w
83701		Srrt	-0.357824	2.35027			WT.WT.irrad.8w		108089		Rnf144a	1.31758		6.51785		delta19.irrad.8w.delta19.4w
71804		Mtfr2	-0.358155	1.25414			WT.WT.irrad.8w		20962		Sycp3	1.31506		1.08216		delta19.irrad.8w.delta19.4w
66075		Chchd3	-0.359558	1.14415			WT.WT.irrad.8w		14744		Gpr65	1.31498		7.2746		delta19.irrad.8w.delta19.4w
67902		Sumf2	-0.360724	1.00323			WT.WT.irrad.8w		665928		NA	1.31478		1.34897		delta19.irrad.8w.delta19.4w
60530		Fignl1	-0.361666	2.05578			WT.WT.irrad.8w		76612		Lrrc27	1.31314		3.10202		delta19.irrad.8w.delta19.4w
320678		Iffo1	-0.362805	1.55151			WT.WT.irrad.8w		106952		Arap3	1.31262		8.2455		delta19.irrad.8w.delta19.4w
22123		Psmd3	-0.36329	1.9122			WT.WT.irrad.8w		58203		Zbp1	1.31243		3.26978		delta19.irrad.8w.delta19.4w
72775		Fance	-0.363489	1.14025			WT.WT.irrad.8w		74513		Neto2	1.31049		4.3052		delta19.irrad.8w.delta19.4w
18974		Pole2	-0.364206	1.05037			WT.WT.irrad.8w		269037		Ctif	1.31049		3.08683		delta19.irrad.8w.delta19.4w
18041		Nfs1	-0.364575	1.49547			WT.WT.irrad.8w		52024		Ankrd22	1.30913		5.04499		delta19.irrad.8w.delta19.4w
77766		Elp4	-0.364753	1.13484			WT.WT.irrad.8w		20359		Sema6b	1.30802		3.00622		delta19.irrad.8w.delta19.4w
68970		Dcaf12	-0.365258	3.34399			WT.WT.irrad.8w		192176		Flna	1.30786		4.05337		delta19.irrad.8w.delta19.4w
108660		Rnf187	-0.365309	1.57413			WT.WT.irrad.8w		266614		Ly6g5b	1.30747		4.27928		delta19.irrad.8w.delta19.4w
231872		Aimp2	-0.365893	1.41319			WT.WT.irrad.8w		74039		Nfam1	1.30716		5.68325		delta19.irrad.8w.delta19.4w
69632		Arhgef12	-0.366494	1.19875			WT.WT.irrad.8w		78317		Ccdc88b	1.30545		8.036		delta19.irrad.8w.delta19.4w
26949		Vat1	-0.366593	1.18797			WT.WT.irrad.8w		13017		Ctbp2	1.30522		7.12941		delta19.irrad.8w.delta19.4w
68927		Ptcd2	-0.366637	1.92265			WT.WT.irrad.8w		53602		Hpcal1	1.30518		6.5019		delta19.irrad.8w.delta19.4w
52064		Coq5	-0.368304	1.79357			WT.WT.irrad.8w		105844		Card10	1.30475		3.62178		delta19.irrad.8w.delta19.4w
22333		Vdac1	-0.370076	1.53665			WT.WT.irrad.8w		50930		Tnfsf14	1.30415		6.13483		delta19.irrad.8w.delta19.4w
16825		Ldb1	-0.371379	2.00103			WT.WT.irrad.8w		12258		Serping1	1.30377		2.32347		delta19.irrad.8w.delta19.4w
50529		Mrps7	-0.371711	1.32966			WT.WT.irrad.8w		77974		Rdh12	1.30318		5.81882		delta19.irrad.8w.delta19.4w
53945		Slc40a1	-0.373055	1.09626			WT.WT.irrad.8w		19279		Ptprr	1.30305		1.75688		delta19.irrad.8w.delta19.4w
66147		Necap2	-0.37372	2.66945			WT.WT.irrad.8w		57781		Cd200r1	1.30243		6.51911		delta19.irrad.8w.delta19.4w
270685		Mthfd1l	-0.373937	1.52543			WT.WT.irrad.8w		14561		Gdf11	1.30125		1.33635		delta19.irrad.8w.delta19.4w
18117		Emc8	-0.374183	1.7928			WT.WT.irrad.8w		170733		Klra17	1.30102		2.82174		delta19.irrad.8w.delta19.4w
403187		Opa3	-0.374267	1.02166			WT.WT.irrad.8w		16880		Lifr	1.30069		3.48749		delta19.irrad.8w.delta19.4w
54633		Pqbp1	-0.375923	1.2361			WT.WT.irrad.8w		242669		Azin2	1.30017		1.56524		delta19.irrad.8w.delta19.4w
72323		Asb6	-0.376055	1.70502			WT.WT.irrad.8w		110197		Dgkg	1.29849		5.08		delta19.irrad.8w.delta19.4w
231868		E130309D02Rik	-0.376312	1.89727			WT.WT.irrad.8w		18646		Prf1	1.2966		2.45185		delta19.irrad.8w.delta19.4w
12572		Cdk7	-0.376566	1.2532			WT.WT.irrad.8w		286940		Flnb	1.29654		3.44325		delta19.irrad.8w.delta19.4w
19735		Rgs2	-0.376944	1.01007			WT.WT.irrad.8w		628705		Phf11c	1.29563		3.16763		delta19.irrad.8w.delta19.4w
70381		Tecpr1	-0.379607	1.22741			WT.WT.irrad.8w		22379		Fmnl3	1.29557		7.55397		delta19.irrad.8w.delta19.4w
26399		Map2k6	-0.380449	1.14791			WT.WT.irrad.8w		12047		Bcl2a1d	1.29537		1.01294		delta19.irrad.8w.delta19.4w
66839		Dele1	-0.381364	2.38803			WT.WT.irrad.8w		433470		AA467197	1.29532		2.73493		delta19.irrad.8w.delta19.4w
228769		Psmf1	-0.382871	1.74282			WT.WT.irrad.8w		338369		Tmem220	1.29512		1.51098		delta19.irrad.8w.delta19.4w
171580		Mical1	-0.384677	1.52494			WT.WT.irrad.8w		69065		Chac1	1.29398		2.74935		delta19.irrad.8w.delta19.4w
12315		Calm3	-0.385319	1.30686			WT.WT.irrad.8w		235344		Sik2	1.2933		1.53966		delta19.irrad.8w.delta19.4w
12576		Cdkn1b	-0.385354	1.49903			WT.WT.irrad.8w		20849		Stat4	1.29327		8.08711		delta19.irrad.8w.delta19.4w
231871		Daglb	-0.385379	1.53983			WT.WT.irrad.8w		628693		Phf11	1.29312		1.36372		delta19.irrad.8w.delta19.4w
19158		Cyth2	-0.38581	1.02583			WT.WT.irrad.8w		18129		Notch2	1.29215		4.37739		delta19.irrad.8w.delta19.4w
67006		Cisd2	-0.385954	1.14732			WT.WT.irrad.8w		71584		Gdpd2	1.29212		1.63326		delta19.irrad.8w.delta19.4w
22643		Zfp101	-0.386579	1.82765			WT.WT.irrad.8w		320398		Lrig3	1.29192		1.40279		delta19.irrad.8w.delta19.4w
67416		Armcx2	-0.386795	1.05054			WT.WT.irrad.8w		18729		Pira6	1.29098		3.61174		delta19.irrad.8w.delta19.4w
19357		Rad21	-0.387542	1.40733			WT.WT.irrad.8w		15277		Hk2	1.29034		6.58098		delta19.irrad.8w.delta19.4w
67956		Kmt5a	-0.387865	2.10459			WT.WT.irrad.8w		78943		Ern1	1.29027		1.96717		delta19.irrad.8w.delta19.4w
192196		Luc7l2	-0.388724	2.37308			WT.WT.irrad.8w		21926		Tnf	1.28788		4.7409		delta19.irrad.8w.delta19.4w
66468		Ska1	-0.390004	1.13416			WT.WT.irrad.8w		100040736		Foxd2os	1.28688		2.47177		delta19.irrad.8w.delta19.4w
228536		Bahd1	-0.391559	1.90526			WT.WT.irrad.8w		20305		Ccl6	1.28615		4.53058		delta19.irrad.8w.delta19.4w
67134		Nop56	-0.392603	1.67523			WT.WT.irrad.8w		216197		Ckap4	1.28561		5.74287		delta19.irrad.8w.delta19.4w
74895		Ccdc181	-0.393462	1.05054			WT.WT.irrad.8w		282663		Serpinb1b	1.2854		2.44643		delta19.irrad.8w.delta19.4w
12235		Bub1	-0.394618	2.12493			WT.WT.irrad.8w		28193		Reep3	1.28484		6.48664		delta19.irrad.8w.delta19.4w
68401		G6pc3	-0.394947	1.33864			WT.WT.irrad.8w		209200		Dtx3l	1.28477		5.54031		delta19.irrad.8w.delta19.4w
71703		Armcx3	-0.395464	1.60281			WT.WT.irrad.8w		19106		Eif2ak2	1.28475		5.66582		delta19.irrad.8w.delta19.4w
20933		Med22	-0.398522	1.80337			WT.WT.irrad.8w		50527		Ero1l	1.28467		5.09728		delta19.irrad.8w.delta19.4w
70645		Oip5	-0.399421	1.08757			WT.WT.irrad.8w		52822		Rufy3	1.2846		2.60462		delta19.irrad.8w.delta19.4w
66455		Cnpy4	-0.399904	1.14793			WT.WT.irrad.8w		71962		Castor1	1.28437		1.72512		delta19.irrad.8w.delta19.4w
67872		Nsmce4a	-0.400971	1.06124			WT.WT.irrad.8w		241289		Ppp1r26	1.28362		1.93727		delta19.irrad.8w.delta19.4w
66140		Ska2	-0.401952	1.53436			WT.WT.irrad.8w		77559		Agl	1.28352		4.34489		delta19.irrad.8w.delta19.4w
67739		Slc48a1	-0.402087	2.1034			WT.WT.irrad.8w		231807		Map11	1.28259		7.77329		delta19.irrad.8w.delta19.4w
235606		Apeh	-0.402629	2.38196			WT.WT.irrad.8w		237754		Btnl9	1.28244		1.84319		delta19.irrad.8w.delta19.4w
69597		Afg3l2	-0.403009	1.61395			WT.WT.irrad.8w		23921		Sh2b2	1.28236		6.43834		delta19.irrad.8w.delta19.4w
20226		Sars	-0.403901	2.28304			WT.WT.irrad.8w		17952		Naip6	1.282		2.69379		delta19.irrad.8w.delta19.4w
72982		Tmem138	-0.406468	1.16288			WT.WT.irrad.8w		98952		Fam102a	1.28194		7.46457		delta19.irrad.8w.delta19.4w
105638		Dph3	-0.40908	1.00682			WT.WT.irrad.8w		109082		Fbxw17	1.28186		2.96212		delta19.irrad.8w.delta19.4w
13026		Pcyt1a	-0.410507	1.00028			WT.WT.irrad.8w		625360		BC147527	1.27974		3.12251		delta19.irrad.8w.delta19.4w
68631		Cryl1	-0.412358	1.19703			WT.WT.irrad.8w		56224		Tspan5	1.27905		6.93636		delta19.irrad.8w.delta19.4w
14020		Evi5	-0.41258	1.50107			WT.WT.irrad.8w		83557		Lin28a	1.27789		5.18583		delta19.irrad.8w.delta19.4w
225849		Ppp2r5b	-0.413259	1.21828			WT.WT.irrad.8w		208117		Aph1b	1.27765		5.19074		delta19.irrad.8w.delta19.4w
224742		Abcf1	-0.413279	2.18301			WT.WT.irrad.8w		74102		Slc35a5	1.27702		5.89749		delta19.irrad.8w.delta19.4w
13360		Dhcr7	-0.413808	1.1728			WT.WT.irrad.8w		21345		Tagln	1.27647		3.365		delta19.irrad.8w.delta19.4w
384281		Gatc	-0.413834	1.96927			WT.WT.irrad.8w		12044		Bcl2a1a	1.27594		2.23119		delta19.irrad.8w.delta19.4w
72026		Trmu	-0.414492	1.02733			WT.WT.irrad.8w		668128		Gm8989	1.27539		2.47104		delta19.irrad.8w.delta19.4w
53975		Ddx20	-0.414775	2.72259			WT.WT.irrad.8w		320187		E230001N04Rik	1.27436		2.31188		delta19.irrad.8w.delta19.4w
12215		Bsg	-0.415284	1.13416			WT.WT.irrad.8w		102278		Cpne7	1.27388		1.1451		delta19.irrad.8w.delta19.4w
22137		Ttk	-0.416195	1.79357			WT.WT.irrad.8w		231712		Trafd1	1.27385		7.67043		delta19.irrad.8w.delta19.4w
108958		Miga2	-0.416816	1.45339			WT.WT.irrad.8w		14159		Fes	1.27359		7.73922		delta19.irrad.8w.delta19.4w
66953		Cdca7	-0.417007	3.29975			WT.WT.irrad.8w		243780		E330009J07Rik	1.27338		1.7398		delta19.irrad.8w.delta19.4w
12468		Cct7	-0.417441	1.7446			WT.WT.irrad.8w		108116		Slco3a1	1.27305		7.00318		delta19.irrad.8w.delta19.4w
216136		Ilvbl	-0.41749	1.2729			WT.WT.irrad.8w		68303		Fam114a1	1.27221		4.58934		delta19.irrad.8w.delta19.4w
234023		Arglu1	-0.417789	1.20922			WT.WT.irrad.8w		227210		Ccnyl1	1.27162		5.03685		delta19.irrad.8w.delta19.4w
73699		Ppp2r1b	-0.418282	1.15135			WT.WT.irrad.8w		54608		Abhd2	1.27146		1.49312		delta19.irrad.8w.delta19.4w
68861		Dipk2a	-0.418511	1.49058			WT.WT.irrad.8w		233878		Sez6l2	1.27121		1.28245		delta19.irrad.8w.delta19.4w
226539		Dars2	-0.419348	1.71199			WT.WT.irrad.8w		140570		Plxnb2	1.27057		4.30968		delta19.irrad.8w.delta19.4w
67809		Rmdn3	-0.420089	1.75008			WT.WT.irrad.8w		15531		Ndst1	1.2695		2.49129		delta19.irrad.8w.delta19.4w
12484		Cd24a	-0.420373	2.0412			WT.WT.irrad.8w		13367		Diaph1	1.26934		3.63647		delta19.irrad.8w.delta19.4w
27354		Nbn	-0.420703	1.09907			WT.WT.irrad.8w		268980		Strn	1.26781		1.79605		delta19.irrad.8w.delta19.4w
68259		Ift80	-0.421961	1.14415			WT.WT.irrad.8w		73828		Dcaf4	1.2676		6.39235		delta19.irrad.8w.delta19.4w
66711		Sbds	-0.422663	1.79747			WT.WT.irrad.8w		19303		Pxn	1.26687		7.59137		delta19.irrad.8w.delta19.4w
14000		Drosha	-0.422722	1.04427			WT.WT.irrad.8w		29870		Gtse1	1.26654		8.65483		delta19.irrad.8w.delta19.4w
192652		Wdr81	-0.422851	1.28653			WT.WT.irrad.8w		70779		Prdm5	1.26619		1.38755		delta19.irrad.8w.delta19.4w
51786		Cpsf2	-0.423619	2.22954			WT.WT.irrad.8w		80859		Nfkbiz	1.26616		6.80252		delta19.irrad.8w.delta19.4w
14211		Smc2	-0.423804	2.12217			WT.WT.irrad.8w		21846		Tie1	1.266		3.40846		delta19.irrad.8w.delta19.4w
66977		Nuf2	-0.424039	3.05962			WT.WT.irrad.8w		215999		Mcu	1.26591		7.83774		delta19.irrad.8w.delta19.4w
15388		Hnrnpl	-0.424773	2.32259			WT.WT.irrad.8w		76580		Mib2	1.26576		7.73425		delta19.irrad.8w.delta19.4w
17089		Lyar	-0.425149	1.107			WT.WT.irrad.8w		15412		Hoxb4	1.26414		4.53763		delta19.irrad.8w.delta19.4w
68549		Sgo2a	-0.42519	1.20445			WT.WT.irrad.8w		353499		Tmc4	1.26412		4.34683		delta19.irrad.8w.delta19.4w
268564		Zbtb1	-0.425319	2.50657			WT.WT.irrad.8w		27226		Pla2g7	1.26389		3.39145		delta19.irrad.8w.delta19.4w
107271		Yars	-0.425954	2.41124			WT.WT.irrad.8w		353342		Peg13	1.26388		5.55261		delta19.irrad.8w.delta19.4w
19044		Ppox	-0.426098	1.85948			WT.WT.irrad.8w		56193		Plek	1.26383		7.76586		delta19.irrad.8w.delta19.4w
52570		Ccdc69	-0.42667	1.01713			WT.WT.irrad.8w		80292		Zxdc	1.26346		6.16125		delta19.irrad.8w.delta19.4w
12617		Cenpc1	-0.426679	1.62519			WT.WT.irrad.8w		16001		Igf1r	1.2625		6.89552		delta19.irrad.8w.delta19.4w
22225		Usp5	-0.426807	1.80546			WT.WT.irrad.8w		11622		Ahr	1.26172		3.67198		delta19.irrad.8w.delta19.4w
67681		Mrpl18	-0.427317	1.13971			WT.WT.irrad.8w		100039503		Gm2274	1.26162		7.39463		delta19.irrad.8w.delta19.4w
18949		Pnn	-0.427817	2.64988			WT.WT.irrad.8w		74185		Gbe1	1.26064		8.615		delta19.irrad.8w.delta19.4w
219114		Ska3	-0.427994	2.49588			WT.WT.irrad.8w		70713		Gpr137c	1.26051		1.24564		delta19.irrad.8w.delta19.4w
66592		Stoml2	-0.428567	1.16387			WT.WT.irrad.8w		22165		Txk	1.26009		2.67103		delta19.irrad.8w.delta19.4w
277396		Klhl23	-0.429555	1.15135			WT.WT.irrad.8w		217344		Rhbdf2	1.25939		8.08711		delta19.irrad.8w.delta19.4w
15289		Hmgb1	-0.429634	1.58125			WT.WT.irrad.8w		100041146		Gm15448	1.2593		1.84114		delta19.irrad.8w.delta19.4w
73744		Man2c1	-0.430077	1.82922			WT.WT.irrad.8w		14345		Fut4	1.25907		4.3396		delta19.irrad.8w.delta19.4w
109801		Glo1	-0.430259	1.15642			WT.WT.irrad.8w		68048		Aen	1.25871		5.83209		delta19.irrad.8w.delta19.4w
69051		Pycr2	-0.430287	1.53349			WT.WT.irrad.8w		226122		Ubtd1	1.25848		5.73844		delta19.irrad.8w.delta19.4w
18140		Uhrf1	-0.430388	1.34654			WT.WT.irrad.8w		226255		Atrnl1	1.25828		4.37768		delta19.irrad.8w.delta19.4w
53333		Tomm40	-0.431348	1.3374			WT.WT.irrad.8w		218865		Chdh	1.25808		3.22506		delta19.irrad.8w.delta19.4w
74158		Josd1	-0.432428	1.93918			WT.WT.irrad.8w		320206		NA	1.25792		2.61563		delta19.irrad.8w.delta19.4w
233073		U2af1l4	-0.432611	1.63265			WT.WT.irrad.8w		14420		Galc	1.25781		7.2281		delta19.irrad.8w.delta19.4w
433256		Acsl5	-0.432933	3.25695			WT.WT.irrad.8w		216864		Mgl2	1.25659		3.93751		delta19.irrad.8w.delta19.4w
23874		Farsb	-0.434761	2.32365			WT.WT.irrad.8w		56707		Zfp111	1.25657		3.84142		delta19.irrad.8w.delta19.4w
12034		Phb2	-0.436037	1.25058			WT.WT.irrad.8w		319604		Fam168a	1.25603		4.70174		delta19.irrad.8w.delta19.4w
30877		Gnl3	-0.437949	1.34232			WT.WT.irrad.8w		74122		Tmem43	1.256		8.68872		delta19.irrad.8w.delta19.4w
12452		Ccng2	-0.43959	1.8045			WT.WT.irrad.8w		14081		Acsl1	1.25533		6.52859		delta19.irrad.8w.delta19.4w
19895		Rpia	-0.440104	1.02207			WT.WT.irrad.8w		19332		Rab20	1.25472		2.03258		delta19.irrad.8w.delta19.4w
68114		Pwwp3a	-0.440944	2.39961			WT.WT.irrad.8w		14191		Fgr	1.25462		6.65623		delta19.irrad.8w.delta19.4w
21787		Tfg	-0.442443	3.14179			WT.WT.irrad.8w		192185		Nadk	1.25451		7.8244		delta19.irrad.8w.delta19.4w
72440		Rhno1	-0.442846	1.37002			WT.WT.irrad.8w		14782		Gsr	1.25445		5.68792		delta19.irrad.8w.delta19.4w
54397		Ppt2	-0.444348	2.18301			WT.WT.irrad.8w		230787		Themis2	1.25315		5.56285		delta19.irrad.8w.delta19.4w
18744		Pja1	-0.444523	2.08217			WT.WT.irrad.8w		12168		Bmpr2	1.25308		1.45628		delta19.irrad.8w.delta19.4w
69554		Klhdc2	-0.445111	1.68015			WT.WT.irrad.8w		23845		Clec5a	1.25299		5.18663		delta19.irrad.8w.delta19.4w
14287		Fpgs	-0.447084	1.2005			WT.WT.irrad.8w		84544		Cd96	1.25256		2.68325		delta19.irrad.8w.delta19.4w
268706		Slc38a9	-0.44764	1.5241			WT.WT.irrad.8w		16822		Lcp2	1.25161		8.04433		delta19.irrad.8w.delta19.4w
231279		Guf1	-0.447765	1.73565			WT.WT.irrad.8w		73458		Aldh3b3	1.25133		5.83431		delta19.irrad.8w.delta19.4w
67160		Eef1g	-0.449058	1.13543			WT.WT.irrad.8w		16992		Lta	1.25068		1.30272		delta19.irrad.8w.delta19.4w
260409		Cdc42ep3	-0.449904	1.98186			WT.WT.irrad.8w		21810		Tgfbi	1.25048		4.62936		delta19.irrad.8w.delta19.4w
239647		Pced1b	-0.450032	1.42528			WT.WT.irrad.8w		79202		Tnfrsf22	1.25001		2.31843		delta19.irrad.8w.delta19.4w
17095		Lyl1	-0.450628	2.08544			WT.WT.irrad.8w		75767		Rab11fip1	1.24869		4.72579		delta19.irrad.8w.delta19.4w
18393		Orc2	-0.452727	1.39763			WT.WT.irrad.8w		23972		Papss2	1.24815		5.08296		delta19.irrad.8w.delta19.4w
13684		Eif4e	-0.45304	2.03443			WT.WT.irrad.8w		13650		Rhbdf1	1.24756		1.1076		delta19.irrad.8w.delta19.4w
231327		Ppat	-0.453648	1.80366			WT.WT.irrad.8w		67155		Smarca2	1.24708		8.02106		delta19.irrad.8w.delta19.4w
225659		Cep76	-0.453791	2.03142			WT.WT.irrad.8w		18301		Fxyd5	1.24704		6.5495		delta19.irrad.8w.delta19.4w
67037		Pmf1	-0.454006	1.01518			WT.WT.irrad.8w		208076		Pknox2	1.24675		1.44288		delta19.irrad.8w.delta19.4w
68058		Chd1l	-0.454172	2.85226			WT.WT.irrad.8w		74145		F13a1	1.24643		4.90264		delta19.irrad.8w.delta19.4w
50799		Slc25a13	-0.45498	1.39047			WT.WT.irrad.8w		15891		Ibsp	1.24643		1.4456		delta19.irrad.8w.delta19.4w
432442		Akap7	-0.455368	1.09995			WT.WT.irrad.8w		54199		Ccrl2	1.24632		3.41567		delta19.irrad.8w.delta19.4w
76890		Memo1	-0.455561	1.68176			WT.WT.irrad.8w		216850		Kdm6b	1.2463		4.88406		delta19.irrad.8w.delta19.4w
445007		Nup85	-0.455711	2.17256			WT.WT.irrad.8w		117589		Asb7	1.24581		6.88003		delta19.irrad.8w.delta19.4w
22390		Wee1	-0.455886	3.0414			WT.WT.irrad.8w		381484		Gm5150	1.2457		2.62415		delta19.irrad.8w.delta19.4w
14635		Galk1	-0.456925	1.09817			WT.WT.irrad.8w		71720		Osbpl3	1.24558		4.46167		delta19.irrad.8w.delta19.4w
19358		Rad23a	-0.458441	2.45021			WT.WT.irrad.8w		15284		Hlx	1.24519		6.58298		delta19.irrad.8w.delta19.4w
69270		Gins1	-0.458802	1.04492			WT.WT.irrad.8w		64451		Dip2a	1.2449		2.75925		delta19.irrad.8w.delta19.4w
17763		Mtcp1	-0.459257	1.19983			WT.WT.irrad.8w		547431		Btnl2	1.24481		1.77546		delta19.irrad.8w.delta19.4w
69662		2310061I04Rik	-0.45987	1.02294			WT.WT.irrad.8w		27052		Aoah	1.24456		5.74206		delta19.irrad.8w.delta19.4w
227937		Pkp4	-0.460004	1.39929			WT.WT.irrad.8w		12045		Bcl2a1b	1.2442		1.67912		delta19.irrad.8w.delta19.4w
69612		Kansl2	-0.460392	2.07522			WT.WT.irrad.8w		16199		Il9r	1.24395		1.07846		delta19.irrad.8w.delta19.4w
83669		Wdr6	-0.460415	1.08279			WT.WT.irrad.8w		276905		Armc7	1.24257		6.30011		delta19.irrad.8w.delta19.4w
245474		Dkc1	-0.460919	1.44688			WT.WT.irrad.8w		53857		Tuba8	1.24231		5.40245		delta19.irrad.8w.delta19.4w
56397		Morf4l2	-0.460998	2.70166			WT.WT.irrad.8w		106878		Smim3	1.24216		5.87296		delta19.irrad.8w.delta19.4w
13543		Dvl2	-0.461609	1.32948			WT.WT.irrad.8w		14605		Tsc22d3	1.24149		2.72133		delta19.irrad.8w.delta19.4w
56427		Tubd1	-0.462561	1.52449			WT.WT.irrad.8w		223697		Sun2	1.24144		8.61376		delta19.irrad.8w.delta19.4w
74205		Acsl3	-0.463027	1.18403			WT.WT.irrad.8w		231147		Sh3tc1	1.24127		3.9393		delta19.irrad.8w.delta19.4w
19088		Prkar2b	-0.4645	2.85518			WT.WT.irrad.8w		74194		Rnd3	1.24107		5.22559		delta19.irrad.8w.delta19.4w
209225		Zfp710	-0.465213	1.75932			WT.WT.irrad.8w		17906		Myl2	1.24077		2.0586		delta19.irrad.8w.delta19.4w
211922		Dennd6a	-0.465601	1.24728			WT.WT.irrad.8w		239554		Foxred2	1.24074		5.39475		delta19.irrad.8w.delta19.4w
170750		Xpnpep1	-0.465685	2.79132			WT.WT.irrad.8w		270066		Slc35e1	1.23971		6.89886		delta19.irrad.8w.delta19.4w
109778		Blvra	-0.465686	1.13346			WT.WT.irrad.8w		111173		Erc1	1.23968		3.1005		delta19.irrad.8w.delta19.4w
72155		Cenpn	-0.467409	2.07145			WT.WT.irrad.8w		231805		Pilra	1.23927		5.62213		delta19.irrad.8w.delta19.4w
12368		Casp6	-0.467798	1.28888			WT.WT.irrad.8w		66222		Serpinb1a	1.23888		5.94581		delta19.irrad.8w.delta19.4w
14194		Fh1	-0.469118	1.90587			WT.WT.irrad.8w		668101		Sirpb1b	1.23718		2.48341		delta19.irrad.8w.delta19.4w
56743		Lat2	-0.469367	1.18002			WT.WT.irrad.8w		383103		Tvp23a	1.23675		1.01639		delta19.irrad.8w.delta19.4w
15510		Hspd1	-0.471177	1.70646			WT.WT.irrad.8w		380924		Olfm4	1.23577		2.24655		delta19.irrad.8w.delta19.4w
53858		Rwdd2b	-0.471451	1.26313			WT.WT.irrad.8w		100503002		Gm38424	1.23488		1.92978		delta19.irrad.8w.delta19.4w
68255		Tmem86b	-0.471768	1.08441			WT.WT.irrad.8w		11490		Adam15	1.23389		6.99298		delta19.irrad.8w.delta19.4w
18415		Hspa4l	-0.472901	1.95795			WT.WT.irrad.8w		53614		Reck	1.23277		3.87596		delta19.irrad.8w.delta19.4w
65247		Asb1	-0.4734	1.54471			WT.WT.irrad.8w		241633		Atp8b4	1.23266		3.77717		delta19.irrad.8w.delta19.4w
12261		C1qbp	-0.473679	1.49076			WT.WT.irrad.8w		21937		Tnfrsf1a	1.23235		7.18199		delta19.irrad.8w.delta19.4w
50927		Nasp	-0.473686	2.03917			WT.WT.irrad.8w		14129		Fcgr1	1.2322		3.03203		delta19.irrad.8w.delta19.4w
68977		Haghl	-0.473939	1.18863			WT.WT.irrad.8w		74012		Rap2b	1.2316		9.34715		delta19.irrad.8w.delta19.4w
110749		Chaf1b	-0.474482	2.93638			WT.WT.irrad.8w		14962		Cfb	1.22975		1.66104		delta19.irrad.8w.delta19.4w
66628		Thg1l	-0.474575	1.31626			WT.WT.irrad.8w		215335		Slc36a1	1.2296		3.58189		delta19.irrad.8w.delta19.4w
210544		Tbc1d31	-0.475713	1.18192			WT.WT.irrad.8w		71306		Mfap3l	1.22955		2.86467		delta19.irrad.8w.delta19.4w
67035		Dnajb4	-0.476217	1.51538			WT.WT.irrad.8w		69863		Ttc39b	1.22911		4.23632		delta19.irrad.8w.delta19.4w
24100		Tpra1	-0.476393	2.02886			WT.WT.irrad.8w		54446		Nfat5	1.22876		2.37516		delta19.irrad.8w.delta19.4w
66921		Prpf38b	-0.476547	2.26069			WT.WT.irrad.8w		112407		Egln3	1.22855		6.09782		delta19.irrad.8w.delta19.4w
20598		Smpd2	-0.476675	1.02183			WT.WT.irrad.8w		56410		Cbln3	1.22846		1.48413		delta19.irrad.8w.delta19.4w
72852		Mblac2	-0.476706	1.02536			WT.WT.irrad.8w		20975		Synj2	1.22698		3.41214		delta19.irrad.8w.delta19.4w
76809		Bri3bp	-0.478648	1.73193			WT.WT.irrad.8w		19817		Rn7sk	1.22606		1.21637		delta19.irrad.8w.delta19.4w
105835		Sgsm3	-0.480149	1.47881			WT.WT.irrad.8w		52076		Tmem38b	1.22515		4.56177		delta19.irrad.8w.delta19.4w
108143		Taf9	-0.480337	1.9122			WT.WT.irrad.8w		332579		Card9	1.22362		6.57544		delta19.irrad.8w.delta19.4w
12567		Cdk4	-0.480935	1.77262			WT.WT.irrad.8w		77300		Raph1	1.22266		4.50995		delta19.irrad.8w.delta19.4w
53379		Hnrnpa2b1	-0.481844	2.53196			WT.WT.irrad.8w		100502923		Gm17619	1.22209		1.52833		delta19.irrad.8w.delta19.4w
81500		Sil1	-0.482412	1.10514			WT.WT.irrad.8w		107573		Trgc1	1.22123		1.089		delta19.irrad.8w.delta19.4w
56412		Noa1	-0.482698	2.0591			WT.WT.irrad.8w		80719		Igsf6	1.22068		5.99355		delta19.irrad.8w.delta19.4w
76789		Mzt1	-0.483244	1.52627			WT.WT.irrad.8w		11746		Anxa4	1.21987		6.15389		delta19.irrad.8w.delta19.4w
233902		Fbxl19	-0.486165	1.78028			WT.WT.irrad.8w		22288		Utrn	1.21964		3.02367		delta19.irrad.8w.delta19.4w
72722		Fam98a	-0.487762	2.40977			WT.WT.irrad.8w		16004		Igf2r	1.21954		2.04612		delta19.irrad.8w.delta19.4w
26926		Aifm1	-0.488981	3.15782			WT.WT.irrad.8w		26406		Map3k3	1.21877		3.19614		delta19.irrad.8w.delta19.4w
107047		Psmg2	-0.489071	1.20352			WT.WT.irrad.8w		11768		Ap1m2	1.21857		1.1215		delta19.irrad.8w.delta19.4w
66488		Fam136a	-0.489116	1.21453			WT.WT.irrad.8w		100042498		Mir22hg	1.21856		3.46097		delta19.irrad.8w.delta19.4w
54194		Akap8l	-0.489178	3.08884			WT.WT.irrad.8w		381812		Cracr2a	1.21852		1.70369		delta19.irrad.8w.delta19.4w
214669		L3mbtl2	-0.489715	2.54129			WT.WT.irrad.8w		18711		Pikfyve	1.21611		5.52089		delta19.irrad.8w.delta19.4w
21928		Tnfaip2	-0.491342	2.42064			WT.WT.irrad.8w		215114		Hip1	1.21439		3.38309		delta19.irrad.8w.delta19.4w
20509		Slc19a1	-0.493694	1.36744			WT.WT.irrad.8w		54698		Crtam	1.21389		1.56019		delta19.irrad.8w.delta19.4w
17876		Myef2	-0.49426	1.41569			WT.WT.irrad.8w		637515		Nlrp1b	1.21364		1.44877		delta19.irrad.8w.delta19.4w
94092		Trim16	-0.494658	1.69049			WT.WT.irrad.8w		73998		Herc3	1.21352		5.17065		delta19.irrad.8w.delta19.4w
72475		Ssbp3	-0.495182	2.42169			WT.WT.irrad.8w		329152		Hecw2	1.21306		1.65067		delta19.irrad.8w.delta19.4w
27221		Chaf1a	-0.495705	3.32236			WT.WT.irrad.8w		432555		Gm5431	1.21286		2.59234		delta19.irrad.8w.delta19.4w
97961		Nol12	-0.496312	1.14674			WT.WT.irrad.8w		666372		Gm8066	1.21282		1.33635		delta19.irrad.8w.delta19.4w
68565		Mrps18a	-0.496874	1.25423			WT.WT.irrad.8w		80879		Slc16a3	1.21239		5.40837		delta19.irrad.8w.delta19.4w
109754		Cyb5r3	-0.497267	2.53492			WT.WT.irrad.8w		78808		Stxbp5	1.20977		5.44724		delta19.irrad.8w.delta19.4w
13681		Eif4a1	-0.498035	1.03751			WT.WT.irrad.8w		619313		I730030J21Rik	1.20976		1.99896		delta19.irrad.8w.delta19.4w
11757		Prdx3	-0.498594	1.40499			WT.WT.irrad.8w		76763		Mospd2	1.20945		2.80591		delta19.irrad.8w.delta19.4w
67057		Yaf2	-0.498685	2.09506			WT.WT.irrad.8w		270084		Lpcat2	1.20909		4.57377		delta19.irrad.8w.delta19.4w
60525		Acss2	-0.499222	1.59023			WT.WT.irrad.8w		55984		Camkk1	1.20908		1.73895		delta19.irrad.8w.delta19.4w
70584		Pak4	-0.499676	1.23073			WT.WT.irrad.8w		100042150		Nrg2	1.20879		3.62932		delta19.irrad.8w.delta19.4w
70454		Cenpl	-0.499784	1.70128			WT.WT.irrad.8w		54672		Adgrg3	1.20825		6.48535		delta19.irrad.8w.delta19.4w
23854		Def8	-0.502761	2.08451			WT.WT.irrad.8w		226856		Lpgat1	1.20791		5.70758		delta19.irrad.8w.delta19.4w
54122		Uevld	-0.50293	1.07384			WT.WT.irrad.8w		55932		Gbp3	1.20707		5.1573		delta19.irrad.8w.delta19.4w
56456		Actl6a	-0.503046	3.18798			WT.WT.irrad.8w		14697		Gnb5	1.20683		1.56635		delta19.irrad.8w.delta19.4w
241303		Fam78a	-0.503361	2.39961			WT.WT.irrad.8w		100039484		Gm2260	1.20653		3.316		delta19.irrad.8w.delta19.4w
71963		Cdca4	-0.503607	2.22545			WT.WT.irrad.8w		217835		Rin3	1.20554		6.41181		delta19.irrad.8w.delta19.4w
216156		Wdr18	-0.503723	2.45622			WT.WT.irrad.8w		474145		Clec4a4	1.20469		3.6711		delta19.irrad.8w.delta19.4w
21940		Cd27	-0.504184	1.43799			WT.WT.irrad.8w		30938		Fgd3	1.20355		2.55448		delta19.irrad.8w.delta19.4w
66988		Lap3	-0.504642	1.79357			WT.WT.irrad.8w		234094		Arhgef10	1.2027		2.88694		delta19.irrad.8w.delta19.4w
64898		Lpin2	-0.504898	1.57413			WT.WT.irrad.8w		16706		Ksr1	1.20164		3.47576		delta19.irrad.8w.delta19.4w
17260		Mef2c	-0.504997	1.86172			WT.WT.irrad.8w		55992		Trim3	1.20132		6.39403		delta19.irrad.8w.delta19.4w
108912		Cdca2	-0.506132	2.76789			WT.WT.irrad.8w		223254		Farp1	1.201		2.18796		delta19.irrad.8w.delta19.4w
140721		Caskin2	-0.506519	1.15387			WT.WT.irrad.8w		383563		Gpr25	1.20048		1.3023		delta19.irrad.8w.delta19.4w
18242		Oat	-0.507875	3.5221			WT.WT.irrad.8w		17874		Myd88	1.20022		6.25531		delta19.irrad.8w.delta19.4w
56289		Rassf1	-0.508009	2.00883			WT.WT.irrad.8w		18029		Nfic	1.19913		7.13018		delta19.irrad.8w.delta19.4w
12237		Bub3	-0.508147	1.85575			WT.WT.irrad.8w		56753		Tacstd2	1.19898		1.88162		delta19.irrad.8w.delta19.4w
110854		Ptpa	-0.508223	1.98065			WT.WT.irrad.8w		11669		Aldh2	1.19873		5.48113		delta19.irrad.8w.delta19.4w
328795		Ubash3a	-0.50923	1.68491			WT.WT.irrad.8w		18725		Pira2	1.19852		3.89937		delta19.irrad.8w.delta19.4w
231123		Haus3	-0.510164	1.84314			WT.WT.irrad.8w		100504379		Gm20201	1.19772		3.08105		delta19.irrad.8w.delta19.4w
70974		Pgm2l1	-0.510398	1.4069			WT.WT.irrad.8w		71176		Fbxo24	1.19619		1.24311		delta19.irrad.8w.delta19.4w
15519		Hsp90aa1	-0.512038	1.35888			WT.WT.irrad.8w		12369		Casp7	1.19411		7.25692		delta19.irrad.8w.delta19.4w
102141		Snx25	-0.512041	1.27318			WT.WT.irrad.8w		102632		Acad11	1.19291		7.67159		delta19.irrad.8w.delta19.4w
106068		Slc45a4	-0.51211	1.82831			WT.WT.irrad.8w		268301		Sowahc	1.19263		7.091		delta19.irrad.8w.delta19.4w
13358		Slc25a1	-0.513758	1.79414			WT.WT.irrad.8w		102626		Mapkapk3	1.19207		7.38496		delta19.irrad.8w.delta19.4w
26940		Ecsit	-0.514926	2.02886			WT.WT.irrad.8w		233836		Slc5a11	1.19198		2.72765		delta19.irrad.8w.delta19.4w
68743		Anln	-0.51535	2.45405			WT.WT.irrad.8w		14017		Evi2a	1.19192		4.57106		delta19.irrad.8w.delta19.4w
56505		Ruvbl1	-0.516095	2.85514			WT.WT.irrad.8w		319772		C130050O18Rik	1.19187		4.9912		delta19.irrad.8w.delta19.4w
216792		Iba57	-0.516175	1.53436			WT.WT.irrad.8w		22724		Zbtb7b	1.19145		6.28217		delta19.irrad.8w.delta19.4w
11534		Adk	-0.517037	1.67423			WT.WT.irrad.8w		320782		Tmem154	1.19121		6.04414		delta19.irrad.8w.delta19.4w
22377		Wbp1	-0.517155	1.2137			WT.WT.irrad.8w		117149		Tirap	1.19118		6.566		delta19.irrad.8w.delta19.4w
217364		Engase	-0.517319	1.93921			WT.WT.irrad.8w		77866		E130102H24Rik	1.191		1.42269		delta19.irrad.8w.delta19.4w
13401		Dmwd	-0.517433	1.07011			WT.WT.irrad.8w		57895		Ccdc126	1.19092		3.74381		delta19.irrad.8w.delta19.4w
433375		Creg1	-0.518498	2.12984			WT.WT.irrad.8w		214642		Cped1	1.19089		1.44096		delta19.irrad.8w.delta19.4w
230514		Leprot	-0.51879	4.38502			WT.WT.irrad.8w		67226		Tmem19	1.19038		9.85943		delta19.irrad.8w.delta19.4w
71820		Wdr34	-0.519083	1.04192			WT.WT.irrad.8w		100213		Rusc2	1.19035		1.53878		delta19.irrad.8w.delta19.4w
232970		Phldb3	-0.519108	1.20204			WT.WT.irrad.8w		20684		Sp100	1.18999		5.6274		delta19.irrad.8w.delta19.4w
56371		Fzr1	-0.519801	3.18798			WT.WT.irrad.8w		19243		Ptp4a1	1.18836		3.90835		delta19.irrad.8w.delta19.4w
76626		Msi2	-0.521176	1.14671			WT.WT.irrad.8w		67581		Tbc1d23	1.18809		5.99497		delta19.irrad.8w.delta19.4w
12036		Bcat2	-0.521645	2.04545			WT.WT.irrad.8w		14583		Gfpt1	1.18714		5.5666		delta19.irrad.8w.delta19.4w
74653		Pomk	-0.521736	2.20762			WT.WT.irrad.8w		320802		Ifitm10	1.18709		1.75437		delta19.irrad.8w.delta19.4w
52609		Cbx7	-0.522312	1.23873			WT.WT.irrad.8w		211770		Trib1	1.18665		6.09405		delta19.irrad.8w.delta19.4w
545091		Hnrnpa1l2-ps2	-0.524152	1.00117			WT.WT.irrad.8w		68799		Rgmb	1.1863		1.92023		delta19.irrad.8w.delta19.4w
13852		Stx2	-0.525008	2.28059			WT.WT.irrad.8w		11492		Adam19	1.18621		4.18649		delta19.irrad.8w.delta19.4w
17121		Mxd3	-0.525119	1.17016			WT.WT.irrad.8w		269878		Megf8	1.18572		3.7882		delta19.irrad.8w.delta19.4w
78878		Ftx	-0.525412	1.13484			WT.WT.irrad.8w		72691		Calhm2	1.18523		5.9126		delta19.irrad.8w.delta19.4w
67834		Idh3a	-0.525806	1.99976			WT.WT.irrad.8w		60504		Il21r	1.18476		4.10708		delta19.irrad.8w.delta19.4w
17192		Mbd3	-0.525838	1.71335			WT.WT.irrad.8w		238377		Gpr68	1.18445		1.32505		delta19.irrad.8w.delta19.4w
218203		Mylip	-0.526422	1.43581			WT.WT.irrad.8w		15902		Id2	1.18434		3.13398		delta19.irrad.8w.delta19.4w
16600		Klf4	-0.526471	1.98533			WT.WT.irrad.8w		69710		Arap1	1.18392		8.45308		delta19.irrad.8w.delta19.4w
69639		Exosc8	-0.527426	1.16527			WT.WT.irrad.8w		57914		Crlf2	1.18308		5.11597		delta19.irrad.8w.delta19.4w
67073		Pi4k2b	-0.527442	2.24585			WT.WT.irrad.8w		12393		Runx2	1.18086		5.99086		delta19.irrad.8w.delta19.4w
74201		Cep97	-0.52773	2.67653			WT.WT.irrad.8w		12609		Cebpd	1.18038		2.51625		delta19.irrad.8w.delta19.4w
74616		Scrn3	-0.52976	1.32596			WT.WT.irrad.8w		347722		Agap1	1.18029		5.57865		delta19.irrad.8w.delta19.4w
15115		Hars	-0.529873	2.26578			WT.WT.irrad.8w		67138		Herc6	1.17895		5.87643		delta19.irrad.8w.delta19.4w
74105		Gga2	-0.530062	1.08034			WT.WT.irrad.8w		79201		Tnfrsf23	1.17778		3.80035		delta19.irrad.8w.delta19.4w
67486		Polr3g	-0.53133	1.10191			WT.WT.irrad.8w		242960		Fbxl5	1.17768		6.39125		delta19.irrad.8w.delta19.4w
100740		AI839979	-0.531673	1.17016			WT.WT.irrad.8w		503610		Zdhhc18	1.17766		8.09942		delta19.irrad.8w.delta19.4w
22680		Zfp207	-0.534976	3.85241			WT.WT.irrad.8w		320024		Nceh1	1.17695		6.07725		delta19.irrad.8w.delta19.4w
630579		Zfp808	-0.53522	1.27297			WT.WT.irrad.8w		100861645		NA	1.17632		2.76548		delta19.irrad.8w.delta19.4w
231225		Tapt1	-0.536492	2.42916			WT.WT.irrad.8w		208285		Cyp4f17	1.17614		2.09902		delta19.irrad.8w.delta19.4w
66165		Bccip	-0.536539	1.40952			WT.WT.irrad.8w		18484		Pam	1.17614		4.19567		delta19.irrad.8w.delta19.4w
14056		Ezh2	-0.537931	2.39858			WT.WT.irrad.8w		69274		Ctdspl	1.17591		5.4156		delta19.irrad.8w.delta19.4w
68298		Ncapd2	-0.538807	2.45467			WT.WT.irrad.8w		12527		Cd9	1.17576		4.34884		delta19.irrad.8w.delta19.4w
72415		Sgo1	-0.539394	4.08781			WT.WT.irrad.8w		13244		Degs1	1.17534		6.32553		delta19.irrad.8w.delta19.4w
12846		Comt	-0.540204	3.04624			WT.WT.irrad.8w		233040		Fbxo27	1.17479		1.3324		delta19.irrad.8w.delta19.4w
238871		Pde4d	-0.541041	1.80469			WT.WT.irrad.8w		210155		Lypd11	1.1742		1.91796		delta19.irrad.8w.delta19.4w
71446		Wrb	-0.541353	1.41293			WT.WT.irrad.8w		243655		Klre1	1.17417		1.97801		delta19.irrad.8w.delta19.4w
19387		Rangap1	-0.541712	3.89458			WT.WT.irrad.8w		17390		Mmp2	1.17366		1.81178		delta19.irrad.8w.delta19.4w
227613		Tubb4b	-0.541875	2.71414			WT.WT.irrad.8w		23872		Ets2	1.17314		6.55605		delta19.irrad.8w.delta19.4w
19165		Psen2	-0.542673	2.1761			WT.WT.irrad.8w		27057		Ncoa4	1.1727		7.24754		delta19.irrad.8w.delta19.4w
12649		Chek1	-0.542704	2.90941			WT.WT.irrad.8w		18844		Plxna1	1.17252		2.02833		delta19.irrad.8w.delta19.4w
17937		Nab2	-0.544001	1.01454			WT.WT.irrad.8w		212898		Dse	1.17194		5.20039		delta19.irrad.8w.delta19.4w
217124		Ppp1r9b	-0.545713	2.98822			WT.WT.irrad.8w		18722		Pira1	1.17184		4.60638		delta19.irrad.8w.delta19.4w
72170		Chchd4	-0.547032	1.12579			WT.WT.irrad.8w		209378		Itih5	1.17157		2.84696		delta19.irrad.8w.delta19.4w
232933		Ccdc61	-0.548299	1.76249			WT.WT.irrad.8w		14381		G6pdx	1.17146		4.91674		delta19.irrad.8w.delta19.4w
56449		Ybx3	-0.549451	2.93587			WT.WT.irrad.8w		668108		Gm8979	1.1706		2.49906		delta19.irrad.8w.delta19.4w
66471		Anp32e	-0.549681	3.55937			WT.WT.irrad.8w		26427		Creb3l1	1.17022		3.72798		delta19.irrad.8w.delta19.4w
56644		Clec7a	-0.550487	1.68121			WT.WT.irrad.8w		14269		Fnbp1	1.16995		4.72645		delta19.irrad.8w.delta19.4w
56214		Scamp4	-0.550912	1.73133			WT.WT.irrad.8w		14066		F3	1.16988		1.20295		delta19.irrad.8w.delta19.4w
231605		Galnt9	-0.550918	1.10811			WT.WT.irrad.8w		214663		Slc25a29	1.16971		2.53976		delta19.irrad.8w.delta19.4w
230908		Tardbp	-0.551124	4.33586			WT.WT.irrad.8w		16408		Itgal	1.16963		5.5373		delta19.irrad.8w.delta19.4w
381280		Hjurp	-0.552226	1.44042			WT.WT.irrad.8w		83961		Nrg4	1.16892		2.29099		delta19.irrad.8w.delta19.4w
228026		Pdk1	-0.552891	2.14574			WT.WT.irrad.8w		20846		Stat1	1.16812		4.29742		delta19.irrad.8w.delta19.4w
66610		Abi3	-0.555414	1.50657			WT.WT.irrad.8w		329003		Zfp516	1.16785		4.40357		delta19.irrad.8w.delta19.4w
75744		Svip	-0.556278	2.055			WT.WT.irrad.8w		18826		Lcp1	1.16774		5.83794		delta19.irrad.8w.delta19.4w
54632		Ftsj1	-0.556993	2.12217			WT.WT.irrad.8w		224624		Rab40c	1.16745		7.06512		delta19.irrad.8w.delta19.4w
11431		Acp1	-0.557326	1.49547			WT.WT.irrad.8w		110557		H2-Q6	1.16719		3.07026		delta19.irrad.8w.delta19.4w
223773		Zbed4	-0.557913	2.17136			WT.WT.irrad.8w		58185		Rsad2	1.16684		4.40227		delta19.irrad.8w.delta19.4w
76551		Ccdc6	-0.558098	1.64829			WT.WT.irrad.8w		100861977		Gm21370	1.16627		5.00923		delta19.irrad.8w.delta19.4w
15505		Hsph1	-0.558377	1.11623			WT.WT.irrad.8w		14536		Nr6a1	1.16624		2.17333		delta19.irrad.8w.delta19.4w
223666		Arhgap39	-0.558584	1.49738			WT.WT.irrad.8w		12753		Clock	1.16611		2.46421		delta19.irrad.8w.delta19.4w
13667		Eif2b4	-0.558633	1.72612			WT.WT.irrad.8w		22793		Zyx	1.16559		5.9607		delta19.irrad.8w.delta19.4w
72657		Selenoh	-0.559274	1.11211			WT.WT.irrad.8w		226970		Arhgef4	1.16541		3.08164		delta19.irrad.8w.delta19.4w
75786		Ckap5	-0.559661	1.61852			WT.WT.irrad.8w		56620		Clec4n	1.16538		1.99214		delta19.irrad.8w.delta19.4w
67383		Carnmt1	-0.559743	2.26589			WT.WT.irrad.8w		74482		Ifitm7	1.16522		1.14559		delta19.irrad.8w.delta19.4w
69482		Nup35	-0.559899	1.35263			WT.WT.irrad.8w		626848		Zfp971	1.16521		2.08632		delta19.irrad.8w.delta19.4w
16551		Kif11	-0.560817	2.61697			WT.WT.irrad.8w		53623		Gria3	1.16361		4.53848		delta19.irrad.8w.delta19.4w
216892		Spns2	-0.561093	1.88557			WT.WT.irrad.8w		100041546		Ly6c2	1.16361		4.79796		delta19.irrad.8w.delta19.4w
69754		Fbxo7	-0.562182	2.34571			WT.WT.irrad.8w		320088		C030034L19Rik	1.16308		1.17728		delta19.irrad.8w.delta19.4w
57908		Zfp318	-0.5629	1.41902			WT.WT.irrad.8w		18806		Pld2	1.16248		2.62231		delta19.irrad.8w.delta19.4w
22036		Traip	-0.563159	2.46585			WT.WT.irrad.8w		58218		Trem3	1.16169		3.3648		delta19.irrad.8w.delta19.4w
319190		H2bc21	-0.563622	1.39743			WT.WT.irrad.8w		69601		Dab2ip	1.16157		6.36083		delta19.irrad.8w.delta19.4w
27204		Syn3	-0.564053	1.25414			WT.WT.irrad.8w		22035		Tnfsf10	1.16042		2.91066		delta19.irrad.8w.delta19.4w
19893		Rpgr	-0.564492	1.00886			WT.WT.irrad.8w		15439		Hp	1.16034		2.98176		delta19.irrad.8w.delta19.4w
108943		Trmt10a	-0.564926	1.00879			WT.WT.irrad.8w		70155		Ogfrl1	1.16008		8.47718		delta19.irrad.8w.delta19.4w
14132		Fcgrt	-0.56616	1.33786			WT.WT.irrad.8w		23849		Klf6	1.1595		4.79433		delta19.irrad.8w.delta19.4w
66359		Cox20	-0.567024	1.40952			WT.WT.irrad.8w		18230		Nxn	1.15845		6.07254		delta19.irrad.8w.delta19.4w
104444		Rexo2	-0.567203	1.52284			WT.WT.irrad.8w		80782		Klrb1b	1.15757		1.63058		delta19.irrad.8w.delta19.4w
329679		Fnip2	-0.567906	1.16776			WT.WT.irrad.8w		319924		Apba1	1.15752		3.22843		delta19.irrad.8w.delta19.4w
14208		Ppm1g	-0.569101	4.58518			WT.WT.irrad.8w		74137		Nuak2	1.15657		8.00162		delta19.irrad.8w.delta19.4w
100504506		NA	-0.569528	1.23467			WT.WT.irrad.8w		73124		Golim4	1.15619		4.98167		delta19.irrad.8w.delta19.4w
55989		Nop58	-0.570298	2.08994			WT.WT.irrad.8w		20866		Stim1	1.15558		4.89999		delta19.irrad.8w.delta19.4w
56233		Hdac7	-0.570857	2.04274			WT.WT.irrad.8w		29864		Rnf11	1.15518		6.03845		delta19.irrad.8w.delta19.4w
228019		Mettl8	-0.571479	1.12602			WT.WT.irrad.8w		622070		Gm15133	1.15497		1.21226		delta19.irrad.8w.delta19.4w
98910		Usp6nl	-0.571922	1.0521			WT.WT.irrad.8w		245638		Tbc1d8b	1.15207		6.19633		delta19.irrad.8w.delta19.4w
65257		Asb3	-0.571929	2.85292			WT.WT.irrad.8w		68339		Ccdc88c	1.15202		1.99201		delta19.irrad.8w.delta19.4w
29856		Smtn	-0.572176	1.54917			WT.WT.irrad.8w		15931		Ids	1.15015		4.30953		delta19.irrad.8w.delta19.4w
109672		Cyb5a	-0.572773	1.25662			WT.WT.irrad.8w		29875		Iqgap1	1.14961		4.93961		delta19.irrad.8w.delta19.4w
27883		Tango2	-0.574492	2.78744			WT.WT.irrad.8w		17134		Mafg	1.14925		6.74161		delta19.irrad.8w.delta19.4w
14869		Gstp2	-0.575392	1.18863			WT.WT.irrad.8w		64294		Itm2c	1.14869		5.74206		delta19.irrad.8w.delta19.4w
224805		Aars2	-0.576044	2.07821			WT.WT.irrad.8w		94282		Sfxn5	1.14794		3.5752		delta19.irrad.8w.delta19.4w
192970		Dhrs11	-0.577969	2.07522			WT.WT.irrad.8w		19217		Ptger2	1.14774		4.52154		delta19.irrad.8w.delta19.4w
192657		Ell2	-0.577987	1.56587			WT.WT.irrad.8w		72278		Ccpg1	1.14769		6.16782		delta19.irrad.8w.delta19.4w
231510		Gpat3	-0.578216	1.12944			WT.WT.irrad.8w		20200		S100a6	1.14628		1.80525		delta19.irrad.8w.delta19.4w
13875		Erf	-0.57861	2.13977			WT.WT.irrad.8w		64380		Ms4a4c	1.1462		3.61499		delta19.irrad.8w.delta19.4w
246710		Rhobtb2	-0.580721		2.35069		WT.WT.irrad.8w		26888		Clec4a2	1.1456		4.36291		delta19.irrad.8w.delta19.4w
22003		Tpm1	-0.581173		2.38781		WT.WT.irrad.8w		217430		Pqlc3	1.14482		8.72875		delta19.irrad.8w.delta19.4w
14976		Pfdn6	-0.582585		1.15208		WT.WT.irrad.8w		238330		Irf2bpl	1.1448		3.86229		delta19.irrad.8w.delta19.4w
29809		Rabgap1l	-0.583144		3.83338		WT.WT.irrad.8w		19128		Pros1	1.14451		3.93506		delta19.irrad.8w.delta19.4w
56298		Atl2	-0.584127		3.40964		WT.WT.irrad.8w		207521		Dtx4	1.14439		3.97554		delta19.irrad.8w.delta19.4w
68572		Mrpl58	-0.585324		1.09594		WT.WT.irrad.8w		17454		Mov10	1.14438		5.84794		delta19.irrad.8w.delta19.4w
231887		Pdap1	-0.586685		1.5429		WT.WT.irrad.8w		93706		Pcdhgc3	1.1442		1.01902		delta19.irrad.8w.delta19.4w
14156		Fen1	-0.587683		2.84533		WT.WT.irrad.8w		20388		Sftpb	1.14263		1.16634		delta19.irrad.8w.delta19.4w
18611		Pea15a	-0.588114		1.39844		WT.WT.irrad.8w		235574		Atp2c1	1.14232		6.78217		delta19.irrad.8w.delta19.4w
18555		Cdk16	-0.590278		5.90451		WT.WT.irrad.8w		64292		Ptges	1.1423		3.00708		delta19.irrad.8w.delta19.4w
106628		Trip10	-0.591708		1.84116		WT.WT.irrad.8w		52855		Lair1	1.1421		7.18229		delta19.irrad.8w.delta19.4w
433693		Akirin2	-0.591917		3.18798		WT.WT.irrad.8w		100503558		NA	1.14152		3.40803		delta19.irrad.8w.delta19.4w
68278		Ddx39	-0.592075		2.80956		WT.WT.irrad.8w		320191		Hook3	1.14108		4.16884		delta19.irrad.8w.delta19.4w
16818		Lck	-0.592272		2.44505		WT.WT.irrad.8w		69120		1810021B22Rik	1.14071		1.82274		delta19.irrad.8w.delta19.4w
23834		Cdc6	-0.593021		3.82207		WT.WT.irrad.8w		20652		Soat1	1.13882		5.70611		delta19.irrad.8w.delta19.4w
14296		Frat1	-0.593912		1.34897		WT.WT.irrad.8w		67492		Zfand4	1.13865		4.60539		delta19.irrad.8w.delta19.4w
20438		Siah1b	-0.595326		1.83689		WT.WT.irrad.8w		102103		Mtus1	1.13823		5.31121		delta19.irrad.8w.delta19.4w
56050		Cyp39a1	-0.595514		1.02129		WT.WT.irrad.8w		216971		Fam222b	1.13754		5.48002		delta19.irrad.8w.delta19.4w
20768		Sephs2	-0.595728		1.98649		WT.WT.irrad.8w		319974		Auts2	1.13706		1.49515		delta19.irrad.8w.delta19.4w
75296		Fgfr1op	-0.595916		3.20793		WT.WT.irrad.8w		26569		Slc27a4	1.13685		5.91556		delta19.irrad.8w.delta19.4w
57377		Mogs	-0.596494		5.24276		WT.WT.irrad.8w		628746		Rybp-ps	1.13662		2.92622		delta19.irrad.8w.delta19.4w
67738		Ppid	-0.597954		2.17922		WT.WT.irrad.8w		54630		Prickle3	1.13661		6.72803		delta19.irrad.8w.delta19.4w
13830		Stom	-0.598961		3.38387		WT.WT.irrad.8w		320435		Rinl	1.1365		6.72262		delta19.irrad.8w.delta19.4w
101831		Faap24	-0.599118		3.11175		WT.WT.irrad.8w		319670		Eml5	1.13576		3.1245		delta19.irrad.8w.delta19.4w
230770		Tmem39b	-0.599228		3.41242		WT.WT.irrad.8w		433091		Pnpla1	1.13541		1.51873		delta19.irrad.8w.delta19.4w
240756		Klhl12	-0.600256		4.60281		WT.WT.irrad.8w		18015		Nf1	1.13523		4.36424		delta19.irrad.8w.delta19.4w
69185		Dtwd1	-0.602355		1.55884		WT.WT.irrad.8w		238692		Zfp874a	1.13387		2.92202		delta19.irrad.8w.delta19.4w
27398		Mrpl2	-0.602858		1.40041		WT.WT.irrad.8w		16633		Klra2	1.13312		4.02805		delta19.irrad.8w.delta19.4w
54613		St3gal6	-0.603017		2.66938		WT.WT.irrad.8w		54646		Ppp1r3f	1.13145		1.37581		delta19.irrad.8w.delta19.4w
17463		Psmd7	-0.603467		2.77104		WT.WT.irrad.8w		434325		Tmem221	1.13128		1.40278		delta19.irrad.8w.delta19.4w
104923		Adi1	-0.603922		1.7837		WT.WT.irrad.8w		70292		Afap1	1.13064		4.24348		delta19.irrad.8w.delta19.4w
67712		Slc25a37	-0.605273		2.92652		WT.WT.irrad.8w		217684		Susd6	1.12938		6.13679		delta19.irrad.8w.delta19.4w
51789		Tnk2	-0.605579		3.54922		WT.WT.irrad.8w		338523		Kdm7a	1.12928		4.80559		delta19.irrad.8w.delta19.4w
20850		Stat5a	-0.606728		3.69157		WT.WT.irrad.8w		216984		Evi2b	1.12918		5.27936		delta19.irrad.8w.delta19.4w
229905		Kyat3	-0.607031		1.14789		WT.WT.irrad.8w		21858		Timp2	1.12768		6.00302		delta19.irrad.8w.delta19.4w
22340		Vegfb	-0.607245		1.72597		WT.WT.irrad.8w		23880		Fyb	1.12761		5.83132		delta19.irrad.8w.delta19.4w
66083		Setd6	-0.607486		2.10459		WT.WT.irrad.8w		104252		Cdc42ep2	1.12682		2.72396		delta19.irrad.8w.delta19.4w
67030		Fancl	-0.608828		1.30465		WT.WT.irrad.8w		52685		Cd300lg	1.1265		5.61073		delta19.irrad.8w.delta19.4w
20655		Sod1	-0.610008		1.2222		WT.WT.irrad.8w		100504089		Gm20056	1.12642		1.97619		delta19.irrad.8w.delta19.4w
23945		Mgll	-0.610231		1.90598		WT.WT.irrad.8w		210293		Dock10	1.12601		3.52539		delta19.irrad.8w.delta19.4w
69046		Isca1	-0.610389		2.05549		WT.WT.irrad.8w		223701		Mrtfa	1.12538		6.11928		delta19.irrad.8w.delta19.4w
67936		Wdr55	-0.611736		2.25539		WT.WT.irrad.8w		677289		Prr33	1.12508		3.13939		delta19.irrad.8w.delta19.4w
109065		Dnaaf2	-0.611987		1.8424		WT.WT.irrad.8w		18187		Nrp2	1.12449		2.38145		delta19.irrad.8w.delta19.4w
230863		Sh2d5	-0.612616		1.96396		WT.WT.irrad.8w		84004		Mcam	1.1241		1.25742		delta19.irrad.8w.delta19.4w
50935		St6galnac6	-0.613039		2.66918		WT.WT.irrad.8w		72157		Pgm2	1.12395		6.83405		delta19.irrad.8w.delta19.4w
66684		Tceal8	-0.613405		1.13077		WT.WT.irrad.8w		225164		Mib1	1.12373		1.49706		delta19.irrad.8w.delta19.4w
12408		Cbr1	-0.613661		1.43921		WT.WT.irrad.8w		240028		Lnpep	1.12326		1.69637		delta19.irrad.8w.delta19.4w
14430		Galt	-0.613986		2.16653		WT.WT.irrad.8w		16195		Il6st	1.12292		2.70462		delta19.irrad.8w.delta19.4w
64704		Htra2	-0.614688		3.75962		WT.WT.irrad.8w		12505		Cd44	1.12276		7.35458		delta19.irrad.8w.delta19.4w
14755		Pigq	-0.615183		1.06254		WT.WT.irrad.8w		18824		Plp2	1.12258		6.15302		delta19.irrad.8w.delta19.4w
29810		Bag3	-0.616029		1.90526		WT.WT.irrad.8w		66689		Klhl28	1.12031		2.46921		delta19.irrad.8w.delta19.4w
24136		Zeb2	-0.616784		1.64849		WT.WT.irrad.8w		67469		Abhd5	1.11978		4.60437		delta19.irrad.8w.delta19.4w
11804		Aplp2	-0.617948		3.41793		WT.WT.irrad.8w		329154		Ankrd44	1.11978		5.57145		delta19.irrad.8w.delta19.4w
67266		Dipk1a	-0.618253		2.57047		WT.WT.irrad.8w		14073		Faah	1.11945		3.52946		delta19.irrad.8w.delta19.4w
28200		Dhrs4	-0.618909		1.90522		WT.WT.irrad.8w		50498		Ebi3	1.11928		5.64206		delta19.irrad.8w.delta19.4w
232223		Txnrd3	-0.61901		1.19836		WT.WT.irrad.8w		77113		Klhl2	1.11916		5.06636		delta19.irrad.8w.delta19.4w
193742		Abhd16a	-0.619237		3.19415		WT.WT.irrad.8w		20344		Selp	1.11889		2.20188		delta19.irrad.8w.delta19.4w
72114		Zbed3	-0.619652		2.69109		WT.WT.irrad.8w		245195		Retnlg	1.11809		2.07321		delta19.irrad.8w.delta19.4w
68646		Nadk2	-0.620479		3.37192		WT.WT.irrad.8w		16145		Igtp	1.118		3.20855		delta19.irrad.8w.delta19.4w
54357		Epb41l4b	-0.620942		1.07011		WT.WT.irrad.8w		210741		Kcnk12	1.11758		3.15889		delta19.irrad.8w.delta19.4w
20452		St8sia4	-0.621575		2.40066		WT.WT.irrad.8w		16185		Il2rb	1.11724		3.04738		delta19.irrad.8w.delta19.4w
71198		Otud1	-0.624118		1.0716		WT.WT.irrad.8w		16973		Lrp5	1.11704		3.2914		delta19.irrad.8w.delta19.4w
237400		Mex3d	-0.624633		1.85692		WT.WT.irrad.8w		240960		Dnah14	1.1162		1.90478		delta19.irrad.8w.delta19.4w
19219		Ptger4	-0.625967		2.32322		WT.WT.irrad.8w		74596		Cds1	1.11531		4.10548		delta19.irrad.8w.delta19.4w
211389		Suox	-0.626445		1.24742		WT.WT.irrad.8w		26433		Plod3	1.11519		7.0905		delta19.irrad.8w.delta19.4w
56077		Dgke	-0.627675		1.59032		WT.WT.irrad.8w		72203		2610507I01Rik	1.11505		5.51878		delta19.irrad.8w.delta19.4w
71846		Syce2	-0.628124		1.21675		WT.WT.irrad.8w		100043823		Gm4673	1.11449		1.16755		delta19.irrad.8w.delta19.4w
103534		Mgat4b	-0.628948		3.05764		WT.WT.irrad.8w		229615		Pias3	1.11434		5.32289		delta19.irrad.8w.delta19.4w
73254		Ccdc18	-0.630078		1.76114		WT.WT.irrad.8w		216869		Arrb2	1.11311		4.07526		delta19.irrad.8w.delta19.4w
18115		Nnt	-0.630331		1.51865		WT.WT.irrad.8w		67579		Cpeb4	1.11302		1.02853		delta19.irrad.8w.delta19.4w
232879		Zbtb45	-0.631666		3.29131		WT.WT.irrad.8w		209027		Pycr1	1.11268		2.03032		delta19.irrad.8w.delta19.4w
432479		4930404N11Rik	-0.632351		1.46977		WT.WT.irrad.8w		69017		Prrt2	1.11246		1.1509		delta19.irrad.8w.delta19.4w
53414		Bysl	-0.63279		3.13439		WT.WT.irrad.8w		20491		Sla	1.11234		6.79869		delta19.irrad.8w.delta19.4w
16419		Itgb5	-0.633686		1.68545		WT.WT.irrad.8w		330401		Tmcc1	1.11233		7.50055		delta19.irrad.8w.delta19.4w
84652		Fam126a	-0.633877		3.58685		WT.WT.irrad.8w		52163		Camk1	1.11227		4.5907		delta19.irrad.8w.delta19.4w
74734		Rhoh	-0.635537		1.14619		WT.WT.irrad.8w		72446		Prr5l	1.11156		2.1706		delta19.irrad.8w.delta19.4w
100087		Kti12	-0.637046		1.53388		WT.WT.irrad.8w		320528		Vps13c	1.11147		1.18836		delta19.irrad.8w.delta19.4w
20363		Selenop	-0.63713		3.16275		WT.WT.irrad.8w		218121		Mboat1	1.11137		3.52313		delta19.irrad.8w.delta19.4w
50880		Scly	-0.637355		3.58191		WT.WT.irrad.8w		408065		Zfp456	1.11008		4.69579		delta19.irrad.8w.delta19.4w
216551		Lgalsl	-0.637417		1.24185		WT.WT.irrad.8w		56722		Litaf	1.10972		6.32909		delta19.irrad.8w.delta19.4w
17863		Myb	-0.637479		2.67847		WT.WT.irrad.8w		100038707		Gm10388	1.10954		1.82754		delta19.irrad.8w.delta19.4w
66329		Susd3	-0.638199		1.07315		WT.WT.irrad.8w		103841		Cuedc1	1.10913		2.58291		delta19.irrad.8w.delta19.4w
71085		Arhgap19	-0.638399		2.81766		WT.WT.irrad.8w		98682		Mfsd6	1.10788		4.06758		delta19.irrad.8w.delta19.4w
544717		1190007I07Rik	-0.639192		1.11241		WT.WT.irrad.8w		12028		Bax	1.10676		3.00416		delta19.irrad.8w.delta19.4w
22051		Trip6	-0.639851		1.57807		WT.WT.irrad.8w		544963		Iqgap2	1.1064		3.76856		delta19.irrad.8w.delta19.4w
76947		Ndufaf6	-0.640689		1.00323		WT.WT.irrad.8w		319636		Fsd1l	1.10599		3.08546		delta19.irrad.8w.delta19.4w
230259		E130308A19Rik	-0.640803		1.24799		WT.WT.irrad.8w		22433		Xbp1	1.10461		5.21813		delta19.irrad.8w.delta19.4w
69136		Tusc1	-0.64147		1.02071		WT.WT.irrad.8w		109019		Nabp1	1.10457		7.17732		delta19.irrad.8w.delta19.4w
14651		Hagh	-0.643451		2.30781		WT.WT.irrad.8w		15162		Hck	1.1041		6.00365		delta19.irrad.8w.delta19.4w
328451		Gm5088	-0.643595		3.09582		WT.WT.irrad.8w		235283		Gramd1b	1.10342		2.06462		delta19.irrad.8w.delta19.4w
677289		Prr33	-0.643966		1.18225		WT.WT.irrad.8w		66885		Acadsb	1.10174		5.75182		delta19.irrad.8w.delta19.4w
16319		Incenp	-0.64418		4.04926		WT.WT.irrad.8w		244668		Sipa1l2	1.10116		3.45942		delta19.irrad.8w.delta19.4w
67187		Zmynd19	-0.645133		2.23479		WT.WT.irrad.8w		63873		Trpv4	1.10094		1.05816		delta19.irrad.8w.delta19.4w
264895		Acsf2	-0.645534		1.84198		WT.WT.irrad.8w		140579		Elmo2	1.10094		6.67286		delta19.irrad.8w.delta19.4w
22317		Vamp1	-0.645788		1.62669		WT.WT.irrad.8w		12268		C4b	1.1003		1.00325		delta19.irrad.8w.delta19.4w
11799		Birc5	-0.646075		1.64023		WT.WT.irrad.8w		83408		Gimap3	1.09943		1.93858		delta19.irrad.8w.delta19.4w
67865		Rgs10	-0.646222		1.14511		WT.WT.irrad.8w		78408		Fam131a	1.09943		1.42525		delta19.irrad.8w.delta19.4w
66834		Acot13	-0.647015		1.04473		WT.WT.irrad.8w		22038		Plscr1	1.09905		4.47167		delta19.irrad.8w.delta19.4w
12428		Ccna2	-0.648835		5.42249		WT.WT.irrad.8w		18186		Nrp1	1.09792		6.93624		delta19.irrad.8w.delta19.4w
106740		NA	-0.648902		1.01312		WT.WT.irrad.8w		17248		Mdm4	1.09731		1.63755		delta19.irrad.8w.delta19.4w
21961		Tns1	-0.649567		1.16049		WT.WT.irrad.8w		319448		Fndc3a	1.09671		5.8788		delta19.irrad.8w.delta19.4w
57874		Hacd3	-0.650109		4.07183		WT.WT.irrad.8w		17476		Mpeg1	1.09616		5.26229		delta19.irrad.8w.delta19.4w
217057		Ptrh2	-0.650247		1.64967		WT.WT.irrad.8w		78618		Acap2	1.09578		5.04323		delta19.irrad.8w.delta19.4w
22224		Usp10	-0.651282		2.06233		WT.WT.irrad.8w		70747		Tspan2	1.09542		6.13477		delta19.irrad.8w.delta19.4w
12040		Bckdhb	-0.652631		1.35707		WT.WT.irrad.8w		110911		Cds2	1.09512		4.82776		delta19.irrad.8w.delta19.4w
319162		H2aw	-0.653111		1.15517		WT.WT.irrad.8w		20303		Ccl4	1.09495		1.01582		delta19.irrad.8w.delta19.4w
225887		Ndufs8	-0.654355		1.16387		WT.WT.irrad.8w		17970		Ncf2	1.09474		4.44739		delta19.irrad.8w.delta19.4w
54141		Spag5	-0.654496		2.53015		WT.WT.irrad.8w		67844		Rab32	1.09459		4.89331		delta19.irrad.8w.delta19.4w
66403		Asf1a	-0.654984		2.03735		WT.WT.irrad.8w		215615		Rnpep	1.09408		7.01361		delta19.irrad.8w.delta19.4w
72307		2510002D24Rik	-0.655691		1.56587		WT.WT.irrad.8w		101100		Ttll3	1.09398		3.36902		delta19.irrad.8w.delta19.4w
108907		Nusap1	-0.655865		4.66905		WT.WT.irrad.8w		100038548		Gm10521	1.09385		1.45362		delta19.irrad.8w.delta19.4w
67299		Dock7	-0.656986		1.2232		WT.WT.irrad.8w		100504333		Gm16712	1.09292		3.25307		delta19.irrad.8w.delta19.4w
21749		Terf1	-0.65726		4.34744		WT.WT.irrad.8w		387160		Mir142	1.09244		1.52851		delta19.irrad.8w.delta19.4w
99011		Pomt1	-0.658561		3.28928		WT.WT.irrad.8w		17341		Bhlha15	1.09129		2.21132		delta19.irrad.8w.delta19.4w
19339		Rab3a	-0.658963		1.60531		WT.WT.irrad.8w		100125262		Trbc1	1.09104		1.4847		delta19.irrad.8w.delta19.4w
67675		Cuta	-0.659564		1.32008		WT.WT.irrad.8w		105501		Abhd4	1.091		5.56182		delta19.irrad.8w.delta19.4w
14783		Grb10	-0.66009		1.64293		WT.WT.irrad.8w		56792		Stap1	1.09084		8.30173		delta19.irrad.8w.delta19.4w
21838		Thy1	-0.660491		1.17574		WT.WT.irrad.8w		100125263		Trbc2	1.09005		1.65555		delta19.irrad.8w.delta19.4w
209131		Snx30	-0.663102		1.36091		WT.WT.irrad.8w		72635		Lins1	1.08958		5.06851		delta19.irrad.8w.delta19.4w
56307		Metap2	-0.664157		2.12366		WT.WT.irrad.8w		20848		Stat3	1.08916		5.95706		delta19.irrad.8w.delta19.4w
12234		Btrc	-0.664416		2.4254		WT.WT.irrad.8w		75746		Morc4	1.08764		1.0834		delta19.irrad.8w.delta19.4w
217558		G2e3	-0.664957		2.64332		WT.WT.irrad.8w		17312		Clec10a	1.08716		2.37823		delta19.irrad.8w.delta19.4w
64540		Tspan4	-0.665401		2.5552		WT.WT.irrad.8w		57752		Tacc2	1.0859		2.65451		delta19.irrad.8w.delta19.4w
11816		Apoe	-0.672878		1.53116		WT.WT.irrad.8w		71776		Tha1	1.08529		2.10535		delta19.irrad.8w.delta19.4w
240055		Neurl1b	-0.672883		1.25054		WT.WT.irrad.8w		108811		Ccdc122	1.0844		2.23997		delta19.irrad.8w.delta19.4w
627828		Gm6793	-0.673584		1.97305		WT.WT.irrad.8w		108078		Olr1	1.08423		4.04965		delta19.irrad.8w.delta19.4w
14793		Cdca3	-0.67399		2.56831		WT.WT.irrad.8w		12145		Cxcr5	1.08344		1.70515		delta19.irrad.8w.delta19.4w
231912		Katnal1	-0.674113		2.39482		WT.WT.irrad.8w		224840		Treml4	1.08339		5.10183		delta19.irrad.8w.delta19.4w
74610		Abcb8	-0.674185		4.29122		WT.WT.irrad.8w		12654		Chil1	1.08259		5.61421		delta19.irrad.8w.delta19.4w
56375		B4galt4	-0.675837		2.50933		WT.WT.irrad.8w		18726		Lilra6	1.08259		5.44732		delta19.irrad.8w.delta19.4w
231834		Snx8	-0.676091		1.96396		WT.WT.irrad.8w		269604		Gpr157	1.08168		4.47521		delta19.irrad.8w.delta19.4w
15270		H2afx	-0.677318		2.2022		WT.WT.irrad.8w		65099		Irak1bp1	1.08145		1.27005		delta19.irrad.8w.delta19.4w
16173		Il18	-0.678003		1.33665		WT.WT.irrad.8w		75456		Prps1l1	1.07992		1.5359		delta19.irrad.8w.delta19.4w
22596		Xrcc5	-0.680045		2.49701		WT.WT.irrad.8w		54604		Pcnx	1.0796		3.59384		delta19.irrad.8w.delta19.4w
105245		Txndc5	-0.682233		3.69295		WT.WT.irrad.8w		11852		Rhob	1.07788		5.11007		delta19.irrad.8w.delta19.4w
234549		Heatr3	-0.682714		2.29497		WT.WT.irrad.8w		56398		Chp1	1.07641		5.50709		delta19.irrad.8w.delta19.4w
333193		Proser3	-0.683169		1.59446		WT.WT.irrad.8w		100038947		Sirpb1c	1.07612		1.85868		delta19.irrad.8w.delta19.4w
71819		Kif23	-0.683548		6.20035		WT.WT.irrad.8w		244421		Lonrf1	1.07539		4.69764		delta19.irrad.8w.delta19.4w
71878		Fam83d	-0.684766		2.27647		WT.WT.irrad.8w		14121		Fbp1	1.07537		1.62131		delta19.irrad.8w.delta19.4w
72433		Rab38	-0.685254		1.55523		WT.WT.irrad.8w		67016		Tbc1d2b	1.07528		4.14056		delta19.irrad.8w.delta19.4w
14062		F2r	-0.685953		2.5838		WT.WT.irrad.8w		17207		Mcf2l	1.07501		4.84788		delta19.irrad.8w.delta19.4w
16835		Ldlr	-0.686284		1.13219		WT.WT.irrad.8w		20163		Rsu1	1.07487		4.36371		delta19.irrad.8w.delta19.4w
67472		Mtfr1	-0.68758		3.94554		WT.WT.irrad.8w		73988		4930438A08Rik	1.07466		4.91821		delta19.irrad.8w.delta19.4w
15191		Hdgf	-0.688966		2.55073		WT.WT.irrad.8w		16438		Itpr1	1.07331		2.89404		delta19.irrad.8w.delta19.4w
67203		Nde1	-0.690942		4.73351		WT.WT.irrad.8w		68151		Wls	1.0733		6.05948		delta19.irrad.8w.delta19.4w
20744		Strbp	-0.691303		2.30189		WT.WT.irrad.8w		17472		Gbp4	1.07235		3.20508		delta19.irrad.8w.delta19.4w
18769		Pkig	-0.692138		1.17296		WT.WT.irrad.8w		329650		Med12l	1.07202		1.42528		delta19.irrad.8w.delta19.4w
20775		Sqle	-0.692401		2.09109		WT.WT.irrad.8w		380629		Heca	1.07167		5.05434		delta19.irrad.8w.delta19.4w
73910		Arhgap18	-0.692876		3.75322		WT.WT.irrad.8w		20557		Slfn3	1.07134		1.78679		delta19.irrad.8w.delta19.4w
17087		Ly96	-0.693882		1.36011		WT.WT.irrad.8w		104009		Qsox1	1.06952		3.87446		delta19.irrad.8w.delta19.4w
70385		Spdl1	-0.694718		4.47101		WT.WT.irrad.8w		233549		Mogat2	1.0684		5.7533		delta19.irrad.8w.delta19.4w
66514		Asrgl1	-0.694859		4.14579		WT.WT.irrad.8w		330812		Rnf150	1.06755		1.89482		delta19.irrad.8w.delta19.4w
27368		Tbl2	-0.698086		2.93656		WT.WT.irrad.8w		12306		Anxa2	1.06635		4.59292		delta19.irrad.8w.delta19.4w
66109		Tspan13	-0.698147		2.47949		WT.WT.irrad.8w		18628		Per3	1.06534		4.16833		delta19.irrad.8w.delta19.4w
100041480		Gm9833	-0.698616		1.23073		WT.WT.irrad.8w		70435		Inf2	1.06521		6.39872		delta19.irrad.8w.delta19.4w
639606		NA	-0.700741		1.10548		WT.WT.irrad.8w		14389		Gab2	1.06515		3.84538		delta19.irrad.8w.delta19.4w
26934		Racgap1	-0.701156		5.21198		WT.WT.irrad.8w		215653		Rassf2	1.06502		7.19403		delta19.irrad.8w.delta19.4w
72107		Dscc1	-0.704651		2.22954		WT.WT.irrad.8w		16403		Itga6	1.06382		1.48216		delta19.irrad.8w.delta19.4w
68857		Dtwd2	-0.705772		1.4127		WT.WT.irrad.8w		381203		Slc22a20	1.06364		1.81166		delta19.irrad.8w.delta19.4w
65973		Asph	-0.706051		2.34112		WT.WT.irrad.8w		54353		Skap2	1.06117		7.13128		delta19.irrad.8w.delta19.4w
77252		9430038I01Rik	-0.706649		1.01007		WT.WT.irrad.8w		16194		Il6ra	1.06057		4.18446		delta19.irrad.8w.delta19.4w
68281		4930430F08Rik	-0.707814		1.2361		WT.WT.irrad.8w		94094		Trim34a	1.06003		5.94563		delta19.irrad.8w.delta19.4w
230027		Coq3	-0.708103		1.85406		WT.WT.irrad.8w		269346		Slc28a2	1.0597		5.83917		delta19.irrad.8w.delta19.4w
52808		Tspyl2	-0.708397		2.33955		WT.WT.irrad.8w		20817		Srpk2	1.05885		6.44567		delta19.irrad.8w.delta19.4w
75687		Ripor1	-0.709175		1.8732		WT.WT.irrad.8w		66375		Dhrs7	1.05833		3.15738		delta19.irrad.8w.delta19.4w
64008		Aqp9	-0.709534		2.85884		WT.WT.irrad.8w		15442		Hpse	1.05749		6.46623		delta19.irrad.8w.delta19.4w
76642		1700113A16Rik	-0.712632		1.32732		WT.WT.irrad.8w		74732		Stx11	1.05748		6.99031		delta19.irrad.8w.delta19.4w
72821		Scn2b	-0.712898		1.12483		WT.WT.irrad.8w		72121		Dennd2d	1.05729		5.16127		delta19.irrad.8w.delta19.4w
11764		Ap1b1	-0.714093		4.92332		WT.WT.irrad.8w		101540		Prkd2	1.05705		8.59845		delta19.irrad.8w.delta19.4w
16332		Inppl1	-0.714915		1.03702		WT.WT.irrad.8w		71254		Naif1	1.05662		1.64848		delta19.irrad.8w.delta19.4w
51944		Knstrn	-0.715804		5.83444		WT.WT.irrad.8w		621976		Tmem170b	1.0563		3.75392		delta19.irrad.8w.delta19.4w
68385		Tlcd1	-0.717907		1.15764		WT.WT.irrad.8w		215474		Sec22c	1.0559		5.26229		delta19.irrad.8w.delta19.4w
217666		L2hgdh	-0.718878		2.82921		WT.WT.irrad.8w		100503318		Gm15853	1.05575		1.37143		delta19.irrad.8w.delta19.4w
70315		Hdac8	-0.718987		2.04376		WT.WT.irrad.8w		671535		Parp10	1.05563		7.54598		delta19.irrad.8w.delta19.4w
218977		Dlgap5	-0.719439		4.16652		WT.WT.irrad.8w		319740		Zfyve27	1.05527		6.70299		delta19.irrad.8w.delta19.4w
21335		Tacc3	-0.719441		6.03518		WT.WT.irrad.8w		237887		Slfn10-ps	1.05501		2.88635		delta19.irrad.8w.delta19.4w
72472		Slc16a10	-0.719657		4.19728		WT.WT.irrad.8w		54722		Gsdme	1.0535		4.3346		delta19.irrad.8w.delta19.4w
12766		Cxcr3	-0.721367		1.20445		WT.WT.irrad.8w		15251		Hif1a	1.05243		5.78624		delta19.irrad.8w.delta19.4w
59001		Pole3	-0.722562		3.37612		WT.WT.irrad.8w		75788		Smurf1	1.05054		2.61365		delta19.irrad.8w.delta19.4w
232370		Clstn3	-0.723032		1.20354		WT.WT.irrad.8w		12326		Camk4	1.05032		1.39472		delta19.irrad.8w.delta19.4w
241062		Pgap1	-0.726812		1.55699		WT.WT.irrad.8w		22323		Vasp	1.05001		5.32849		delta19.irrad.8w.delta19.4w
226154		Lzts2	-0.731002		1.89022		WT.WT.irrad.8w		19224		Ptgs1	1.04998		5.80717		delta19.irrad.8w.delta19.4w
381101		Dnph1	-0.732699		1.6732		WT.WT.irrad.8w		68642		Tmem216	1.04816		5.04331		delta19.irrad.8w.delta19.4w
19725		Rfx2	-0.732793		2.19588		WT.WT.irrad.8w		17105		Lyz2	1.04809		4.50631		delta19.irrad.8w.delta19.4w
98766		Ubac1	-0.734093		2.67987		WT.WT.irrad.8w		233806		Tmem159	1.04762		2.29242		delta19.irrad.8w.delta19.4w
252972		Tpcn1	-0.734176		2.93638		WT.WT.irrad.8w		19347		Dennd5a	1.04713		5.05924		delta19.irrad.8w.delta19.4w
70458		2610318N02Rik	-0.734185		1.4838		WT.WT.irrad.8w		52120		Hgsnat	1.047		5.1583		delta19.irrad.8w.delta19.4w
30963		Hacd1	-0.734329		1.33125		WT.WT.irrad.8w		13601		Ecm1	1.04666		3.41309		delta19.irrad.8w.delta19.4w
105083		Pelo	-0.736267		1.72254		WT.WT.irrad.8w		170716		Cyp4f13	1.04646		4.08742		delta19.irrad.8w.delta19.4w
407786		Taf9b	-0.736628		2.38617		WT.WT.irrad.8w		109181		Trip11	1.04615		1.3345		delta19.irrad.8w.delta19.4w
67017		Fam210b	-0.738007		2.43209		WT.WT.irrad.8w		107767		Scamp1	1.04586		4.70119		delta19.irrad.8w.delta19.4w
66126		Elof1	-0.740728		1.99976		WT.WT.irrad.8w		231861		Tnrc18	1.04547		3.17828		delta19.irrad.8w.delta19.4w
52592		Brms1l	-0.741961		3.5085		WT.WT.irrad.8w		214597		Sidt2	1.04475		6.29757		delta19.irrad.8w.delta19.4w
69736		Nup37	-0.744826		2.84241		WT.WT.irrad.8w		76088		Dock8	1.04413		3.13646		delta19.irrad.8w.delta19.4w
22151		Tubb2a	-0.745197		3.56998		WT.WT.irrad.8w		23796		Aplnr	1.04335		2.29411		delta19.irrad.8w.delta19.4w
100041585		Amd2	-0.746561		3.1869		WT.WT.irrad.8w		574418		Serinc4	1.04306		1.09561		delta19.irrad.8w.delta19.4w
68636		Fahd1	-0.747446		1.11211		WT.WT.irrad.8w		21652		Phf1	1.04277		4.5907		delta19.irrad.8w.delta19.4w
56699		Cdc42ep4	-0.748046		5.21973		WT.WT.irrad.8w		216441		Slc26a10	1.04141		1.02114		delta19.irrad.8w.delta19.4w
[truncated: 14,453 more rows]
