# Supplementary material for: Mutant p53 regulates a distinct gene set by a mode of genome occupancy that is shared with wild type
Source: EMBO Rep. 2025 Jan 28;26(5):1315–43. doi: 10.1038/s44319-025-00375-y (PMC11893899; doi:10.1038/s44319-025-00375-y)
Supplement: Supplementary file 6 — Source data Fig. 4 [file 44319_2025_375_MOESM6_ESM.zip › Figure 4/4A/three groups.csv]

	Day	Δ19/Δ19	Δ10/Δ10	Trp53(+/+)
a1	12	1
a2	12	1
a3	12	1
a4	13	1
a5	10	1
a6	10	1
a7	11	1
a8	11	1
b1	17		1
b2	17		1
b3	22		1
b4	12		1
b5	13		1
b6	19		1
b7	20		1
c1	60			0
c2	60			0
c3	60			0
c4	60			0
c5	60			0
c6	60			0
c7	60			0
c8	60			0
