# Supplementary material for: Mutant p53 regulates a distinct gene set by a mode of genome occupancy that is shared with wild type
Source: EMBO Rep. 2025 Jan 28;26(5):1315–43. doi: 10.1038/s44319-025-00375-y (PMC11893899; doi:10.1038/s44319-025-00375-y)
Supplement: Supplementary file 6 — Source data Fig. 4 [file 44319_2025_375_MOESM6_ESM.zip › Figure 4/4F/%LSK cells.csv]

		p53+/+	p53+/+	p53+/+	p53+/+	p53+/+	p53+/+	Δ10/Δ10	Δ10/Δ10	Δ10/Δ10	Δ10/Δ10	Δ10/Δ10	Δ10/Δ10	Δ19/Δ19	Δ19/Δ19	Δ19/Δ19	Δ19/Δ19	Δ19/Δ19	Δ19/Δ19
%LSK of total cells		0.47	0.56	0.68	0.55	0.57	0.57	0.52	0.11	0.18	0.42	0.34		0.27	0.36	0.26	0.40	0.39	0.31
