# Supplementary material for: Mutant p53 regulates a distinct gene set by a mode of genome occupancy that is shared with wild type
Source: EMBO Rep. 2025 Jan 28;26(5):1315–43. doi: 10.1038/s44319-025-00375-y (PMC11893899; doi:10.1038/s44319-025-00375-y)
Supplement: Supplementary file 7 — Source data Fig. 5 [file 44319_2025_375_MOESM7_ESM.zip]

Archive with 16 entries (12 files):
- Figure 5/
- __MACOSX/._Figure 5
- Figure 5/5A/
- __MACOSX/Figure 5/._5A
- Figure 5/5H/
- __MACOSX/Figure 5/._5H
- Figure 5/.DS_Store
- __MACOSX/Figure 5/._.DS_Store
- Figure 5/5J/
- __MACOSX/Figure 5/._5J
- Figure 5/5A/mutant minus Volcano.xlsx
- __MACOSX/Figure 5/5A/._mutant minus Volcano.xlsx
- Figure 5/5H/m-;++;m+ Volcanos.xlsx
- __MACOSX/Figure 5/5H/._m-;++;m+ Volcanos.xlsx
- Figure 5/5J/Xpo5;Cbx5;Msh3.xlsx
- __MACOSX/Figure 5/5J/._Xpo5;Cbx5;Msh3.xlsx
