# Supplementary material for: Mutant p53 regulates a distinct gene set by a mode of genome occupancy that is shared with wild type
Source: EMBO Rep. 2025 Jan 28;26(5):1315–43. doi: 10.1038/s44319-025-00375-y (PMC11893899; doi:10.1038/s44319-025-00375-y)
Supplement: Supplementary file 7 — Source data Fig. 5 [file 44319_2025_375_MOESM7_ESM.zip › Figure 5/5A/mutant minus Volcano.xlsx]

## Sheet: p53172H-
UP
	logFC	p53172H/-
B230219D22Rik	0.688105	2.6976
Banp	0.832827	2.09112
Birc2	0.690551	3.51005
Cbx5	1.03038	4.18882
E2f6	0.807504	2.48071
Ehmt1	0.802171	3.33244
Fignl1	0.614821	4.04164
Hinfp	0.754262	1.0848
Ift80	0.590324	1.78698
Mga	1.51496	3.30225
Msh3	0.911225	3.6727
Nr1d2	0.59528	1.29485
Nupl1	0.773458	1.73208
Pou2f1	0.854439	1.45088
Rapgef6	0.624467	1.13776
Rps6kb1	0.590122	2.893
Tubg1	0.744846	3.72963
Vps13a	1.33072	2.40893
Xpo5	0.845048	1.82747
Zbtb41	1.18723	2.56161
Zcwpw1	2.31302	2.48366
Zfp106	0.680911	2.08921
Zfp12	0.799691	1.38949
Zfp65	0.895258	1.25026
DOWN
	logFC	p53172H/-
1700120C14Rik	-4.71348	2.60555
2300009A05Rik	-1.21728	1.56037
Angptl6	-3.56674	1.61903
B330016D10Rik	-2.90901	1.3008
Caskin1	-3.58357	1.59945
Ccdc124	-0.987368	2.28858
Dapk3	-1.09679	2.4807
Dph3	-0.681004	2.18262
Eif3k	-0.669548	2.20457
Esrra	-0.973607	2.58964
Gamt	-2.28425	2.53522
Gtf2h4	-0.964473	1.81338
Gzmm	-4.05514	1.5443
Mepce	-0.684724	2.97135
Ndufa7	-1.08272	2.20273
Ndufb10	-0.866891	2.42249
Nr2c2ap	-2.02017	1.06516
Pccb	-0.966758	2.84323
Pcgf1	-1.60768	2.47479
Plekhj1	-0.732518	1.58804
Prrt2	-3.25346	1.49677
Rpl14	-1.28023	3.0755
Saysd1	-1.36578	1.70087
Smg9	-0.743351	2.42244
Smyd3	-0.711989	1.43161
Thop1	-0.592696	1.41355
Tmed3	-1.11031	3.42606
Wdsub1	-2.69278	3.41272
Zfp771	-1.88505	3.14407
Znhit2	-0.965832	1.52168

## Sheet: p53--
UP
	logFC	p53-/- -logPval LO	p53-/- -logPval HI
Zcwpw1	1.20402		1.38515
Zfp65	0.811563		1.0416
Msh3	0.674186		2.55457
Mga	0.669726		1.00914
E2f6	0.540969	1.22613
Rps6kb1	0.534291	2.43598
Birc2	0.449535	1.89369
Tubg1	0.405712	1.51186
Ehmt1	0.362479	0.98664
Nr1d2	0.498173	0.877974
Cbx5	0.365245	0.861248
Zbtb41	0.458453	0.6386
Fignl1	0.183641	0.62098
Zfp12	0.390724	0.356702
Vps13a	0.387889	0.296149
Zfp106	0.212993	0.245525
Nupl1	0.251157	0.22908
B230219D22Rik	0.154841	0.198406
Ift80	-0.115654	0.110512
Pou2f1	-0.219955	0.106203
Banp	0.155732	0.101856
Xpo5	0.0752169	0.0371089
Rapgef6	-0.0505203	0.0200401
Hinfp	0.0107051	0.00390039
DOWN
	logFC	p53+/+ -logPval LO	p53+/+ -logPval HI
1700120C14Rik	0.364698	0.0460763
2300009A05Rik	-0.613929	0.421937
Angptl6	-0.669426	0.131316
B330016D10Rik	-0.460026	0.0722358
Caskin1	-0.402364	0.0519472
Ccdc124	0.0436355	0.01744
Dapk3	-0.427583	0.507165
Dph3	-0.160985	0.164086
Eif3k	-0.420556	0.877941
Esrra	-0.281318	0.325609
Gamt	-0.191467	0.0564902
Gtf2h4	-0.107375	0.0515345
Gzmm	-1.68062	0.441689
Mepce	-0.175113	0.306992
Ndufa7	-0.504973	0.496835
Ndufb10	-0.17809	0.144057
Nr2c2ap	0.144887	0.0228843
Pccb	-0.456484	0.876325
Pcgf1	0.167021	0.0751856
Plekhj1	-0.356527	0.407433
Prrt2	0.906602	0.282708
Rpl14	-0.0619776	0.0266003
Saysd1	-0.161281	0.0564136
Smg9	-0.332306	0.674583
Smyd3	-0.34039	0.380538
Thop1	-0.346681	0.499555
Tmed3	-0.486328	0.952487
Wdsub1	-0.723622	0.909556
Zfp771	-0.761793	0.752745
Znhit2	-0.59789	0.647317
