# Supplementary material for: Mutant p53 regulates a distinct gene set by a mode of genome occupancy that is shared with wild type
Source: EMBO Rep. 2025 Jan 28;26(5):1315–43. doi: 10.1038/s44319-025-00375-y (PMC11893899; doi:10.1038/s44319-025-00375-y)
Supplement: Supplementary file 7 — Source data Fig. 5 [file 44319_2025_375_MOESM7_ESM.zip › Figure 5/5H/m-;++;m+ Volcanos.xlsx]

## Sheet: m -
	logFC	p53172H/-
B230219D22Rik	0.688105	2.6976
Banp	0.832827	2.09112
Birc2	0.690551	3.51005
Cbx5	1.03038	4.18882
E2f6	0.807504	2.48071
Ehmt1	0.802171	3.33244
Fignl1	0.614821	4.04164
Hinfp	0.754262	1.0848
Ift80	0.590324	1.78698
Mga	1.51496	3.30225
Msh3	0.911225	3.6727
Nr1d2	0.59528	1.29485
Nupl1	0.773458	1.73208
Pou2f1	0.854439	1.45088
Rapgef6	0.624467	1.13776
Rps6kb1	0.590122	2.893
Tubg1	0.744846	3.72963
Vps13a	1.33072	2.40893
Xpo5	0.845048	1.82747
Zbtb41	1.18723	2.56161
Zcwpw1	2.31302	2.48366
Zfp106	0.680911	2.08921
Zfp12	0.799691	1.38949
Zfp65	0.895258	1.25026

## Sheet: + +
	logFC	p53+/+ -logPval LO	p53+/+ -logPval HI
B230219D22Rik	0.0319021	0.0316122
Banp	0.093401	0.0727956
Birc2	0.436366	1.99895
Cbx5	-0.58305		1.88073
E2f6	-0.0634171	0.0458808
Ehmt1	-0.170853	0.27985
Fignl1	-0.0797778	0.1687
Hinfp	-0.408836	0.289095
Ift80	-0.608901		1.57457
Mga	-0.172588	0.118249
Msh3	-0.260894	0.46838
Nr1d2	0.437065	0.780281
Nupl1	-0.176129	0.147262
Pou2f1	-0.894066		1.07526
Rapgef6	-0.268448	0.240983
Rps6kb1	0.127569	0.23578
Tubg1	-0.0881892	0.124322
Vps13a	-0.457369	0.36364
Xpo5	-0.5963	0.860954
Zbtb41	0.0622917	0.0361768
Zcwpw1	0.794533	0.599294
Zfp106	-0.430527	0.871398
Zfp12	0.0695122	0.0364209
Zfp65	0.319825	0.223466

## Sheet: m +
	logFC	p53172H/+ -logPval LO	p53172H/+ -logPval HI
B230219D22Rik	0.218931	0.525454
Banp	0.0631775	0.0601388
Birc2	0.55943	3.0898
Cbx5	0.20171	0.430511
E2f6	0.010585	0.0102425
Ehmt1	0.178953	0.410011
Fignl1	0.160997	0.64606
Hinfp	0.42235	0.50152
Ift80	0.11865	0.187198
Mga	0.56512	0.9052
Msh3	0.478331	1.75537
Nr1d2	1.04138		3.74203
Nupl1	0.0302158	0.0259176
Pou2f1	-0.30184	0.286068
Rapgef6	0.169892	0.175126
Rps6kb1	0.305238	1.13208
Tubg1	-0.0673053	0.129914
Vps13a	0.419593	0.479258
Xpo5	-0.180285	0.198132
Zbtb41	0.926304		2.2288
Zcwpw1	0.300631	0.197517
Zfp106	-0.0839245	0.107004
Zfp12	0.170602	0.152445
Zfp65	0.265043	0.209943
