# Supplementary material for: Mutant p53 regulates a distinct gene set by a mode of genome occupancy that is shared with wild type
Source: EMBO Rep. 2025 Jan 28;26(5):1315–43. doi: 10.1038/s44319-025-00375-y (PMC11893899; doi:10.1038/s44319-025-00375-y)
Supplement: Supplementary file 7 — Source data Fig. 5 [file 44319_2025_375_MOESM7_ESM.zip › Figure 5/5J/Xpo5;Cbx5;Msh3.xlsx]

## Sheet: Xpo5
	log2 FC	p53+/+	p53-/-	p53172H/-	p53172H/+	Mdm2/Mdm2
p53+/+	-0.5963	0.860954
p53-/-	0.0752169		0.0371089
p53172H/-	0.845048			1.82747
p53172H/+	-0.180285				0.198132
Mdm2/Mdm2	0.23051					0.297343

## Sheet: Cbx5
	log2 FC	p53+/+	p53-/-	p53172H/+	p53172H/-	Mdm2/Mdm2
p53+/+	-0.58305	1.88073
p53-/-	0.365245		0.861248
p53172H/+	0.20171			0.430511
p53172H/-	1.03038				4.18882
Mdm2/Mdm2	0.142038					0.263263

## Sheet: Msh3
	log2 FC	p53+/+	p53-/-	p53172H/-	p53172H/+	Mdm2/Mdm2
p53+/+	-0.260894	0.46838
p53-/-	0.674186		2.55457
p53172H/-	0.911225			3.6727
p53172H/+	0.478331				1.75537
Mdm2/Mdm2	0.152721					0.302786
