# Supplementary material for: Mutant p53 regulates a distinct gene set by a mode of genome occupancy that is shared with wild type
Source: EMBO Rep. 2025 Jan 28;26(5):1315–43. doi: 10.1038/s44319-025-00375-y (PMC11893899; doi:10.1038/s44319-025-00375-y)
Supplement: Supplementary file 8 — Source data Fig. 6 [file 44319_2025_375_MOESM8_ESM.zip]

Archive with 16 entries (12 files):
- Figure 6/
- __MACOSX/._Figure 6
- Figure 6/6A/
- __MACOSX/Figure 6/._6A
- Figure 6/.DS_Store
- __MACOSX/Figure 6/._.DS_Store
- Figure 6/6E/
- __MACOSX/Figure 6/._6E
- Figure 6/6D/
- __MACOSX/Figure 6/._6D
- Figure 6/6A/172H+ Volcano.xlsx
- __MACOSX/Figure 6/6A/._172H+ Volcano.xlsx
- Figure 6/6E/Sharred with p53172H +.xlsx
- __MACOSX/Figure 6/6E/._Sharred with p53172H +.xlsx
- Figure 6/6D/Shared with ++.xlsx
- __MACOSX/Figure 6/6D/._Shared with ++.xlsx
