# Supplementary material for: Mutant p53 regulates a distinct gene set by a mode of genome occupancy that is shared with wild type
Source: EMBO Rep. 2025 Jan 28;26(5):1315–43. doi: 10.1038/s44319-025-00375-y (PMC11893899; doi:10.1038/s44319-025-00375-y)
Supplement: Supplementary file 8 — Source data Fig. 6 [file 44319_2025_375_MOESM8_ESM.zip › Figure 6/6A/172H+ Volcano.xlsx]

## Sheet: Sheet1
	logFC	logPV UP	log PV DOWN
1600020E01Rik	1.05584	1.306
1700029J07Rik	2.88357	2.0336
4930579G24Rik	0.622354	2.46721
Aaas	0.891581	4.76156
Aen	2.05358	8.38749
Apaf1	0.768559	3.73684
Arv1	1.12778	1.04983
Bax	1.67567	5.22533
Bbc3	2.93398	8.76593
Bbx	1.0501	4.08789
Birc6	0.666804	1.00944
Bst2	1.13746	3.27529
Ccng1	3.36602	15.3627
Cdkn1a	4.8149	13.3362
Clec2d	1.03627	1.97912
Commd3	1.34235	4.8579
Dclre1c	0.771521	2.34933
Dcp2	0.700952	2.56625
Ddias	2.1235	8.56288
Eed	0.848172	4.07483
Ei24	2.053	10.768
Epha2	1.94095	5.8601
Etnk1	0.67898	2.87379
Fancd2os	1.75736	2.57095
Gnb1l	0.849191	1.44371
Gtse1	1.08727	6.20284
Ifi35	1.33731	5.98698
Kank3	3.06351	6.33147
Mdm2	0.99026	5.89854
Mex3c	0.71784	2.54974
Mroh8	3.35834	1.09638
Mycbp2	0.658537	1.7649
Myd88	0.623702	3.466
N4bp2l2	0.659173	3.33651
Nampt	1.02867	5.64605
Ndfip2	0.621502	2.02982
Nfkbia	0.882162	3.37134
Nr1d2	1.04138	3.74203
Ogfr	0.600305	2.21684
Otud4	0.803993	2.92291
P4ha1	0.650019	2.3313
Phlda3	5.84392	4.7148
Pisd-ps1	0.602106	3.2083
Plcxd1	1.65618	1.00161
Plekha1	1.10327	5.79831
Plk2	3.62732	7.96804
Pmaip1	2.05416	7.45041
Pml	0.639448	2.27766
Polk	2.67212	8.90055
Prr22	1.68553	1.13907
Psrc1	0.785288	1.77193
Ptma	0.684032	1.47849
Ptp4a1	1.06206	2.00576
Pvt1	1.56366	2.58967
Rhoq	0.80074	2.33621
Rps12	0.75727	1.23257
Rps27l	0.924206	1.87181
Sac3d1	0.81288	1.29596
Saysd1	0.965629	1.88457
Slc25a36	0.737145	1.41467
Snhg1	0.631114	1.46498
Snora64	3.7136	1.54891
Sos1	0.600641	1.08291
Spred1	0.835424	1.31759
Stat1	1.19049	6.05297
Taf13	0.861467	1.67667
Tmed5	0.851119	3.39166
Tmem63b	0.584141	1.27914
Tmx3	0.593547	3.56298
Tnfrsf9	2.11513	1.60246
Trim25	0.873281	3.54538
Trp53cor1	5.51371	3.58176
Trp53inp1	1.24078	6.41713
Ttpal	0.731742	4.54053
Ulbp1	1.67162	1.60765
Zbtb11	0.594178	2.26559
Zbtb41	0.926304	2.2288
Zfp35	0.687454	4.58838
Zfp809	0.664368	1.6073
Zmat3	3.60644	8.12841
1300002E11Rik	-1.1594		2.27047
1700120C14Rik	-3.59007		1.72343
2300009A05Rik	-1.28361		1.73559
2310061I04Rik	-0.771188		1.32944
2410022M11Rik	-2.45227		1.01628
9130221H12Rik	-1.65955		1.21929
Acot13	-0.89939		1.6073
Armc6	-0.678395		1.09044
Atxn7l2	-0.810464		1.99176
B330016D10Rik	-2.78022		1.29606
Bsg	-0.795732		3.49844
C1qtnf1	-3.86697		1.43869
Camsap2	-0.726402		1.64443
Car2	-2.60181		8.77755
Car7	-3.1668		1.36217
Carm1	-0.913911		1.71412
Caskin1	-2.85425		1.08355
Catsperg1	-3.13522		1.02665
Ccdc106	-3.30975		1.14663
Cd68	-0.78609		3.66249
Cdnf	-3.51019		1.29406
Clcn2	-2.129		2.60694
Csnk1g2	-0.627533		4.14024
Dapk3	-1.46684		3.55404
Dazap1	-0.905729		5.62946
Dcdc2b	-0.856088		1.22939
Dhrs7b	-0.816925		1.21337
Dohh	-0.619245		1.29471
Dph3	-0.620669		1.95594
E030042O20Rik	-2.59498		1.24855
E2f4	-1.12748		7.54429
Emc10	-0.637649		3.2085
Fam219a	-1.32312		2.40167
Fbxl22	-3.41965		2.14422
Fbxo31	-0.707585		2.12342
Focad	-0.751486		3.1327
Gm12247	-2.28299		1.46498
Gm5533	-4.09617		2.05568
Hgs	-0.801318		3.53444
Hmmr	-1.34698		6.85975
Hnrnpa0	-0.720135		2.47253
Iars2	-0.608778		2.55038
Iba57	-1.19861		3.53038
Jund	-0.905602		2.34521
Lsm4	-0.939583		2.25018
Map3k11	-0.616005		3.2389
Mars2	-0.648574		1.24236
Maz	-0.646312		3.68722
Mbd6	-0.801905		2.12304
Mef2d	-1.32733		2.87141
Midn	-0.669317		3.51633
Mknk2	-0.585908		4.36926
Mthfd1	-0.813578		2.68225
Mxd3	-0.640141		1.49796
Mylpf	-1.62993		2.0133
Narf	-0.889393		4.7148
Ndufa6	-4.23465		2.30137
Neat1	-0.583217		1.72322
Oaz3	-3.58013		1.09345
Ogg1	-0.70247		1.28331
Pccb	-1.068		3.41926
Pcgf1	-1.23829		2.05325
Pgls	-0.609036		1.02772
Pmm1	-1.1463		2.08139
Pomt1	-0.830413		3.89907
Pop7	-0.838577		1.19823
Rfx2	-0.878096		2.29461
Rita1	-2.4839		2.04744
Rpl14	-0.614566		1.10229
Rpl3l	-3.99271		2.71529
Rps10	-0.704441		1.67672
Sf3a2	-0.685401		3.61988
Snap47	-1.59535		2.26112
Snx22	-5.78496		4.83278
Sppl2b	-1.07245		4.12618
Srr	-2.31354		1.36067
Sumf2	-1.07257		2.25538
Tcta	-0.621235		1.10328
Tdp1	-0.74437		2.69501
Tfeb	-0.690489		2.13187
Thop1	-1.44263		4.65722
Tmem120b	-4.25946		3.07408
Tmem97	-0.721409		1.20375
Tnfsf13os	-4.57857		2.94957
Tpm1	-0.963738		3.69829
Tradd	-0.827292		1.67781
Tsga10ip	-4.06523		1.26037
Ubald2	-0.961285		3.60424
Ube2c	-2.00889		8.90055
Ube2m	-0.641388		1.77885
Ublcp1	-0.844263		2.70211
Uqcc2	-0.810276		1.21494
Xrcc1	-0.59932		2.36917
Yipf2	-1.57008		3.98254
Yjefn3	-3.00491		1.18708
Ypel4	-3.23118		2.61744
Zbed4	-0.588789		1.95618
Zbtb4	-0.867557		1.78948
Zfp605	-2.73419		1.31634
Zfp771	-0.770428		1.131
Zfpm1	-1.63836		6.49242
Znhit2	-1.63991		2.83395
