# Supplementary material for: Mutant p53 regulates a distinct gene set by a mode of genome occupancy that is shared with wild type
Source: EMBO Rep. 2025 Jan 28;26(5):1315–43. doi: 10.1038/s44319-025-00375-y (PMC11893899; doi:10.1038/s44319-025-00375-y)
Supplement: Supplementary file 8 — Source data Fig. 6 [file 44319_2025_375_MOESM8_ESM.zip › Figure 6/6E/Sharred with p53172H +.xlsx]

## Sheet: m -
	logFC	logPV
4930579G24Rik	0.583517	2.107
Nr1d2	0.59528	1.29485
Birc6	1.43571	2.93758
Ttpal	0.93056	5.02266
Sos1	1.02018	2.0892
Spred1	1.25818	1.85706
Rhoq	0.721943	1.551
Trim25	0.590839	1.8762
Bbx	1.22171	4.08175
Mycbp2	0.818929	2.28974
Zbtb11	0.83232	3.17062
Otud4	1.35764	4.8031
N4bp2l2	0.68744	3.17719
Dclre1c	0.595521	1.43099
Dcp2	0.854746	3.02621
Zbtb41	1.18723	2.56161

## Sheet: m +
	logFC	logPV
4930579G24Rik	0.622354	2.46721
Nr1d2	1.04138	3.74203
Birc6	0.666804	1.00944
Ttpal	0.731742	4.54053
Sos1	0.600641	1.08291
Spred1	0.835424	1.31759
Rhoq	0.80074	2.33621
Trim25	0.873281	3.54538
Bbx	1.0501	4.08789
Mycbp2	0.658537	1.7649
Zbtb11	0.594178	2.26559
Otud4	0.803993	2.92291
N4bp2l2	0.659173	3.33651
Dclre1c	0.771521	2.34933
Dcp2	0.700952	2.56625
Zbtb41	0.926304	2.2288
