# Supplementary material for: Mutant p53 regulates a distinct gene set by a mode of genome occupancy that is shared with wild type
Source: EMBO Rep. 2025 Jan 28;26(5):1315–43. doi: 10.1038/s44319-025-00375-y (PMC11893899; doi:10.1038/s44319-025-00375-y)
Supplement: Supplementary file 8 — Source data Fig. 6 [file 44319_2025_375_MOESM8_ESM.zip › Figure 6/6D/Shared with ++.xlsx]

## Sheet: p53+ +
	logFC	logPV	log PV HI
Apaf1	0.87186		4.48874
Aen	2.55695		10.1184
Stat1	0.819874		3.77424
Ifi35	1.38844		6.03503
Zfp35	0.738726		5.05558
Bst2	0.871503		2.27417
Gtse1	1.89842		10.6006
Bax	2.63479		8.9128
Saysd1	1.1088		2.27578
Psrc1	2.54539		8.6523
Kank3	4.56693		10.5661
Plk2	5.05442		10.7398
Bbc3	3.50917		10.6006
Epha2	2.35596		6.50335
P4ha1	0.860083		3.47057
Tnfrsf9	1.97416		1.55229
Myd88	0.802262		4.94431
Ogfr	0.593188		2.01853
Rps27l	1.74287		4.83758
Aaas	1.78766		10.1122
Polk	3.06835		10.5618
Gnb1l	1.33899		2.81899
Eed	1.19297		6.21811
Trp53inp1	1.79498		9.47203
Phlda3	6.62664		6.2438
Commd3	2.21503		8.62392
Ei24	2.96373		14.757
Pvt1	2.91869		5.34603
Nfkbia	1.09782		4.56687
Ccng1	3.7744		16.9255
Clec2d	0.919374		1.49854
Taf13	1.12046		2.67845
Pmaip1	2.89879		10.7423
Trp53cor1	4.70323		3.94247
Snhg1	0.687347		1.43958
Ndfip2	0.58809		1.89876
Mdm2	2.09167		11.9896
Sac3d1	1.68496		3.75515

## Sheet: p53172H +
	logFC	logPV
Apaf1	0.768559	3.73684
Aen	2.05358	8.38749
Stat1	1.19049	6.05297
Ifi35	1.33731	5.98698
Zfp35	0.687454	4.58838
Bst2	1.13746	3.27529
Gtse1	1.08727	6.20284
Bax	1.67567	5.22533
Saysd1	0.965629	1.88457
Psrc1	0.785288	1.77193
Kank3	3.06351	6.33147
Plk2	3.62732	7.96804
Bbc3	2.93398	8.76593
Epha2	1.94095	5.8601
P4ha1	0.650019	2.3313
Tnfrsf9	2.11513	1.60246
Myd88	0.623702	3.466
Ogfr	0.600305	2.21684
Rps27l	0.924206	1.87181
Aaas	0.891581	4.76156
Polk	2.67212	8.90055
Gnb1l	0.849191	1.44371
Eed	0.848172	4.07483
Trp53inp1	1.24078	6.41713
Phlda3	5.84392	4.7148
Commd3	1.34235	4.8579
Ei24	2.053	10.768
Pvt1	1.56366	2.58967
Nfkbia	0.882162	3.37134
Ccng1	3.36602	15.3627
Clec2d	1.03627	1.97912
Taf13	0.861467	1.67667
Pmaip1	2.05416	7.45041
Trp53cor1	5.51371	3.58176
Snhg1	0.631114	1.46498
Ndfip2	0.621502	2.02982
Mdm2	0.99026	5.89854
Sac3d1	0.81288	1.29596
