# Supplementary material for: Mutant p53 regulates a distinct gene set by a mode of genome occupancy that is shared with wild type
Source: EMBO Rep. 2025 Jan 28;26(5):1315–43. doi: 10.1038/s44319-025-00375-y (PMC11893899; doi:10.1038/s44319-025-00375-y)
Supplement: Supplementary file 9 — Source data Fig. 7 [file 44319_2025_375_MOESM9_ESM.zip]

Archive with 16 entries (12 files):
- Figure 7/
- __MACOSX/._Figure 7
- Figure 7/.DS_Store
- __MACOSX/Figure 7/._.DS_Store
- Figure 7/7C/
- __MACOSX/Figure 7/._7C
- Figure 7/7A/
- __MACOSX/Figure 7/._7A
- Figure 7/7H/
- __MACOSX/Figure 7/._7H
- Figure 7/7C/Mdm2 ChIP Volcano.xlsx
- __MACOSX/Figure 7/7C/._Mdm2 ChIP Volcano.xlsx
- Figure 7/7A/Mdm2Mdm2 Volcano.xlsx
- __MACOSX/Figure 7/7A/._Mdm2Mdm2 Volcano.xlsx
- Figure 7/7H/Birc2;Sp1 Volcano.xlsx
- __MACOSX/Figure 7/7H/._Birc2;Sp1 Volcano.xlsx
