# Supplementary material for: Mutant p53 regulates a distinct gene set by a mode of genome occupancy that is shared with wild type
Source: EMBO Rep. 2025 Jan 28;26(5):1315–43. doi: 10.1038/s44319-025-00375-y (PMC11893899; doi:10.1038/s44319-025-00375-y)
Supplement: Supplementary file 9 — Source data Fig. 7 [file 44319_2025_375_MOESM9_ESM.zip › Figure 7/7C/Mdm2 ChIP Volcano.xlsx]

## Sheet: Sheet1
UP
	logFC	logPV
Phlda3	6.78851		4.14842
Trp53cor1	4.61991		2.91801
Cdkn1a	4.29038		11.3132
Ccng1	3.15996		14.7465
Zmat3	3.05698		8.0591
Bbc3	2.59264		7.45512
Aen	1.77414		7.16812
Trp53inp1	1.41859		7.4753
Tnfrsf9	1.39275		1.28031
Bax	1.25745		3.61366
Psrc1	1.21471		3.26322
Stat1	1.20063		6.35671
Lipt1	1.09809		1.16017
Slc25a36	1.02937		2.65845
Zcwpw1	0.985981		1.02908
Mga	0.873637		1.94362
Mdm2	0.814429		5.73929
Birc2	0.770457		4.94015
Tmx3	0.715936		4.79006
Tmem170b	0.704756		2.11864
Myd88	0.692441		4.14842
Morc3	0.686633		3.50195
Rps27l	0.686592		1.17372
Cby1	0.673573		1.89011
Ccdc58	0.661924		1.11659
Sp1	0.660811		1.9812
Ap3m2	0.633071		1.29964
Rapgef6	0.620114		1.20349
Bcl2l11	0.597531		1.91205
DOWN
	logFC	Mdm2/Mdm2
Armc6	-0.943902	1.96374
Bag6	-0.644261	3.18033
Dapk3	-0.915188	2.41422
Hnrnpa0	-0.873834	3.31
Maz	-0.943464	5.95854
Mbd3	-0.596971	2.48806
Mcrs1	-0.914094	2.96374
Mrpl14	-0.752155	1.15348
Noa1	-0.589604	2.48434
Pccb	-1.22722	4.16551
Plekhj1	-0.608298	1.3612
Ppp1r35	-1.07745	2.01736
Rpl14	-0.639283	1.19713
Rps10	-0.791053	2.04256
Smarca4	-0.666433	2.07093
Thop1	-1.25153	3.98404
Tmem120b	-1.81239	1.91637
Vars2	-0.845143	4.14842
Zfp771	-1.32655	2.57536
