# Supplementary material for: Mutant p53 regulates a distinct gene set by a mode of genome occupancy that is shared with wild type
Source: EMBO Rep. 2025 Jan 28;26(5):1315–43. doi: 10.1038/s44319-025-00375-y (PMC11893899; doi:10.1038/s44319-025-00375-y)
Supplement: Supplementary file 9 — Source data Fig. 7 [file 44319_2025_375_MOESM9_ESM.zip › Figure 7/7A/Mdm2Mdm2 Volcano.xlsx]

## Sheet: Sheet1
	log2 FC Mdm2	-log10 adjPval Mdm2
Kdm5d	11.3493		3.41826
Eif2s3y	10.6853		2.88527
Ddx3y	10.5517		2.70488
Uty	9.95401		2.90069
Eda2r	7.5222		4.49767
1700007K13Rik	6.88451		3.52706
Phlda3	6.78851		4.14842
Pgm5	6.37034		2.5947
Matn1	6.34366		3.70038
Zfp365	6.01086		5.13243
Celf5	5.9924		3.34319
Lif	5.8812		4.42283
Ddit4l	5.87876		2.28724
Inka2	5.78677		5.93171
Tnfsf4	5.66147		5.07671
Ccl7	5.54093		2.60785
NA	5.36363		3.37455
Podn	5.31962		4.04923
Nexmif	5.29716		4.05769
9530053A07Rik	5.24779		2.15841
Pm20d1	5.22564		2.76165
Cxcl11	5.19128		2.01824
Adh6b	5.15725		1.69427
Ano9	5.07693		2.54853
Igsf9b	5.05797		3.12801
Eppk1	4.96666		2.9675
Arxes2	4.90393		2.34448
NA	4.89693		3.65544
Cldn20	4.79438		1.60951
Tcim	4.78612		1.52205
Gm7932	4.66337		1.11236
Prrg4	4.64305		3.31369
Trp53cor1	4.61991		2.91801
Gask1b	4.60205		3.43402
Fam3b	4.59399		1.80164
Nme5	4.54292		1.82135
Ckmt1	4.5298		2.79432
Gm10791	4.48533		2.02911
Ogdhl	4.45583		2.99925
Mab21l3	4.42942		2.1975
B430319G15Rik	4.42523		2.01452
Cdkn1a	4.29038		11.3132
Fgf23	4.26582		1.56718
Ifit1	4.25917		8.52405
Zfp92	4.25083		1.62276
Cxcl10	4.21385		4.71934
Tex11	4.18518		1.11053
Scn3b	4.18371		2.74675
Insl3	4.17163		1.69565
BC034090	4.14694		2.57859
Slc26a7	4.13435		1.06332
Sncg	4.12838		2.89766
Gm10099	4.10103		1.81379
Tmem171	4.0878		2.09018
4930562C15Rik	4.0739		1.80401
Nes	4.05164		1.25551
Klhl33	4.05076		1.72256
Zfp457	3.94568		1.76247
Plb1	3.92165		1.89201
Fat1	3.91724		3.63816
Serpina3c	3.88528		1.87303
Ccl12	3.87719		1.86382
Serpine1	3.87394		1.31591
Lrrc71	3.83945		2.03509
Oprl1	3.83432		1.14157
BC023105	3.81798		1.61771
Igkj3	3.76364		1.60775
Pde1a	3.73656		1.43438
Trim55	3.72386		1.25241
Casc1	3.72228		1.69427
D630023F18Rik	3.71986		3.84153
Raet1e	3.7067		1.48672
Cx3cl1	3.67565		2.5454
Tnip3	3.65645		6.92064
Lipg	3.62365		1.72151
NA	3.60853		1.61985
Zfp750	3.60588		2.56475
Syt12	3.59056		1.03574
Pla1a	3.58412		1.26939
Tnfrsf10b	3.58021		3.77974
Chl1	3.57775		1.78976
Saa3	3.546		1.50203
Serpina3n	3.53689		1.70488
Nox1	3.53101		1.23067
Gm4841	3.52987		2.04156
Iigp1	3.51107		5.51582
Cdh22	3.45094		1.3063
Mx1	3.44246		9.14379
Olfr543	3.42495		1.02077
4930455C13Rik	3.41735		1.26665
Gm17473	3.41698		1.08724
Masp2	3.40864		1.40845
Apol9b	3.40235		1.6198
Olfr56	3.39442		2.39055
Ifit3	3.3804		6.86872
Ighd3-2	3.37322		1.09317
P2rx6	3.36104		1.24079
Ndufa4l2	3.35997		2.3753
Ifit3b	3.33798		6.7418
NA	3.33267		1.08968
Samd15	3.27928		1.40642
Zfp941	3.26546		1.06907
Mx2	3.22603		6.1735
Dact3	3.2254		2.23209
Plk2	3.22526		7.96896
Tent5d	3.21512		1.23681
B630019A10Rik	3.21203		1.49556
Unc5b	3.20304		1.01716
Rhod	3.19936		1.28091
Tpbg	3.18676		1.012
Lama4	3.17607		1.17483
Cpa6	3.16187		1.73595
Ccng1	3.15996		14.7465
Trim17	3.15927		1.19755
Srpx	3.13549		1.06929
E030047D23Rik	3.11721		1.97206
Ifi44	3.10634		6.75094
Cep126	3.10366		1.41592
Usp18	3.07267		8.63475
Map1b	3.0713		1.23547
Fam184a	3.06142		1.13356
Zmat3	3.05698		8.0591
Vcan	3.05649		4.82387
Gdf15	3.0508		1.50005
Mir1898	3.04873		1.20456
F830016B08Rik	3.04531		1.28525
Glis1	3.04164		1.31429
Gm14827	3.03828		1.33607
Stard13	3.03218		1.09181
Gpr141b	3.03103		2.06585
Dhh	3.0224		1.16372
Kank3	3.01678		6.37021
Il4i1	3.01209		1.09176
Hmcn2	2.99662		2.54569
A930001C03Rik	2.99118		1.4464
Ccl2	2.95063		1.91342
Apol9a	2.94732		1.12559
Serpina3i	2.94671		1.76982
Utf1	2.94588		1.25369
4930599N23Rik	2.93495		1.18842
Gm6249	2.93043		1.19031
Aloxe3	2.91941		1.40699
Serpina3f	2.91314		5.29979
Gm12253	2.90825		1.66445
Adm	2.9037		2.64955
Flrt2	2.88189		1.12999
Gm10616	2.87846		1.39446
Impg1	2.87577		1.19867
Mid2	2.86798		1.34439
Ccl22	2.86667		3.34346
Aire	2.8663		1.04949
Ffar4	2.85206		1.06729
Mgp	2.84366		1.00047
Vnn1	2.83473		1.03315
Rsad2	2.83074		7.52813
Slfn5	2.82887		8.26548
Npm2	2.81217		1.15701
Plcd4	2.80001		1.07857
Ifit2	2.79512		7.8752
Gm15612	2.79091		1.13359
Gm3739	2.77428		1.23401
A930007A09Rik	2.77029		2.39665
Snord2	2.76154		1.20715
Mmp13	2.73684		2.62881
Gbp6	2.73126		5.9302
Gbp5	2.7246		6.37706
Serpinb9b	2.72064		1.07353
Serpina3b	2.71046		2.12438
Isg15	2.70863		5.80517
C130083M11Rik	2.70095		3.6454
Gm8221	2.69921		1.10377
Kcnj4	2.68201		1.7807
A830005F24Rik	2.67351		1.03574
Septin3	2.67114		1.57573
Trim30c	2.66938		3.59374
Gm29673	2.66605		1.91354
Gm12250	2.6565		8.16459
NA	2.62441		1.24713
Plod2	2.62135		4.98225
NA	2.60695		1.45543
Rhpn2	2.60659		1.38569
Bbc3	2.59264		7.45512
Gm19343	2.59234		1.05153
Ifi205	2.59207		7.3591
Lrrc3	2.59188		1.34718
Cep170b	2.56882		6.77216
Ak1	2.54118		4.48663
Saa4	2.53571		1.39438
Klhl10	2.53076		1.03032
Gpr179	2.52791		1.00644
Dpep1	2.52296		1.12318
Synm	2.52249		1.14083
Zfp30	2.47544		1.35785
Ces2e	2.44355		1.16714
Ifi213	2.43574		3.21057
Parp14	2.43225		6.84984
Tlr3	2.43113		2.88429
Gbp10	2.42221		3.50788
5830418P13Rik	2.42041		1.06332
Bcl2a1d	2.40638		2.61284
Phf11a	2.40454		4.14993
Npdc1	2.39858		1.01202
NA	2.39207		1.77463
Cxcl9	2.38641		4.14842
Klrc3	2.38214		1.10545
Chil4	2.38139		2.22454
Polk	2.37502		7.96896
Kdr	2.37245		3.61477
Pdgfra	2.35737		1.52788
Acod1	2.35162		3.0832
Pvt1	2.34938		3.88831
Gvin-ps4	2.34379		5.04182
Slfn8	2.34172		7.64092
Oasl1	2.33542		5.35367
Slfn9	2.33217		3.82827
Zfp469	2.32706		1.01445
Irak1bp1	2.31723		2.1895
9230114K14Rik	2.31483		5.05606
Rnf213	2.31417		4.29942
Mxra7	2.30905		1.32483
Cd80	2.30542		4.03878
Ifi211	2.30402		7.20978
Lrrc63	2.29116		1.012
Lacc1	2.28924		7.21294
Wnt10b	2.28573		1.26604
Serpina3g	2.2761		8.86596
Igtp	2.27465		9.12001
Cpt1c	2.27147		1.20075
Slc19a2	2.25168		4.14993
Gvin-ps5	2.24633		6.1735
Lad1	2.24454		1.15996
Irgm2	2.23571		8.11147
Carmil3	2.23502		1.50299
Ifit1bl1	2.23236		4.11532
Gbp2	2.232		6.12678
Ifi204	2.2241		8.86596
Ifi207	2.21804		6.69816
Mybl1	2.214		2.57336
Dixdc1	2.19579		1.65326
Gvin-ps1	2.18125		3.44747
Serpina3h	2.1777		2.39963
Gm4951	2.17294		1.50859
Cd109	2.1537		1.57818
Gm4583	2.14821		1.23978
Antxr1	2.14225		1.04469
Gvin-ps2	2.13421		2.57305
Herc6	2.12795		8.40929
Kcnh4	2.11177		1.64669
Gm9079	2.11119		1.11053
Gbp7	2.10394		7.15659
Notch3	2.09189		2.77186
Eif2ak2	2.09108		7.45099
Htra1	2.08491		1.12657
Parp12	2.07582		7.76096
Prune2	2.0702		2.24662
NA	2.06641		1.03609
4930512H18Rik	2.06378		2.45336
Tnfsf8	2.05727		1.59724
Tgtp1	2.05624		6.04247
Ifi208	2.05371		2.83126
Gvin2	2.05355		6.3263
Gm12185	2.05239		2.7649
Xaf1	2.05072		5.36327
Abcb1b	2.04918		7.52813
Oas1b	2.0491		6.95844
Ttll9	2.04208		1.44762
Casp4	2.03764		7.9227
Cyp1b1	2.03565		1.10755
Grhl1	2.03037		1.82604
Cd69	2.02886		7.26266
Gvin-ps3	2.02351		7.08863
Cd83	2.00664		6.6614
Cd40	2.0042		6.6482
Trim30a	2.00375		9.51499
NA	1.99317		1.05326
Ccdc122	1.99048		3.3477
Gvin1	1.98486		5.31081
Ddias	1.97406		7.84404
Snhg15	1.97362		3.36185
Ifih1	1.95443		6.13731
Phf11c	1.94242		4.42962
Irgm1	1.93766		8.33864
NA	1.93012		4.44764
Cmpk2	1.91969		7.40036
Phf11b	1.91478		5.21287
Zbp1	1.91282		7.5159
Txlnb	1.90359		1.28318
NA	1.90117		4.09056
Irf7	1.89825		6.90064
5730480H06Rik	1.8941		1.35399
Rasgef1b	1.8874		3.55342
Tgtp2	1.87811		5.25429
Lrp11	1.87432		1.86952
Piwil2	1.87095		1.31537
Ms4a6d	1.86984		5.68936
Gm10388	1.86868		1.33315
Pmaip1	1.86335		6.82733
2310047D07Rik	1.86068		1.6207
NA	1.84844		3.26322
Dact1	1.8444		1.08829
Il1r2	1.84011		6.12832
Phf11d	1.83423		2.99834
B230325K18Rik	1.8297		2.34505
Ifi47	1.82734		6.92064
AW011738	1.81556		2.76887
Oas2	1.8148		5.37586
Zkscan7	1.81391		1.11739
Helz2	1.80269		4.68008
Ifi203	1.79095		6.55411
Tnc	1.78453		2.24525
Bcl2a1b	1.78393		3.88087
Slfn10-ps	1.7828		4.18179
Gm8995	1.77561		6.91781
Aen	1.77414		7.16812
Cfb	1.77098		2.54853
Icam1	1.76692		9.14379
Lepr	1.74196		2.23408
Cd274	1.74103		5.9056
Efnb2	1.73983		1.11213
Mreg	1.73411		2.64955
Pde7b	1.73145		2.21211
Ddx58	1.73094		6.07053
Fcer2a	1.72201		5.47406
Gvin3	1.72088		3.33917
Gzmb	1.70514		2.72475
Cmya5	1.70405		1.17498
Sbf2	1.70346		3.75923
Abca5	1.69815		1.55505
Bcl2a1a	1.68773		4.50297
Ei24	1.68168		9.01617
Sult6b1	1.67463		2.60152
Tnfsf10	1.67365		4.70818
Phf11	1.67241		1.7102
Ddx60	1.66583		5.28745
Ddit4	1.65338		3.88087
Trim21	1.64951		8.38003
Neto2	1.64101		6.04247
D130040H23Rik	1.6329		1.61562
Stat2	1.63091		7.6209
Mdn1	1.63012		3.5933
Gbp4	1.61225		4.36394
E330033B04Rik	1.60917		1.1884
Arhgef28	1.5942		1.22808
Nr6a1	1.59402		1.91086
Trim30d	1.58702		7.9227
Dcxr	1.58413		4.33711
Eldr	1.58387		1.2944
Zup1	1.58155		6.6617
Adamts6	1.58013		1.36704
Dtx3l	1.57869		6.21721
Utp20	1.57725		5.83556
Colec12	1.57385		1.10855
Fcgr1	1.57152		6.25576
Parp9	1.57137		6.93622
Ms4a4a	1.56943		3.48101
Dennd2c	1.56512		4.85727
Zbtb10	1.56457		3.06816
Mcam	1.56205		2.254
Plxna1	1.56009		4.33111
Tor3a	1.55386		7.19955
Gm16170	1.54599		1.28496
Rtp4	1.54108		4.50292
Slfn4	1.53262		5.68072
Msr1	1.53192		5.94882
Snord22	1.52909		1.30884
Ifi209	1.51965		6.45657
Gucy2e	1.51619		1.06239
Dnah14	1.51498		1.38022
Mir3064	1.51174		1.29017
Kcnj2	1.50919		5.32919
Serpine2	1.50881		6.47801
Nr1h3	1.50142		2.55048
NA	1.49942		3.55678
Crispld2	1.49711		8.52405
St8sia6	1.49636		2.07478
Il13ra1	1.49607		4.94015
Gm14322	1.482		2.58997
Arap2	1.47988		8.28411
Nlrc5	1.47892		4.64555
Ifit1bl2	1.47795		5.58229
Ulbp1	1.47709		1.59591
B3gat2	1.47591		1.27836
Serping1	1.46847		2.39542
Shtn1	1.46662		3.17503
D13Ertd608e	1.46484		4.57109
Gm20939	1.45804		1.6135
Zfp932	1.45718		1.83306
Kynu	1.45517		2.1525
NA	1.45292		1.00578
Cxcl12	1.45111		2.14859
Nanos1	1.44604		3.93127
Gbp3	1.44344		6.55411
Oasl2	1.43776		6.20199
Oas1a	1.43211		3.95137
Klra4	1.43167		1.06156
Cgas	1.43092		8.0591
Trim6	1.42647		1.78062
Znfx1	1.42442		4.71506
Ptk7	1.42291		1.28318
Trp53inp1	1.41859		7.4753
Ibsp	1.41837		2.30964
ATP8	1.4182		3.02166
Ppm1k	1.41656		5.44914
Plekhh1	1.41646		1.07024
1700071M16Rik	1.41322		1.23865
Gdpd2	1.40852		1.15144
Mndal	1.40799		6.21293
Il1rap	1.40169		6.71935
Fstl1	1.40121		1.30273
NA	1.39955		1.88591
Agrn	1.39406		4.34755
Dsel	1.39344		1.12999
Tnfrsf9	1.39275		1.28031
Gbp9	1.39273		3.69898
Epha2	1.38908		3.58393
Zfp456	1.38885		3.91548
Ighv1-22	1.38838		1.02908
Qpctl	1.38831		5.66942
Pmepa1	1.38677		1.75816
Mmp2	1.38436		1.78817
Dhx58	1.38262		5.73929
Dsp	1.37969		1.55938
Zc3h12c	1.37944		2.21638
Lynx1	1.37349		2.84046
1600014C10Rik	1.37167		7.91559
Oas3	1.37049		5.51855
Slc39a14	1.36026		2.78867
Mybpc2	1.3527		1.44666
Socs3	1.35081		2.11317
Bco2	1.34837		1.05808
Ptpdc1	1.34556		1.26159
Orm1	1.34509		5.66301
Rgs1	1.34394		1.36817
Csf1	1.33551		5.63829
Ccr1	1.33296		5.69515
Mgmt	1.32767		1.28525
Mthfr	1.32395		3.25817
Steap4	1.32329		2.0838
Hivep3	1.32174		1.2554
4833418N02Rik	1.32024		1.83338
Tasor2	1.317		3.292
Ccnd2	1.31631		6.3525
Trim12c	1.31221		8.52405
Slfn3	1.3101		2.51042
Ifi35	1.30898		5.8726
Oas1g	1.306		2.90178
Ifi214	1.29587		1.98553
Cr2	1.28827		2.58997
Tdrd7	1.28649		6.85234
Samd9l	1.28276		5.02359
Tasl	1.28077		4.72602
Gm15987	1.2777		2.68123
Parp10	1.27237		7.20357
Fkbp5	1.2682		7.10406
NA	1.26385		1.49019
Tgm1	1.26278		1.81299
Nbeal1	1.26236		1.81281
Fgl2	1.25883		5.44307
Bax	1.25745		3.61366
H2-T9	1.25639		3.53367
Gpr137c	1.25372		1.27685
Trim30b	1.2458		6.00341
F630028O10Rik	1.24523		4.27606
Grap	1.2452		3.49971
Rnf169	1.24493		7.52813
Dnah17	1.2441		1.06179
Mdm4	1.238		1.85133
Ms4a4c	1.23574		4.55522
9930111J21Rik1	1.22874		1.64064
Kitl	1.22374		1.2379
Zfp958	1.22295		4.30112
Commd3	1.22034		4.29337
Ino80dos	1.21885		1.60384
9930111J21Rik2	1.21746		1.57818
Gm11893	1.2174		1.10029
Psrc1	1.21471		3.26322
Adamts7	1.21293		1.05958
Igfbp5	1.20819		1.3969
Hal	1.20788		1.63727
Ltbp2	1.20677		1.00342
H2-T24	1.20609		4.66644
Gm5431	1.20232		2.09289
Dapk1	1.20129		4.43853
4932438A13Rik	1.20096		2.45819
Stat1	1.20063		6.35671
Cldn1	1.20005		4.30531
Adamtsl4	1.19905		2.45457
Nampt	1.19883		6.90503
Dzip1	1.1969		1.51569
Met	1.19649		4.86312
Yes1	1.19546		1.28753
Pogk	1.19497		2.93667
Tanc2	1.18866		1.7185
Gm14399	1.18834		1.01064
Clec4n	1.18386		1.63727
Trim34b	1.18316		1.64088
Slc25a22	1.17874		5.31307
Sulf2	1.17285		5.28849
Trim34a	1.17225		5.20782
Syne2	1.17216		2.08444
Tlr7	1.16887		3.27527
Armcx6	1.16504		1.64037
Id2	1.16449		4.07795
Gm11787	1.16313		1.04885
Gm5141	1.16177		1.85039
Sh3bgrl2	1.15795		1.1502
Pidd1	1.15624		3.91597
Il15ra	1.15256		2.93297
Clec4e	1.15118		3.94557
Clec2d	1.15026		2.31868
Arhgap35	1.15006		3.15775
Enc1	1.14866		3.03235
Zfp874a	1.14821		2.79531
Zfp971	1.14721		1.91433
Atp7a	1.14236		3.08518
Gm16907	1.14206		1.11949
NA	1.14195		1.29022
Mir17hg	1.1419		2.64753
Calhm6	1.14185		2.28754
Snx16	1.137		2.38511
Ccnyl1	1.13639		4.54608
Zfp119a	1.13553		1.8291
Dcaf4	1.13479		4.8314
Tex15	1.13256		2.92049
St8sia1	1.13125		2.22188
Gramd3	1.12974		4.45116
Gm20559	1.12918		5.64433
BC147527	1.1288		2.6378
Dmxl2	1.12873		2.9765
Hdgfl3	1.1274		3.73151
Setdb2	1.12588		2.80057
Fscn1	1.12569		1.02552
Mtmr10	1.12083		3.36837
Klhl26	1.12075		5.36605
Rilpl1	1.1194		1.5721
Pros1	1.11808		2.96988
Lnpep	1.11776		1.28525
Pigf	1.11754		1.37859
Cdc42bpg	1.1167		5.02359
Phip	1.11667		5.44914
Fktn	1.11555		1.05387
Dock4	1.11272		1.92487
Sp100	1.1096		6.19082
NA	1.10893		1.60384
Ercc5	1.10543		3.95137
Cp	1.1036		1.07878
Zfp518a	1.10266		3.78296
Ly6a	1.09914		2.39665
Lipt1	1.09809		1.16017
Klrk1	1.09595		3.74609
Swap70	1.09565		7.20978
Pdp1	1.09182		2.68164
Fbxw17	1.08737		1.70004
Abca13	1.08641		1.86335
Adar	1.08438		5.59814
Mfap3l	1.08058		1.00342
Zfp40	1.08011		1.89026
NA	1.08		2.35264
Frmd4a	1.07719		2.67051
NA	1.07476		1.115
Rap2c	1.07403		7.40323
Bbx	1.0718		4.54715
Sgcb	1.07159		2.63189
Gda	1.07106		6.72659
Igkv17-121	1.07085		1.254
Zfp677	1.06682		2.62151
Gpr141	1.06566		4.12995
St14	1.05821		2.92204
Inhba	1.05438		3.31936
Rxylt1	1.05102		3.23213
Ikzf2	1.05095		1.83675
Ptp4a1	1.04867		2.41544
Gpr55	1.04821		1.0987
Timp3	1.04601		1.53112
Lilrb4a	1.04388		3.87021
Map3k20	1.04312		5.86219
Mitd1	1.04106		3.2221
Tlr6	1.04055		3.77974
Dglucy	1.03856		4.14993
Slfn1	1.03826		4.59378
Pkib	1.03563		3.36106
Tnfaip3	1.03329		4.20886
Fbxl5	1.03311		6.1316
Fancb	1.0295		1.98962
Slc25a36	1.02937		2.65845
Sytl3	1.025		1.82134
Cald1	1.02447		1.03997
Kcnq1ot1	1.02444		1.11511
Ctla2a	1.02157		1.2723
Dhrs13	1.02009		1.49019
Zfp970	1.01876		1.23938
Zmat1	1.01833		1.95549
Cysltr1	1.01663		2.55171
Zfp940	1.01612		1.23076
Cntnap1	1.016		1.14092
Spred1	1.01542		1.96305
Tmcc3	1.01474		2.30278
Slfn2	1.01418		4.98394
Sgsm2	1.01383		2.06701
Zfp933	1.00985		2.734
Atf3	1.00843		1.81281
Dubr	1.00775		1.72702
Asb13	1.00741		2.97974
Gm10521	1.00601		1.09777
Adgrg7	1.00519		1.46699
Zfp202	1.00108		1.34676
Ttc14	0.997747		3.88087
Aldh1b1	0.993084		4.16001
Gm38396	0.992772		3.96353
Ccr5	0.99076		3.00519
Il21r	0.990053		3.88259
Zscan30	0.989365		1.08084
Mosmo	0.987		2.16777
Kcnc3	0.986618		1.34579
Zcwpw1	0.985981		1.02908
Dync2h1	0.984692		1.01109
Trafd1	0.984589		3.7857
Thbs1	0.981857		1.69789
Myo6	0.981509		1.43943
Lilrb4b	0.979688		3.61688
Drc7	0.978552		1.21276
Mmp8	0.976511		7.52813
Trip11	0.97505		1.36684
Fcgr4	0.974556		4.49767
Haus2	0.972932		4.67151
Xrn1	0.971457		1.00376
Gm10509	0.97081		1.54913
Pde8b	0.967224		1.23041
Sfmbt1	0.966153		4.11532
Resf1	0.962708		5.07042
Dclre1c	0.959537		3.579
Rev3l	0.958962		2.26705
Nfkb2	0.957676		5.07133
Rufy3	0.957652		1.83965
Igip	0.955015		2.81607
Sesn2	0.954546		2.87395
P2ry12	0.952559		1.25066
Ccnd1	0.950818		3.74118
Vps13c	0.950671		1.17027
Il18	0.950064		2.2279
Hsh2d	0.948679		2.67867
Cd244a	0.947048		1.9948
Casp1	0.94082		3.7405
Hif1a	0.939106		4.20298
Mob1b	0.937431		2.64073
Aaas	0.937405		5.1663
Cep350	0.935628		1.93879
Plcxd2	0.934831		1.88271
Plekhg1	0.934062		1.99459
Daxx	0.932317		6.04695
Rhebl1	0.932002		1.27822
Pnpt1	0.931461		5.12938
Aplnr	0.930813		1.5334
Slc35d1	0.929378		1.97747
Zfp943	0.927644		3.34355
Tubb6	0.927212		1.89257
Dcp2	0.926843		4.00312
Ms4a6b	0.926721		4.48025
Ccne2	0.924615		3.35397
Pomt2	0.924567		3.49971
Taf4b	0.924097		2.46944
Tmem68	0.923516		3.6454
2310015A10Rik	0.923338		2.74387
D730005E14Rik	0.922945		2.63584
Zfp850	0.922121		2.28416
Arl13b	0.922074		2.08745
Lcorl	0.917251		2.69561
Atr	0.916933		2.55119
Fkbp9	0.914777		1.13367
Trex1	0.914631		3.71291
Fmnl2	0.914268		3.85974
Chil3	0.914217		4.48465
Med12l	0.913606		1.16017
Zfp329	0.910269		3.37455
Igsf9	0.909051		1.06955
Apaf1	0.908424		4.81983
Tpst1	0.908082		2.86051
Gt(ROSA)26Sor	0.907946		1.10755
Fpr2	0.907667		3.04324
Washc4	0.905646		3.68937
Nfkbiz	0.905521		4.56345
Pik3c2a	0.902501		2.59378
Skil	0.902405		3.85009
Rgs18	0.902015		4.66922
Zfp26	0.901758		2.99883
Cmklr1	0.900432		1.31537
Cd300c	0.898682		1.35258
Gm21092	0.898652		1.38715
Mfsd7a	0.897685		2.34261
Zfp438	0.897596		1.58595
Dusp16	0.896373		1.88516
Trim25	0.896345		3.77187
Atp10a	0.8957		2.5695
Nfyb	0.895154		5.21287
Fndc3a	0.894169		3.44457
Ncoa7	0.893982		2.83173
Lonrf3	0.892848		4.35039
Ppp1r3b	0.892086		3.83241
Pikfyve	0.89204		4.49726
Alpk1	0.89196		1.98676
Zfp946	0.891863		1.27406
Ms4a2	0.891268		1.3474
Gm20300	0.890416		1.57818
Lgals8	0.889373		4.14918
Irf1	0.888206		4.83729
Fnbp1l	0.885743		2.70488
Rabgap1	0.8853		3.13847
Rufy4	0.884178		1.29624
Rp2	0.883201		4.59631
Zfp429	0.882089		2.20149
H3f3c	0.881524		1.19053
Ccdc88a	0.881119		3.37747
Zfp758	0.881063		2.22192
Rasa2	0.880781		3.16575
Utrn	0.879653		1.81339
Zfp874b	0.879378		1.4937
2010315B03Rik	0.878813		2.52599
Gsap	0.878465		3.93083
Fam199x	0.877879		2.11811
Sycp2	0.877548		1.2886
Tmem67	0.877194		1.31188
Gm19579	0.877084		1.46582
Atrn	0.87538		2.67241
Mga	0.873637		1.94362
Clec9a	0.871717		1.95743
Csf2rb2	0.870506		2.48434
Acer3	0.870235		3.6991
Birc3	0.86946		5.50665
Fastkd1	0.869034		2.73067
Fsd1l	0.868542		1.25064
Zfp97	0.868503		1.03252
Atp11c	0.865078		3.80108
Afg1l	0.864909		1.38322
Fndc3b	0.86452		2.13589
Bambi-ps1	0.863963		1.12386
Nf1	0.863906		2.09108
Zgrf1	0.862795		2.36895
Kdm7a	0.862274		4.59378
Gcnt2	0.861471		3.8153
Lrif1	0.859567		3.10574
Mxd1	0.859162		5.49089
Ets2	0.858802		3.66306
Dop1a	0.858323		1.60989
Tlr2	0.858084		2.78751
Zfp712	0.856889		1.89997
Tlr4	0.855936		3.49016
Gpcpd1	0.855906		5.28745
Syne1	0.853558		1.53197
Itgav	0.850514		2.91391
Ankrd17	0.850142		3.93127
Thoc2	0.849841		4.78689
Apobec1	0.849757		4.30531
Nt5c3	0.849168		2.56828
Plek	0.848775		5.64798
Zfp994	0.847396		2.92331
Jrkl	0.847268		2.68155
Carmil1	0.847215		1.27269
Abhd4	0.846426		2.41299
Lifr	0.845958		1.94544
Nfkbie	0.845608		3.29103
Casp7	0.845235		4.71948
Smg1	0.842072		1.07309
Klra17	0.841124		1.67267
Pcgf5	0.840955		3.37857
Atp11a	0.840943		1.56618
Ly75	0.83928		1.30509
Zfp281	0.838296		5.36605
Atxn1	0.837816		2.55148
Serpinb1a	0.837099		4.1058
Fbxw9	0.836989		1.11334
Sec22a	0.836496		1.00881
Cers6	0.836095		1.02988
Pid1	0.833969		2.76887
Gm15753	0.833833		2.2085
Dus4l	0.83342		1.38678
Clock	0.832877		1.33555
Plcb1	0.832858		1.96804
Xiap	0.832669		2.73679
Klhdc1	0.830385		1.01959
Ranbp2	0.82997		2.32058
Tigar	0.829813		2.15104
Gk	0.829501		2.75742
Tet2	0.828527		1.22643
Klhl2	0.828229		3.33917
Tlr13	0.827384		3.09836
Tasor	0.827131		2.32989
Zfp759	0.82681		1.05618
Chm	0.82291		2.1975
ND6	0.821377		1.67003
Tent5a	0.820792		3.67406
Hook3	0.819992		2.74574
Tet1	0.819884		1.35199
Treml2	0.81949		4.62208
Hsd17b7	0.818956		1.03618
Fgd4	0.815697		1.821
Zfp935	0.81458		2.83065
Mdm2	0.814429		5.73929
Ccnl1	0.813087		4.94015
Cemip2	0.812952		3.10292
Zcchc2	0.81291		2.97982
Zfp950	0.812531		2.40751
Ascc3	0.812517		2.16533
Lrp8	0.812299		3.02814
Scrg1	0.81181		2.02876
Map3k2	0.81148		2.79437
Acvr2a	0.809517		1.22644
Chml	0.809136		2.58865
Ttc37	0.808949		1.68059
Brip1	0.808553		2.71068
NA	0.808532		1.24725
Tarm1	0.807146		2.02322
Zfp455	0.807084		1.08727
Fam168a	0.80475		2.1708
Cpne3	0.803501		2.40911
NA	0.80327		1.1659
Rc3h2	0.803067		4.32017
Il18rap	0.802799		1.28572
6820431F20Rik	0.801095		1.40699
Usp34	0.799761		1.12305
Gm5434	0.799428		1.03871
Map4k3	0.798684		2.1184
Zfp788	0.798162		2.47124
Cpeb2	0.796861		2.81001
Vcpip1	0.796805		2.7005
Sp110	0.795355		4.10846
Slc25a40	0.795307		1.64177
Etv5	0.79489		1.05873
Nab1	0.793767		5.16867
Bmt2	0.79186		2.78056
Zfp128	0.791117		1.19616
Rlf	0.79006		3.48516
Zfp729b	0.789084		2.44441
Gm7072	0.78877		1.8665
Scai	0.788442		1.32402
Cutc	0.787647		1.55838
Zfp182	0.786912		1.33429
Adtrp	0.785996		1.73139
Cd300lf	0.785917		3.579
Zfp595	0.784711		1.17787
Birc6	0.784546		1.38708
Nfat5	0.783783		1.15946
Cd200r1	0.783764		3.61688
Usp40	0.783257		1.64786
Taok1	0.783012		1.47058
Dock10	0.782442		2.26858
Map3k8	0.780646		2.22462
Zscan29	0.779859		3.25815
Otud4	0.77957		2.95092
Spata5	0.779357		2.85975
Alcam	0.777693		3.58139
Cdh23	0.777681		1.30851
ND5	0.775485		1.65625
Rnf24	0.774952		1.11946
Zbtb16	0.774923		1.07525
AI504432	0.774741		2.75673
Cxcr5	0.772779		1.51569
Tagap	0.772388		3.09038
Trim56	0.77198		1.23067
Fnip1	0.771783		2.62482
Rmdn1	0.771302		1.54454
Cfh	0.771103		1.22011
Birc2	0.770457		4.94015
Naip5	0.769581		2.83274
Gca	0.769197		3.26924
Rnf227	0.768856		1.03222
Atm	0.76806		2.26139
Rfx7	0.767739		1.81942
Dennd4a	0.767228		2.01548
Zfp397	0.766491		3.07195
Zfp62	0.765474		2.80377
NA	0.765377		2.19017
E2f7	0.76468		1.67716
Zfp959	0.764148		2.19308
Pus7l	0.762768		1.73697
Thoc2l	0.76234		1.77934
Tnfrsf26	0.762035		2.3753
Cxcr2	0.761693		2.7649
Ptbp2	0.760061		4.18179
Rnf34	0.760044		4.78493
Nmi	0.759676		2.47548
Tef	0.759643		2.86152
Bmpr1a	0.759264		1.1715
Ppfibp1	0.75765		2.08809
Il18r1	0.757314		3.13985
Nr3c1	0.756686		4.30879
Tmed5	0.755976		2.99834
Csnk1g1	0.755513		3.24071
Cwf19l2	0.755506		3.90863
Rbl2	0.754335		2.14193
Samsn1	0.75416		4.88111
Lpp	0.753559		1.5089
Mysm1	0.753386		2.52059
Nufip2	0.751705		4.48663
Myo5a	0.75091		1.73564
Zfp942	0.750794		2.37924
Aim2	0.750141		2.69302
Parp11	0.749515		3.26931
Tbc1d8b	0.748694		3.292
AA467197	0.748015		1.31367
Ankrd33b	0.747973		2.62637
Ccdc25	0.74712		3.15341
Fam126b	0.746549		1.91304
Ero1a	0.745743		2.9253
Dzip3	0.745554		1.39383
Tank	0.745426		3.779
Zfp35	0.74522		5.21287
Dennd2a	0.74514		1.95098
Mettl4	0.744833		1.49885
Nrp1	0.743712		5.20197
Cflar	0.742898		4.3152
Brwd3	0.742722		1.05615
Zfp800	0.742494		1.80489
P2ry13	0.742207		2.64753
Tap1	0.740194		4.83171
4632415L05Rik	0.738754		1.65945
NA	0.737904		1.94093
Eml5	0.737311		1.06544
Zfp111	0.737299		2.25669
Eed	0.736855		3.43915
Zfp952	0.736729		2.42155
Ms4a6c	0.735935		3.0788
Proz	0.734575		1.0864
NA	0.733342		1.07024
Aebp2	0.732265		4.92341
Arfgef1	0.731935		2.21787
Trim12a	0.731688		4.11128
Mtm1	0.731045		2.24723
Ppm1d	0.73064		3.40576
Slc15a3	0.729409		1.97014
Usp31	0.726974		1.91317
Gm16712	0.72606		1.03518
Ehd3	0.72604		1.2581
Prim1	0.725946		4.38805
Mctp1	0.725314		3.24513
Niban3	0.7246		1.18076
Kbtbd7	0.724124		3.15139
Zfp748	0.723263		1.88041
Braf	0.72276		1.54928
Diaph2	0.721736		1.72064
Ints6l	0.721552		3.44457
Zfp738	0.721455		1.45817
Clec5a	0.719813		2.64955
Ccdc86	0.718705		3.73375
Mir22hg	0.718546		1.33127
Ccdc82	0.717779		2.78218
Ahr	0.717518		1.29277
D430020J02Rik	0.717326		1.86781
Epm2aip1	0.716722		1.89795
Zfp280d	0.716365		2.82789
Tor1aip2	0.716294		4.84835
D1Ertd448e	0.716175		1.73035
Tmx3	0.715936		4.79006
Taf13	0.71582		1.32129
Adam9	0.715558		2.68123
Zfp654	0.715149		2.40714
Hipk3	0.714715		3.66751
Zkscan8	0.712133		1.00397
Zc3hav1	0.7119		1.84051
Usp25	0.711611		3.53367
Pdrg1	0.711576		1.89911
Crybg1	0.711538		2.29059
Gtse1	0.711362		3.603
Asap2	0.711057		1.00412
Uvssa	0.710866		2.1975
Pclaf	0.710728		2.80269
Gm2436	0.710588		1.20275
A530064D06Rik	0.710315		3.0672
Bst1	0.709933		1.86952
Ndfip2	0.709923		2.62637
Gcdh	0.709668		2.67034
Orc4	0.709382		3.87864
Zfp160	0.707828		1.81131
Rsl1	0.707397		1.09454
Rad51	0.707141		3.37963
Ctbp2	0.706982		3.40576
Pim1	0.706678		2.50365
Kif1b	0.706304		2.30278
Naip6	0.70582		1.05848
Ctbs	0.705094		1.87988
Zfand5	0.705053		4.76757
Tmem170b	0.704756		2.11864
Zfp275	0.704605		1.96448
Larp4	0.704164		3.69206
Sppl2a	0.703832		3.88537
Bdp1	0.703723		1.58595
NA	0.703034		1.1111
Qser1	0.702094		1.44666
Slc7a6	0.701851		2.57239
Ubn2	0.700873		2.38511
Rexo5	0.700611		1.2943
Als2	0.700451		1.99522
Atad2	0.699289		2.27492
Itpr1	0.69916		1.35526
Plxnc1	0.699097		2.57116
Etnk1	0.698673		3.13553
Tmem19	0.697538		4.11054
Pag1	0.696538		1.58595
Rnd3	0.696208		1.94505
Cpped1	0.696096		3.09169
Zcchc7	0.695694		4.11532
Cd33	0.695484		1.30509
Naa20	0.69548		2.59572
Rb1	0.69542		3.27715
Gm5446	0.69514		2.36509
Gm20257	0.694928		1.10958
Rybp	0.694629		1.70354
Ikbip	0.694136		2.46762
Dennd1b	0.693735		2.91169
P2ry1	0.693566		2.5006
Zfand4	0.692871		2.57239
Prom1	0.692669		3.02139
Trpm7	0.692624		2.15036
Myd88	0.692441		4.14842
Gyg	0.69073		2.90348
Plekha1	0.690024		3.22522
Casp8ap2	0.689457		2.52125
Pafah2	0.689181		2.92001
Glce	0.68903		2.06701
Prps2	0.687752		3.81817
Pde4dip	0.687648		2.36895
Abhd5	0.687082		2.78835
Morc3	0.686633		3.50195
Rps27l	0.686592		1.17372
Akap9	0.685668		1.47011
A130010J15Rik	0.685248		1.40699
Baiap2	0.685061		2.20797
Gcc2	0.684937		2.96445
Ermard	0.68473		1.97609
Sec24a	0.684357		1.78499
Ube3a	0.68412		2.09418
Zfp382	0.683059		1.00703
Klra2	0.682775		3.33673
Nlrp1a	0.682054		2.09228
Zbtb6	0.681622		1.43547
Trio	0.680959		1.0892
9830166K06Rik	0.680665		1.50409
Rnf2	0.68019		4.7931
Kdm1b	0.679683		1.47825
Pola1	0.679171		2.04789
Spc25	0.679157		2.59244
Polr1e	0.678821		1.75516
Aida	0.678624		2.83018
Zmpste24	0.678507		2.62515
Filip1l	0.677794		1.42988
Lrrk2	0.677247		1.4538
Tiparp	0.677116		2.83101
Rfx3	0.677081		1.0378
Mastl	0.676112		1.85416
Arl5b	0.676108		1.40642
Prkx	0.675342		1.64983
Naip2	0.674678		2.74352
Acad8	0.674381		1.85728
Elovl7	0.674288		1.59917
Cby1	0.673573		1.89011
Trim5	0.672556		1.42748
Il6st	0.672162		1.30232
Calcrl	0.672054		2.61197
Marchf1	0.671959		2.32705
Naa25	0.670413		2.76234
Cmtr2	0.669792		1.56618
Selp	0.669783		1.18957
Zdhhc21	0.669039		2.70488
Rbm47	0.668494		1.78401
Rufy2	0.6676		1.25017
Tgs1	0.667381		3.87861
Appl1	0.667205		3.48826
Rbm41	0.665871		2.1659
Hdc	0.665712		2.71355
Simc1	0.665469		1.10125
Gtf3c3	0.66512		1.91991
Osgin2	0.664331		2.15841
Aldh4a1	0.664297		2.81785
NA	0.66418		1.40802
Pten	0.66414		4.94015
Trip4	0.663838		3.7354
Far1	0.662245		3.83306
Morc2a	0.662192		2.20101
Ccdc58	0.661924		1.11659
Rnf114	0.6618		4.03443
Sp1	0.660811		1.9812
Tceanc	0.659973		1.56613
Fam114a1	0.659869		1.61909
Ly6c1	0.657745		2.00146
Baz1a	0.65747		4.98394
Ccnc	0.657435		2.89905
Slc35a3	0.657433		1.21603
Usp28	0.657369		2.06473
NA	0.656928		1.33477
Smchd1	0.65641		2.00538
Acap2	0.656185		2.58515
Nkapd1	0.65587		2.65018
Ankrd28	0.655265		1.4433
Enpp4	0.655099		1.62348
Rap1a	0.655098		2.3279
Rab11fip2	0.654976		1.39417
Hp	0.654391		1.72049
Cd164	0.65398		5.81481
Tmem181b-ps	0.653646		1.29065
Zfp65	0.652981		1.00006
Klrb1f	0.652451		1.70777
Rlim	0.652437		3.5939
Ccnj	0.651536		2.1525
Klhl42	0.651213		2.24816
Depdc5	0.651118		1.83965
Traf1	0.650246		1.43336
Mtx3	0.649066		1.14118
Klhl15	0.648401		1.18935
Styx	0.647755		2.32795
Btla	0.647091		2.48931
Ifrd1	0.646754		1.87653
Usp9x	0.646661		1.06239
Psme2	0.64614		1.39897
Ppp1r12a	0.645857		3.65544
Reep3	0.644771		2.64752
Prkdc	0.644716		1.1082
Nsd1	0.64448		1.67725
Snx13	0.644397		2.1617
Rab6a	0.644336		5.21495
Peli1	0.643796		4.76813
Mpp7	0.64377		2.0838
Ash1l	0.643596		1.05191
Mycbp2	0.643368		1.85645
Hells	0.641121		3.51005
Gm14326	0.640754		1.13577
Dach1	0.640621		1.82442
Trim32	0.640216		1.12725
Fyco1	0.639634		1.07353
Myo10	0.63929		1.33146
Nol8	0.639007		2.55025
Relb	0.638949		1.58702
Capza2	0.63879		2.86826
Zfp930	0.637647		1.24725
Nabp1	0.637595		4.29953
Heatr1	0.637372		1.91304
Oser1	0.637023		1.2786
NA	0.636793		2.49417
Zfp131	0.634628		3.27757
Irf9	0.634289		2.99834
P2ry14	0.633739		1.47854
Il1rn	0.633449		3.17503
Tmem167	0.633417		3.67406
Zfp780b	0.633372		1.1432
Ap3m2	0.633071		1.29964
Atrnl1	0.632458		1.42013
Heatr5b	0.632349		1.24529
Serpini1	0.631855		1.06198
Osbpl8	0.631723		2.29509
Tuba8	0.631302		1.42281
Vps54	0.631049		3.51862
Atrx	0.630762		1.2786
Vav3	0.630374		2.65311
Rbms1	0.629893		3.15592
Cntrl	0.629462		1.40366
Sell	0.629344		5.25661
Ppp1r3d	0.629292		1.48275
Zfp729a	0.629254		1.64786
Cpd	0.629216		1.69427
Zfp638	0.629169		3.43814
Parg	0.629093		3.85876
Nlrc4	0.628837		1.23736
Ogfrl1	0.628417		3.68926
Elmod2	0.62792		2.1606
Xdh	0.627838		1.90437
Tmed8	0.627211		1.5132
Tmem161b	0.626128		1.55071
Fam111a	0.625972		4.32017
Ankfy1	0.625529		2.02489
Dhx33	0.62548		2.04357
Tug1	0.624713		3.16368
Fpr1	0.624615		1.99962
Atl3	0.624492		1.66004
Hsf2	0.624239		1.5584
Zfp597	0.623479		2.79283
Cask	0.623137		1.93344
H2-T10	0.623066		1.75303
Ankrd12	0.622477		1.87453
Eea1	0.622361		2.10343
Man2a1	0.622338		2.49829
Bex6	0.621992		1.32078
Ripk2	0.62157		1.85416
Phf20l1	0.621497		3.6936
Afdn	0.620849		1.27101
Rapgef6	0.620114		1.20349
Zbtb33	0.620093		1.56035
Sos1	0.619344		1.22585
Nt5dc3	0.61894		1.14229
Cenpj	0.617418		1.58254
Ggt5	0.617232		1.01196
Jak2	0.616225		3.3477
Kif5b	0.616028		4.33711
Ppp4r3a	0.61549		4.19117
Sco1	0.615255		1.42662
Lysmd3	0.614915		1.7481
Nr1d2	0.61491		1.68843
Acad11	0.61476		2.48183
Fam102b	0.614452		2.1895
Pggt1b	0.614107		1.60384
Trdmt1	0.613703		2.04903
Anxa1	0.613156		1.9907
Homer1	0.612808		1.05191
Zfp715	0.612498		1.93603
mt-Rnr2	0.611948		1.17401
Igsf6	0.611226		2.76887
NA	0.609918		1.90844
Rab27a	0.609237		4.18684
Pla2g7	0.609041		1.68345
Tor1aip1	0.608693		2.90178
Cert1	0.608635		2.55843
Ppip5k2	0.608591		2.38309
Ythdf3	0.608507		3.02812
Arl14ep	0.608008		2.65681
Ms4a4b	0.60781		1.28456
Chn2	0.607686		1.30083
Nfxl1	0.607205		2.01868
Gnaq	0.607025		3.74609
Eif1a	0.606897		2.38297
Gm19980	0.606704		1.02087
Tnip2	0.606256		1.52697
Spag9	0.606204		1.89722
Rsbn1l	0.605327		2.42633
Srp54a	0.604401		3.35308
Pign	0.604074		1.57121
Chd7	0.603812		2.29219
L1cam	0.60375		2.64912
Fbxo11	0.603743		2.60467
Cbfb	0.602493		4.35812
Npepps	0.601274		2.74393
Zfp871	0.600707		1.29964
Map3k9	0.600623		1.66799
Ltn1	0.600469		2.38511
Matr3	0.599676		4.20596
Taf1d	0.5996		1.65975
Lamp2	0.599411		3.51282
Gab2	0.598453		2.00538
Erap1	0.597987		2.03757
Tmtc3	0.597907		1.31188
Bcl2l11	0.597531		1.91205
Zfyve26	0.597389		1.15534
Zfp563	0.59674		1.4116
Zfp330	0.595603		2.13305
Poglut1	0.595501		2.85217
Epsti1	0.595386		2.86634
Pnp2	0.594974		2.04971
Zranb3	0.59422		1.35399
Actr2	0.593514		4.21985
Pop1	0.593424		2.29945
Homer3	0.59304		1.1829
H2-T22	0.592969		2.55351
Mlkl	0.592064		2.2703
Prpf39	0.591678		2.22939
Zfp24	0.591228		2.3581
Usp37	0.591217		1.40587
Cdh1	0.591099		1.08738
Nin	0.590885		1.47825
Dnajc13	0.590339		1.47923
Tmem168	0.590266		3.41341
Eml4	0.589199		1.96962
Slc30a1	0.588857		1.71655
Pank3	0.588274		1.58673
Csf2rb	0.587565		2.28749
Krcc1	0.587418		2.0007
Donson	0.586992		2.60171
Gria3	0.586658		1.80387
Ccr2	0.586489		2.42953
Arhgap24	0.586436		1.7102
Slk	0.585958		1.68916
Cad	0.585701		1.49262
N4bp1	0.585423		2.9765
Rif1	0.585044		1.49885
Zfp764	0.584836		1.14118
Stx16	0.583526		2.04903
Antxr2	0.581158		3.10292
Hmgn2	0.580747		1.22255
Prkar2a	0.580694		1.57409
Gnai3	0.580527		4.64112
Malat1	0.580277		1.09032
Srp54b	0.579826	2.38217
Smc6	0.579464	4.15492
Ugp2	0.579188	1.76707
Pik3cb	0.578847	2.62936
Mefv	0.578199	1.83783
Cplane1	0.577875	1.11079
Hprt	0.57731	1.86952
Zfp27	0.577086	1.06907
Znf41-ps	0.576534	1.86274
Taf1	0.576207	1.56975
Panct2	0.575433	1.56467
Tmem184c	0.575121	1.93344
Ric1	0.574794	1.18014
Txnrd1	0.574742	3.02166
Qtrt2	0.574433	1.15908
Crebzf	0.574168	2.4953
Thumpd2	0.574015	1.01323
Glipr1	0.573847	2.59613
Mettl6	0.573704	2.4247
Baz2b	0.573259	1.87051
Casp8	0.572131	2.80269
Sowahc	0.571369	1.99108
Dck	0.571109	4.30531
Abtb2	0.571049	1.70901
Pibf1	0.57	1.56159
Sirt1	0.569789	1.97883
Mmgt1	0.569469	2.90973
Esco2	0.568815	3.62711
NA	0.568406	1.10094
Edem1	0.568243	3.71515
Cybb	0.56813	2.49515
Sgk3	0.567889	3.12592
Mtmr1	0.567733	1.61818
Uba7	0.567449	2.81185
Tmem260	0.567322	1.59609
Zfp110	0.567015	2.70092
Dleu2	0.567003	1.01959
Mgam	0.566861	1.56828
Snx6	0.565933	3.31631
Man1a2	0.565552	2.64014
Sgpp1	0.565488	4.05734
Ankrd44	0.564992	2.01776
Slf2	0.564787	1.81069
Pirb	0.56419	2.8954
Jpt2	0.563702	3.27096
Vps4b	0.563675	4.13241
Mospd2	0.562701	1.00047
Pphln1	0.562343	2.70418
Exoc4	0.562045	1.13487
Herc3	0.561601	1.40699
Micall1	0.561247	1.27084
B4galt6	0.561196	1.79539
Brca1	0.560883	1.31414
Ogt	0.560722	2.86925
Zkscan3	0.560262	1.96306
D16Ertd472e	0.55966	2.55171
Iqgap1	0.559527	1.67562
Tm9sf3	0.559071	4.50188
Ids	0.558876	1.57859
Eapp	0.557945	1.97886
Armc8	0.557759	2.7461
Glb1l	0.556028	1.04113
Lin28a	0.555902	1.57129
Smarca5	0.555748	2.9141
Acsl1	0.554591	2.26384
Plekha3	0.553913	1.79204
Rbm34	0.553881	2.408
Dmtf1	0.553071	1.97469
Brox	0.552947	2.0901
Trappc8	0.552844	2.17276
Obi1	0.552814	1.60991
Mtap	0.552795	1.99524
ND4	0.552469	1.18979
Ccdc47	0.551944	2.81185
Dock5	0.551745	1.2786
Cyld	0.551681	2.95399
Krit1	0.550443	2.73855
Itprid2	0.550424	3.21658
Setx	0.550412	1.25413
Lin54	0.550321	2.68123
Inf2	0.550309	2.26354
Rapgef2	0.550239	1.23472
Kdm5a	0.550014	2.35677
Trnt1	0.549831	1.3115
Med6	0.549699	1.40406
Treml4	0.5495	1.34495
Bloc1s2	0.549203	1.07678
Chd2	0.549091	1.72064
Wdr37	0.548938	3.43893
Cbwd1	0.548398	1.28318
Tinf2	0.548249	2.79427
Marcks	0.547486	2.24903
Dgcr8	0.546745	1.28544
Rps6ka5	0.546435	1.50347
Gls	0.546331	2.30988
Rbl1	0.546238	1.93841
Dhx9	0.545885	1.43071
Vps37a	0.545771	2.19113
Oas1c	0.545198	1.36253
Gbe1	0.545179	3.23907
Galnt4	0.544589	1.684
Smg7	0.544556	2.00621
6530402F18Rik	0.544467	1.97446
Ppig	0.543895	1.26665
Alg11	0.543092	1.30104
Shprh	0.542616	1.37822
Plpbp	0.542484	3.03479
Ppp3r1	0.541787	3.68032
Galnt3	0.541528	1.47958
Il15	0.541423	1.26852
Zw10	0.54122	2.63189
Lin7c	0.541207	3.31231
Selenot	0.541027	3.281
Agps	0.540626	2.38376
Gpkow	0.539578	2.87256
Ctps	0.539227	2.42434
Nvl	0.538991	1.48941
Zfp120	0.538158	1.88209
Tbk1	0.538034	2.65713
Ercc6	0.537526	1.44299
Hsd11b1	0.537281	1.44049
Vma21	0.537219	2.5454
Rbm48	0.536701	1.25444
Clec4a1	0.536218	2.20302
Dock11	0.53607	1.76592
Spopl	0.535743	1.30232
Phf6	0.535708	2.26354
Ergic2	0.535633	2.18066
Creb1	0.534768	3.35544
Dstn	0.534542	2.19181
B430306N03Rik	0.534342	2.41422
Impact	0.533842	1.11946
Marchf7	0.53382	2.17598
Smad5	0.533558	2.52093
Lrrfip1	0.533502	3.51005
Zfp983	0.531727	1.02388
Sla	0.531409	2.75701
Uba6	0.531123	1.10686
Ralgapa1	0.529613	1.23247
Bhlhe40	0.529298	1.43501
Rbsn	0.529262	2.2703
Med13	0.529249	1.01064
Rft1	0.528327	1.14231
COX2	0.528309	1.05297
Nceh1	0.52803	2.57305
Svil	0.528013	1.40088
Nup153	0.527894	1.45901
Adh5	0.527565	1.52327
Ripk1	0.527009	2.16728
NA	0.526571	1.05504
Rap2b	0.52654	3.20764
Crk	0.526464	3.06401
Cept1	0.52627	2.31328
Agpat5	0.526082	1.31681
Tmbim1	0.525615	1.49885
Mbnl3	0.525543	3.37963
Kif3b	0.525365	1.99445
Tgds	0.52534	1.7867
Zfp719	0.524797	1.28318
Riok2	0.524479	1.54509
App	0.524097	2.06765
Nbas	0.524006	1.55055
Klf6	0.523851	2.75066
Tmem87a	0.523807	2.27529
Slmap	0.52364	2.25044
Zfp53	0.522556	1.58288
Gabpb1	0.52252	2.61354
Pcm1	0.522518	1.40644
Foxn2	0.52244	2.87256
Ankhd1	0.522397	1.15838
Lpgat1	0.521859	2.06358
Ttbk2	0.520745	1.15624
Naa16	0.520664	2.55844
Srsf10	0.520592	2.39036
Rock1	0.52007	3.30019
Tnks2	0.519819	2.51153
Magi3	0.519509	1.14706
Lats1	0.519297	1.19563
Gas7	0.518786	1.50507
Scfd1	0.51829	2.59244
Thap6	0.518153	1.29065
Ubr5	0.517362	1.17924
Yeats2	0.51723	1.05446
Akap1	0.516843	1.44998
Nemf	0.516721	2.42269
Synj1	0.516607	1.57517
Xpo1	0.516085	3.20262
Bmi1	0.515942	2.401
Rps6kb1	0.515814	2.67041
Zeb1	0.515415	1.59238
Zfp445	0.515274	1.63781
Cstf3	0.515215	2.14754
Zfp790	0.514917	1.38178
Atg3	0.514801	2.24529
Fmr1	0.514545	1.75177
Zfp260	0.514533	1.70857
Csgalnact2	0.514417	2.31906
Ifitm3	0.51396	1.02136
Ptprc	0.513572	3.54353
Snx10	0.513527	2.99925
Ptpn12	0.513348	3.1555
Sgms2	0.5132	1.7185
Rpe	0.512867	1.9858
Lims1	0.512687	2.88147
Tm9sf2	0.512491	4.02629
Tpd52	0.511927	2.26337
Pigm	0.511558	2.2543
Slc35a5	0.511386	2.08938
Rc3h1	0.511229	1.69664
Vcl	0.511186	2.51029
Zfp277	0.510941	1.47228
Lyrm2	0.510602	1.33255
Pla2g4a	0.510312	1.66461
Ythdc2	0.510226	1.01705
Pdcd6ip	0.50981	3.31849
Zfp68	0.509382	2.38892
Mak16	0.509379	2.38302
Dnaaf9	0.508726	1.0196
Zfp148	0.508612	1.8055
Alg6	0.508529	1.30002
Zc3h11a	0.507997	3.08207
Zyg11b	0.507689	1.4325
Mtmr2	0.507312	2.59871
Ptges3-ps	0.507285	1.80129
Exoc6b	0.506844	1.05644
Ate1	0.506748	2.15676
Ugdh	0.506609	2.51577
Haus6	0.506365	1.26959
Rnft1	0.505869	1.63668
Isoc1	0.505775	1.39316
Gtf2e2	0.505157	1.33723
Spata13	0.50492	1.60951
Tmc4	0.504721	1.05064
Zfp809	0.50419	1.18979
Atp8b4	0.504183	1.33894
Ap1s2	0.504126	2.64127
Hmox2	0.504058	1.62293
Brcc3	0.50398	2.40212
Sdad1	0.503746	2.0901
Tent4a	0.503399	1.14105
Rnf19b	0.502459	2.71657
Stx12	0.501874	2.26705
Lzic	0.501757	1.53468
D5Ertd579e	0.501573	1.71113
P4ha1	0.501418	1.82135
Lcn2	0.500597	1.09238
F10	0.499925	1.16558
Nipbl	0.498904	1.10173
Eif5	0.497843	2.88147
Pde8a	0.497736	1.0296
Rap2a	0.497317	2.32795
Vps50	0.496692	2.00032
Scd2	0.496389	1.36739
Igf1r	0.496329	1.72783
I830077J02Rik	0.494522	1.04946
Riok1	0.49421	2.74449
Pstpip2	0.493034	1.22033
Pdzd8	0.493005	1.66651
Nepro	0.492941	1.15186
Mpeg1	0.492821	1.671
Fas	0.49247	1.077
Gne	0.492271	2.36894
Tgfbr1	0.491812	1.87513
Gmppb	0.491763	1.11334
Marf1	0.491204	1.58288
Slc25a24	0.49037	2.10519
Gxylt1	0.490012	1.90844
Galnt7	0.489965	1.86521
Zfp87	0.489933	1.71563
Smurf2	0.489718	1.2643
Cd86	0.489673	1.34452
NA	0.4896	1.24839
Jarid2	0.489457	1.99445
Rfc1	0.489428	2.11735
Nsd3	0.489127	1.03183
Mier3	0.489068	1.96679
Ireb2	0.48895	1.84149
Phf20	0.487966	1.60315
Ggps1	0.487878	1.13577
Mgat4a	0.486852	1.10467
Zmynd11	0.48653	1.49811
Gins3	0.486516	1.73863
Ncoa4	0.486372	2.41285
Esco1	0.486343	2.28487
Tmem106a	0.486234	1.47174
Sumo1	0.486102	1.21776
Snx2	0.485325	2.70583
Nxt2	0.484685	1.14126
Stag2	0.484633	2.32138
Lypla1	0.483599	2.73822
Zfp141	0.483451	2.06585
Sp140	0.483277	1.83224
Dicer1	0.483239	1.05873
Srp54c	0.482654	2.07451
Mcm8	0.482488	1.39759
Pex12	0.482036	1.22742
Rbm3	0.481774	1.61022
Ncf4	0.481545	1.77804
Glipr2	0.481092	2.6363
Zbtb5	0.481059	1.01071
Agpat2	0.481002	1.6219
Zfp472	0.480748	1.27886
Parp8	0.480139	1.60362
Nod1	0.478686	1.57953
Gtf2a1	0.478623	2.88247
Smc5	0.478364	1.58595
Gpbp1	0.478299	3.02166
Pdlim5	0.478175	1.53741
Gpn1	0.478066	1.09016
Pdcl	0.477726	1.96129
Taf7	0.47747	1.16882
C1rl	0.477331	1.15309
Tmed7	0.477015	3.2534
Ythdc1	0.477012	2.46291
Slf1	0.476661	1.45205
Ankib1	0.476601	1.12657
Gpd2	0.476418	1.76839
Trim26	0.475852	1.44741
Gm10145	0.475791	1.96804
Elac1	0.47501	1.34546
Rnasel	0.474725	1.76936
Dsn1	0.474721	1.9944
Fcho2	0.474621	1.21622
Arhgap15	0.474306	2.66191
G3bp2	0.473833	2.99779
C1galt1c1	0.473624	1.03307
Smarca5-ps	0.473353	1.23092
Dld	0.473108	2.28335
Rab8b	0.472728	2.41375
Pde1b	0.471915	1.80182
Sanbr	0.471797	1.71568
Stag1	0.47168	2.1508
Sdcbp	0.470981	2.44444
Cd2ap	0.470954	1.12283
Spty2d1	0.470908	1.94137
Pml	0.470731	1.4937
Mtf2	0.470474	2.31724
N4bp2l2	0.470365	2.15097
Nck1	0.470109	1.94011
Ppp4r3b	0.469155	2.62151
Tmem209	0.468984	2.26673
Rsrc2	0.46852	2.92331
Clk1	0.468376	2.45694
Rock2	0.468228	1.34468
Eloc	0.468085	1.04367
Tbc1d23	0.467991	1.75177
Gcnt1	0.46785	1.92737
Mterf4	0.466086	1.25299
Abcc1	0.465844	1.077
Rad51d	0.465556	2.36823
Rrp1b	0.464597	1.62595
Dhx36	0.464576	1.61162
Raph1	0.463822	1.05808
Zfp263	0.46362	1.59857
Zfp617	0.463386	1.10205
Papolg	0.463103	1.15118
Rasa1	0.463101	2.55012
Pds5b	0.46303	1.21639
Atad1	0.462953	2.64949
Susd6	0.462805	2.11481
Erbin	0.462743	1.04175
Rab5a	0.461724	1.96904
Ankle2	0.461671	1.65041
Zc3h7a	0.461444	2.32242
Kpna4	0.461231	2.66191
Dnm1l	0.460488	1.68419
Clec4a2	0.459741	1.44966
Ripor2	0.459244	2.39325
Mtus1	0.458774	2.99883
Ap1g1	0.458232	1.48889
Zmym4	0.457824	1.17027
Septin7	0.456942	3.41536
Lnpk	0.456744	2.04256
Pak2	0.456358	1.64786
4931406C07Rik	0.456257	1.0435
Kpna1	0.456212	1.56436
Upf2	0.456009	2.2703
Samhd1	0.455655	2.34727
Synj2bp	0.455455	1.80971
Ppp1r15b	0.455294	2.5387
Zfp644	0.455198	1.37247
Zfp451	0.454895	1.46644
Ranbp6	0.454672	1.01937
Ptbp3	0.454475	1.75071
Rab31	0.454363	1.85268
Rad18	0.453844	1.13607
Rnf214	0.453827	1.43632
Sfxn2	0.453804	1.09611
Atp6v1a	0.453511	2.64949
Rin2	0.452539	1.84879
Fam3c	0.452111	1.79487
Ddx6	0.452059	1.08566
Rrn3	0.451773	1.87133
Sp3	0.45148	2.86206
B4galt5	0.450979	1.79685
Tomm70a	0.45094	3.06954
Pfkp	0.449922	1.64786
Cebpz	0.449647	2.17598
Cry1	0.449602	1.29221
Rmi1	0.449553	1.55703
Sass6	0.449437	1.86452
Acpp	0.449373	1.10125
Klhl7	0.449137	1.17539
Yme1l1	0.448894	3.33917
Ccnl2	0.448779	1.33937
Map3k7	0.44876	1.78976
Slc22a15	0.447315	1.65326
Ap5m1	0.447312	1.01968
Clk4	0.446605	2.18108
Nkrf	0.446362	1.23599
Fbxl3	0.445012	2.18227
Son	0.444996	2.42919
Fam118a	0.444926	1.02441
Ap4e1	0.444919	1.48173
Usp16	0.444438	1.60322
Srp72	0.44422	2.48527
Hck	0.444017	1.65492
Cdk5r1	0.443883	1.12845
Prpf40a	0.443857	2.19124
Etv6	0.44373	1.47825
Suco	0.443541	1.36917
Rnf121	0.443288	1.08239
Nkap	0.443283	1.43568
Fnbp1	0.443113	1.11061
Cpa3	0.443025	1.28268
Cers5	0.442994	1.22328
9930021J03Rik	0.442165	1.2449
Zfc3h1	0.441971	1.15408
Esyt2	0.441877	1.83306
Gtpbp4	0.441866	1.60039
Bach1	0.441594	1.81366
Flvcr1	0.441581	2.05369
Mia3	0.441212	1.65593
Nsf	0.441083	1.41125
Trp53bp1	0.440654	1.71216
Rbm6	0.440633	1.67439
Gripap1	0.439901	2.31298
Ankzf1	0.439603	1.13112
Itpripl2	0.438127	1.35457
Ctsl	0.437388	1.09834
Coro2a	0.437031	1.97248
Gpr65	0.436926	1.34468
Ltv1	0.436835	1.47868
Shoc2	0.436686	1.34041
Dhx57	0.436485	1.09576
Sec23b	0.436356	1.90055
Atxn7	0.436023	1.3355
BC035044	0.435387	1.81069
Wdr43	0.435266	2.20101
Cspp1	0.434789	1.0892
Ino80	0.43448	1.09834
Milr1	0.43446	1.41148
Ccdc50	0.433799	1.2816
Hsd17b12	0.433762	1.4427
Tbl1xr1	0.433742	2.61123
Marchf5	0.433132	2.02099
Sptlc2	0.433102	1.81275
Efcab14	0.432972	1.6658
Pals2	0.432965	1.3672
Rbm27	0.432836	1.97609
Exoc1	0.432598	1.8291
Rbm43	0.432228	1.63286
Ogfr	0.431969	1.35648
Cpne1	0.431832	1.70043
Tra2a	0.43175	1.20123
Ppil4	0.431518	1.63286
Chd1	0.431041	1.22854
Phkb	0.4308	1.12559
Slc16a6	0.430793	1.12724
Bcl2	0.42992	1.54265
Chmp5	0.429668	1.0795
Ppp1cb	0.429375	2.56946
Rab1a	0.429281	1.87476
Hltf	0.429165	1.15304
Rbpj	0.427962	1.80624
A630001G21Rik	0.426916	1.51392
Epc2	0.426819	1.35785
Tirap	0.426562	1.56067
Mettl9	0.426504	1.01591
Azi2	0.426217	1.7185
Cfap97	0.426036	1.19867
Zfp326	0.425386	1.18697
Ica1	0.425329	1.71326
Icosl	0.425311	1.40495
Fundc1	0.425174	1.21324
Mis12	0.425103	2.2888
Srpk2	0.42493	1.98946
Slc18a2	0.424799	1.05064
Hat1	0.424672	1.63668
Gtdc1	0.424242	1.12972
Panx1	0.423948	1.14742
Nrd1	0.423354	2.08789
Taf15	0.423232	2.2703
Pdcd10	0.423033	1.18711
Etaa1	0.4229	1.26531
Smarca2	0.421984	1.47903
Pex3	0.421844	1.23461
Mvp	0.421344	1.64418
Adam17	0.421119	2.8652
Trem1	0.420985	2.02866
Mbnl2	0.420456	1.16882
Mphosph10	0.420253	1.39287
Tmem43	0.419543	1.89993
Zswim6	0.41948	1.64786
Utp15	0.419242	1.57818
Ncoa1	0.419131	1.20528
Ptpn2	0.418835	1.47641
Zfp949	0.418391	1.05302
0610030E20Rik	0.418005	2.38545
Nedd1	0.416774	1.2786
Nucks1	0.416747	2.10079
Traf6	0.416558	1.10173
Evi2a	0.416554	1.12194
Atp11b	0.416425	1.46062
Tor1b	0.416168	2.93297
Xrn2	0.415695	1.64425
Zfp984	0.415255	1.49654
Nus1	0.415096	1.48267
Atp2c1	0.414513	2.45087
Stk17b	0.414349	1.8466
Hpf1	0.414289	1.01221
Txndc9	0.414072	1.24688
Suz12	0.413793	1.93879
Cd44	0.41355	3.25292
C1d	0.413292	1.21276
Tmx4	0.413286	1.59539
Kif1c	0.413251	1.65287
Marcksl1	0.413115	1.1438
Cmtr1	0.413055	1.03123
Paip1	0.413028	1.14011
Hps3	0.41277	1.87514
Map2k4	0.412351	1.68059
1810013L24Rik	0.412328	1.31698
Klhdc4	0.412266	1.52207
Pilrb2	0.410374	1.19467
Lrrc57	0.410196	1.69427
Abhd13	0.409979	1.71343
Ccdc93	0.409665	1.12926
Smad2	0.409555	2.69747
Ube4a	0.409529	1.31146
Slc30a7	0.409509	1.38708
Rbbp8	0.409403	1.5149
Kbtbd2	0.40923	1.28698
Pram1	0.409175	1.26218
Snx18	0.409154	1.53198
Azin1	0.40892	2.48434
Cacul1	0.408901	1.55938
Gigyf2	0.408714	1.53084
U2surp	0.408666	2.31025
Crbn	0.408333	1.40228
Dse	0.408222	1.09342
Kdm4c	0.407826	1.03618
Abcd3	0.40681	1.93017
Stxbp5	0.406174	1.53084
Ranbp9	0.406158	2.5703
Lrrcc1	0.405583	1.96798
Hk2	0.405542	1.65147
Crot	0.404459	1.68092
Serpinb10	0.404452	1.85039
Tmem167b	0.404394	1.20953
Ncapg2	0.403534	1.06395
Ikbke	0.403506	1.46693
Zbtb11	0.403166	1.34546
Colgalt1	0.402863	1.71991
Ist1	0.402648	1.57818
Abraxas2	0.40234	1.68862
Rhou	0.402246	1.14188
Ctsc	0.401527	1.31783
Recql	0.401204	1.20982
Pafah1b1	0.400722	3.21658
Arid4a	0.400701	1.91775
Polr1f	0.40001	1.02026
Nptn	0.399835	2.9141
Pals1	0.399141	1.08024
Acot9	0.39838	1.11914
Srek1	0.398265	1.97886
Naa50	0.39812	2.45498
Hirip3	0.398101	1.15406
Tmod3	0.398088	1.90351
Exoc5	0.397862	1.85826
Sbno2	0.396372	1.30002
Wdr44	0.396343	1.27833
Cggbp1	0.396033	2.71805
Fyb	0.396	1.91836
Pygl	0.395871	2.01753
Hnrnph2	0.395491	2.64463
Cnot7	0.395389	1.68413
Snx4	0.395342	2.29547
Golim4	0.395253	1.12305
Ttpal	0.394863	1.95916
Ggta1	0.394754	1.89011
4930523C07Rik	0.394449	1.53703
Krr1	0.394329	2.226
Manea	0.393916	1.36367
Ubxn7	0.393663	1.27528
Cyfip1	0.393269	1.94797
Golt1b	0.393238	1.43158
Patl1	0.393234	1.42674
Hdac2	0.392953	1.684
Cdc7	0.392866	1.23067
Atp6ap2	0.392757	1.36253
Elmo1	0.392323	1.10125
Senp1	0.391923	1.32129
Uba3	0.391483	1.93344
Relch	0.391458	1.97726
Rheb	0.390484	1.01893
Tgoln1	0.39046	1.35946
Ccdc174	0.390147	1.07065
Nucb2	0.389953	1.24235
Lcp1	0.389809	1.88777
Slc28a2	0.389619	1.80708
Zfx	0.388422	1.49409
Ulk2	0.388397	1.15838
Tmem87b	0.388235	1.15701
Thoc1	0.387953	1.00043
Erlin1	0.387872	2.42436
Gtf2e1	0.38768	1.09907
Pbrm1	0.387229	1.36711
Muc13	0.387044	1.10125
Galc	0.38696	1.50773
Ercc6l	0.38692	1.43124
Orc3	0.386202	1.65287
Jade1	0.385595	1.67685
Sf3b1	0.385422	2.14193
Cdk11b	0.38494	1.61162
Fbxo28	0.384118	1.57583
Cyb5r4	0.383558	1.89557
Rab28	0.383364	1.08968
Kras	0.383094	2.71775
Ikbkg	0.382594	1.48965
Arid5a	0.382476	1.67656
Gsk3b	0.381777	1.27722
Trappc11	0.381506	1.09611
Pdik1l	0.381037	1.38569
Fam210a	0.380166	1.2538
Mfsd1	0.380076	1.99361
Kctd12	0.380029	1.57323
Dnajc1	0.379911	1.12999
Lyn	0.379735	2.56707
F13a1	0.379334	1.22774
Efr3a	0.379295	1.93505
Cd53	0.378489	1.67716
Hps5	0.378334	1.14944
Ddx5	0.378255	2.67867
Zfp869	0.378145	1.20567
Sbno1	0.378105	1.08849
Vwa5a	0.377954	1.34715
Gm5424	0.377911	1.5767
Mcl1	0.3779	2.57239
Mthfd2	0.377634	1.21745
Ap3m1	0.377492	1.9907
Septin2	0.376593	2.76887
B230219D22Rik	0.376402	1.2379
Cdc73	0.37632	1.88577
Actr3	0.375483	1.22591
Adpgk	0.37544	1.58711
Hbs1l	0.375282	1.54005
Cldnd1	0.37441	1.11765
Senp5	0.374141	1.36362
Ddx19b	0.373625	1.24688
Dnajc9	0.373617	1.38178
Asb7	0.373242	1.42493
Zfp830	0.372989	1.14381
Acbd5	0.37264	1.22218
Wls	0.371508	1.96178
Abhd17b	0.370533	1.24436
Mfsd14b	0.370365	1.96798
Arpc5	0.370346	1.14371
Atp13a3	0.370303	1.02524
Tlk2	0.369641	1.46826
Bard1	0.368411	1.00269
Slc35b4	0.3679	1.52578
Rnf139	0.367755	1.37822
Lin9	0.367036	1.00269
Bnip2	0.366859	2.119
Wdr36	0.366041	1.46644
Limk2	0.365424	1.44302
Ssb	0.365259	1.57996
Marveld1	0.365129	1.02014
Nudt4	0.364915	1.68816
Gabpa	0.364695	1.4431
Stat4	0.364613	1.41819
Rnf20	0.363867	2.43627
Eri1	0.363757	2.1988
Idh1	0.363719	1.04885
Atp1b3	0.363616	1.19147
Tmem30a	0.363602	1.60026
Slc20a1	0.363554	1.48005
Ppp1r7	0.363271	1.86864
Klf10	0.361867	1.14505
Mtdh	0.360645	1.52788
Cdc14a	0.360274	1.40492
Gng12	0.36014	1.35096
Gna15	0.360135	1.17083
Rnf168	0.360091	1.55031
Ddx10	0.359614	1.17602
Tmem154	0.359244	1.26838
Smc1a	0.359062	2.00969
B3galnt2	0.358503	1.10125
Itgam	0.357861	1.16089
Prkar1a	0.357152	1.94815
Canx	0.356973	2.4205
Copb2	0.35695	2.37878
Hspa13	0.356935	1.57228
Vapa	0.356673	1.84753
Cebpg	0.355722	1.28112
Ipo8	0.355459	1.04946
Cstf2t	0.35541	1.78132
Zfp961	0.354121	1.00299
Rtn4	0.352881	2.23446
Ddx50	0.352649	1.72064
Pi4k2a	0.3524	1.14699
Naa15	0.352177	1.41733
Usp47	0.352076	1.12559
Fbxo45	0.351902	1.48905
Exoc3	0.351629	1.75898
Zfr	0.351395	1.55838
Gmfb	0.350528	1.70712
Mcmbp	0.350113	1.83236
Calm1	0.349578	1.75303
Washc2	0.349563	1.57168
Dennd2d	0.349354	1.32011
Klhl5	0.349086	1.72179
[truncated: 14,077 more rows]
