# Supplementary material for: Mutant p53 regulates a distinct gene set by a mode of genome occupancy that is shared with wild type
Source: EMBO Rep. 2025 Jan 28;26(5):1315–43. doi: 10.1038/s44319-025-00375-y (PMC11893899; doi:10.1038/s44319-025-00375-y)
Supplement: Supplementary file 9 — Source data Fig. 7 [file 44319_2025_375_MOESM9_ESM.zip › Figure 7/7H/Birc2;Sp1 Volcano.xlsx]

## Sheet: Birc2
	log2 FC	p53+/+	p53-/-	p53172H/-	p53172H/+	Mdm2/Mdm2
p53+/+	0.436366	1.99895
p53-/-	0.449535		1.89369
p53172H/-	0.690551			3.51005
p53172H/+	0.55943				3.0898
Mdm2/Mdm2	0.770457					4.94015

## Sheet: Sp1
	log2 FC	p53+/+	p53-/-	p53172H/-	p53172H/+	Mdm2/Mdm2
p53+/+	0.183881	0.210332
p53-/-	0.112463		0.0792955
p53172H/-	0.684285			1.91975
p53172H/+	0.481306				1.14405
Mdm2/Mdm2	0.660811					1.9812
